# Supplementary material for: Quantitative Proteomic Analysis in Alveolar Type II Cells Reveals the Different Capacities of RAS and TGF-β to Induce Epithelial–Mesenchymal Transition
Source: Front Mol Biosci. 2021 Mar 19;8:595712. doi: 10.3389/fmolb.2021.595712 (PMC8048883; doi:10.3389/fmolb.2021.595712)
Supplement: Supplementary file 2 [file table1.xlsx]

## Sheet: Sheet1
Protein	logFC	AveExpr	t	P.Value	adj.P.Val	B	group	gene_symbol	emt_symbol	DEP_symbol	tgfb	Control_1	Control_2	Control_3	RAS_1	RAS_2	RAS_3
A0A024R4E5	-0.367	4.65753	-1.07907	0.323	0.52451	-6.06186	Not changed	HDLBP			HDLBP	4.65768	4.54543	5.31992	4.17998	4.127	5.11518
A0A024RCR6	0.019	3.04648	0.10658	0.919	0.954429	-6.6667	Not changed	BAG6			NA	3.29449	3.06546	2.75026	3.20544	3.16973	2.79348
A0A075B6Q0	0.021	2.36327	0.30946	0.768	0.864413	-6.61845	Not changed	RAP1A			NA	2.35086	2.34603	2.36186	2.34551	2.40666	2.36873
A0A075B780	-0.058	2.56559	-0.863162	0.422	0.609848	-6.26916	Not changed	TNPO2			NA	2.57257	2.6021	2.60889	2.566	2.52977	2.51419
A0A087WUK2	0.026	3.7814	0.236403	0.821	0.89716	-6.64116	Not changed	HNRNPDL			HNRNPDL	3.76005	3.94236	3.60228	3.85672	3.70362	3.82335
A0A087WWY3	-0.35	6.69611	-4.92397	0.003	0.0605979	-1.29827	Not changed	FLNA	FLNA		NA	6.90852	6.8058	6.89886	6.5033	6.52416	6.536
A0A087WXM6	-0.02	5.91872	-0.26597	0.799	0.886485	-6.63268	Not changed	RPL17			NA	6.00557	5.92463	5.85588	5.92349	5.91489	5.88789
A0A087WY55	-0.212	4.35141	-0.542741	0.608	0.766936	-6.5075	Not changed	VTA1			VTA1	4.26204	5.10142	4.0086	4.77718	4.30317	3.65606
A0A087WY71	0.112	3.6889	0.482632	0.647	0.79609	-6.5415	Not changed	AP2M1			NA	3.46733	3.56923	3.86187	3.51948	4.2268	3.48867
A0A087WYB4	0.58	4.48866	2.05353	0.087	0.276372	-4.85406	P-value >0.05 (>0.5x up)	STOML2			STOML2	4.30031	4.33485	3.96013	4.36801	5.38344	4.58523
A0A087WZK9	-0.165	4.23074	-0.838439	0.435	0.620849	-6.2907	Not changed	EIF3H			NA	4.69753	4.28999	3.95237	4.14872	4.25224	4.04357
A0A087X1H5	0.009	2.68569	0.100846	0.923	0.956976	-6.66739	Not changed	ACAP2			NA	2.77179	2.6993	2.57246	2.64372	2.64628	2.78061
A0A0A0MS51	-0.127	4.27603	-1.83239	0.118	0.321955	-5.15113	Not changed	GSN			GSN	4.33285	4.38685	4.29844	4.19232	4.2283	4.2174
A0A0A0MSI0	-0.142	6.63237	-1.95315	0.1	0.293671	-4.98971	Not changed	PRDX1			NA	6.64541	6.68973	6.77438	6.55345	6.55889	6.57238
A0A0A0MT09	-0.379	3.242	-4.49399	0.004	0.0672038	-1.75513	Not changed	PPP1R8			NA	3.41473	3.40106	3.47819	3.00069	2.98549	3.17182
A0A0A0MT44	0.202	5.19784	2.02662	0.091	0.27855	-4.89052	Not changed	FLNB			NA	5.17385	5.15361	4.96282	5.3039	5.4023	5.19054
A0A0A6YYC7	-0.19	2.77933	-1.19957	0.277	0.485605	-5.93291	Not changed	ZFP91-CNTF			NA	2.72691	2.6769	3.21908	2.70704	2.65449	2.69154
A0A0B4J1Z1	-0.365	4.70332	-1.13455	0.301	0.501449	-6.00355	Not changed	SRSF7			NA	4.74435	4.31969	5.59349	4.64093	4.45619	4.46524
A0A0B4J203	-0.344	4.07207	-0.362061	0.73	0.845186	-6.59846	Not changed	NA			NA	5.59586	4.33606	2.79973	2.90265	3.3088	5.48934
A0A0B4J2A4	0.097	4.08946	1.43508	0.203	0.421462	-5.65899	Not changed	ACAA2			NA	4.06383	4.00366	4.05496	4.16082	4.13528	4.11819
A0A0C4DFV9	0.068	5.34273	0.510745	0.628	0.783106	-6.52605	Not changed	SET			SET	5.50746	5.31882	5.1006	5.38439	5.24588	5.49923
A0A0C4DGA1	0.668	3.90045	3.18071	0.02	0.137256	-3.33324	P-value <0.05 (>0.5x up)	FLNB			NA	3.29439	3.95273	3.45162	4.43121	4.29847	3.97425
A0A0C4DGS1	-0.112	4.95762	-0.653068	0.539	0.711125	-6.43589	Not changed	DDOST			NA	5.3728	4.84312	4.82458	4.99585	4.92734	4.78203
A0A0D9SFB1	0.654	2.7557	1.97234	0.098	0.290867	-4.96385	P-value >0.05 (>0.5x up)	DNM1			NA	2.50505	2.70006	2.08085	2.39146	3.45815	3.39866
A0A0D9SFB3	-0.275	5.1304	-1.85979	0.114	0.316086	-5.11472	Not changed	DDX3X			NA	5.25604	5.08208	5.46567	4.82576	4.93942	5.21343
A0A0D9SFH4	-0.189	3.31689	-0.933587	0.388	0.578569	-6.20522	Not changed	SPTAN1			NA	3.44477	3.77261	3.01679	3.35104	3.09795	3.21815
A0A0J9YYL3	0.004	4.15948	0.0446654	0.966	0.981847	-6.6721	Not changed	PUF60			NA	4.15005	4.1993	4.12336	4.07895	4.2858	4.11944
A0A0U1RQJ2	-0.33	3.18723	-1.5458	0.175	0.39221	-5.52216	Not changed	DST	DST		NA	3.03711	3.81694	3.20251	3.12827	3.01668	2.92187
A0A0U1RQT8	-0.088	2.70599	-1.27924	0.25	0.465934	-5.8432	Not changed	CD99L2			NA	2.7997	2.73462	2.71547	2.6732	2.65933	2.65365
A0A1B0GTU4	0.389	3.30308	2.80223	0.032	0.173582	-3.83448	Not changed	PXN			NA	3.27695	2.94756	3.10153	3.38002	3.72265	3.38978
A0A1B0GV23	-0.135	5.34552	-1.59946	0.163	0.376064	-5.45435	Not changed	CTSD			NA	5.43543	5.29638	5.50795	5.31596	5.2503	5.26708
A0A1B0GVY6	-0.036	3.60149	-0.469759	0.656	0.800184	-6.5483	Not changed	HSD17B12			NA	3.70474	3.54128	3.61216	3.57468	3.584	3.59208
A0A1B0GWF2	-0.226	2.98164	-2.81884	0.032	0.171727	-3.81215	Not changed	STXBP1			NA	3.09737	3.18593	3.00048	2.8799	2.89065	2.83553
A0A1B0GWJ0	-0.347	4.19202	-3.12236	0.021	0.142039	-3.4094	Not changed	ADSL			ADSL	4.159	4.5259	4.41215	4.0104	4.01996	4.02468
A0A1B0GXC7	0.427	2.67725	2.21294	0.07	0.25208	-4.63695	Not changed	HUWE1			NA	2.59771	2.74192	2.05186	2.79044	2.99753	2.88406
A0A1C7CYV7	-0.075	4.82711	-0.463529	0.66	0.803184	-6.55154	Not changed	NA			NA	4.7438	4.63955	5.20976	4.80147	4.82386	4.74421
A0A1C7CYX9	0.181	4.58336	1.5261	0.18	0.397493	-5.54682	Not changed	DPYSL2			DPYSL2	4.56486	4.30654	4.60675	4.75109	4.52599	4.74494
A0A1W2PQU7	-0.733	5.98653	-3.60586	0.012	0.111053	-2.79278	P-value <0.05 (>0.5x down)	GFAP			NA	6.0706	6.51909	6.4695	5.98532	5.46225	5.41243
A0A1W2PR68	0.135	3.613	1.1566	0.293	0.494571	-5.97986	Not changed	ME2			NA	3.56611	3.7051	3.36531	3.61435	3.80458	3.62256
A0AVT1	-0.099	3.64415	-0.378041	0.719	0.838973	-6.59179	Not changed	UBA6			UBA6	4.28514	3.28727	3.50845	3.655	3.60761	3.52143
A0FGR8	0.256	3.91736	2.21587	0.07	0.25208	-4.63294	Not changed	ESYT2			ESYT2	3.84587	3.95059	3.57116	4.07844	4.00712	4.05098
A5A3E0	-0.689	4.24478	-0.53322	0.614	0.772466	-6.51313	P-value >0.05 (>0.5x down)	POTEF			POTEF	2.34416	6.3864	5.03795	3.58589	2.34313	5.77112
A6NDG6	-0.035	2.77113	-0.201583	0.847	0.908204	-6.64989	Not changed	PGP			PGP	2.74228	2.47973	3.14411	2.78113	2.70473	2.77477
A6NHR9	0.103	3.01815	0.765209	0.474	0.652972	-6.35159	Not changed	SMCHD1			SMCHD1	2.92529	2.97964	2.99564	3.26642	3.14191	2.80003
A6NIV6	0.466	3.53807	2.13851	0.078	0.260438	-4.73851	Not changed	LRRIQ4			LRRIQ4	3.41448	3.37434	3.12643	4.12262	3.86145	3.32909
A8MX94	0.358	6.05695	4.58408	0.004	0.0670987	-1.65698	Not changed	GSTP1			NA	5.95397	5.88103	5.79843	6.24338	6.27714	6.18774
A8MZF9	-0.082	3.06371	-0.823409	0.443	0.626218	-6.30356	Not changed	DRG2			DRG2	3.19295	3.12549	2.99596	3.14849	2.90549	3.01387
B1AJQ6	-0.423	3.15685	-4.16642	0.006	0.0790622	-2.12299	Not changed	STX12			NA	3.46789	3.42924	3.20856	2.85142	2.97549	3.00849
B1ANR0	0.2	3.16327	0.71185	0.504	0.680623	-6.39309	Not changed	PABPC4			NA	3.24776	2.43611	3.50603	3.20394	3.39317	3.19259
B4DDF4	-0.489	4.70584	-3.57495	0.012	0.111053	-2.83117	Not changed	CNN2			CNN2	4.82777	4.99802	5.02559	4.19956	4.60252	4.58159
B4DJV2	-0.233	5.41839	-3.4069	0.015	0.120739	-3.04241	Not changed	CS			NA	5.53186	5.50076	5.57138	5.32203	5.27652	5.3078
B4DLN1	0.05	2.6862	0.534314	0.613	0.772099	-6.51249	Not changed	NA			NA	2.75541	2.67311	2.55565	2.80358	2.71474	2.61468
B4DWR3	0.045	3.66385	0.583126	0.582	0.745853	-6.48265	Not changed	VBP1			VBP1	3.62099	3.67818	3.62436	3.60032	3.69462	3.76464
B7Z645	0.255	6.06014	1.94868	0.101	0.294349	-4.99572	Not changed	SYNCRIP			SYNCRIP	5.75593	5.84814	6.19379	6.22003	6.21527	6.12767
B7Z6D5	0.833	3.37655	1.2194	0.27	0.480762	-5.91089	P-value >0.05 (>0.5x up)	DDX27			NA	3.52236	2.37675	2.98032	3.02994	3.05847	5.29146
B7Z7P8	0.593	4.23606	7.00018	0	0.0318993	0.536939	P-value <0.05 (>0.5x up)	ETF1			ETF1	3.99008	4.00169	3.82687	4.46967	4.57863	4.54943
B7ZC39	-0.191	2.92378	-1.2467	0.261	0.472858	-5.88024	Not changed	SH3GLB2			NA	3.33557	2.9522	2.77008	2.84357	2.8291	2.81215
B8ZZQ6	0.18	5.4071	0.956906	0.377	0.572007	-6.18323	Not changed	PTMA			NA	5.18485	5.28829	5.47762	5.19079	5.85894	5.44211
B8ZZU8	0.016	4.47288	0.197199	0.85	0.909762	-6.65089	Not changed	ELOB			NA	4.46391	4.45307	4.47829	4.57027	4.38553	4.48623
C9IZQ6	0.548	3.43041	1.64345	0.153	0.367705	-5.39811	P-value >0.05 (>0.5x up)	KALRN			KALRN	2.93846	3.90782	2.62253	3.84454	3.67913	3.58999
C9J0D1	-0.993	5.56405	-1.60248	0.162	0.376064	-5.45051	P-value >0.05 (>0.5x down)	H2AFV			NA	5.64405	5.056	7.48233	5.1634	5.22671	4.81184
C9J381	-0.059	2.75485	-0.84658	0.431	0.617529	-6.28366	Not changed	IMPDH1			NA	2.78416	2.75549	2.81395	2.69381	2.70432	2.77735
C9J4Z3	-0.33	5.02375	-2.13589	0.078	0.260438	-4.74208	Not changed	RPL37A			NA	5.05879	5.33744	5.16967	5.03724	4.56571	4.97364
C9J712	-0.308	4.29761	-2.25313	0.067	0.248034	-4.58201	Not changed	PFN2	PFN2		NA	4.54982	4.37423	4.4314	3.87352	4.26026	4.29644
C9J9K3	0.19	5.94752	1.44409	0.201	0.418762	-5.64803	Not changed	RPSA			NA	5.59587	5.95061	6.01039	6.13895	5.99638	5.99295
C9JA28	1.099	4.32405	3.56805	0.013	0.111053	-2.83976	P-value <0.05 (>0.5x up)	SSR3			NA	4.01886	4.24056	3.06362	4.89947	4.91128	4.81053
C9JFE4	0.058	3.60087	0.731931	0.493	0.670558	-6.37777	Not changed	GPS1			GPS1	3.56021	3.57656	3.57828	3.52362	3.65896	3.70759
C9JFR7	0.04	4.59908	0.236002	0.822	0.89716	-6.64127	Not changed	CYCS			NA	4.83391	4.22584	4.67699	4.65871	4.68734	4.51172
C9JLU1	-1.108	3.8418	-10.6166	0	0.0294414	2.67646	P-value <0.05 (>0.5x down)	POLR2H			NA	4.46258	4.20325	4.5221	3.28711	3.30087	3.27491
C9JXB8	-0.133	5.12464	-1.40197	0.212	0.430849	-5.699	Not changed	RPL24			NA	5.30177	5.04452	5.22767	5.03011	5.12438	5.01939
C9JY26	-0.366	3.87271	-2.21534	0.07	0.25208	-4.63366	Not changed	RAB34			NA	3.95111	3.96456	4.25132	3.79401	3.88903	3.38623
D3YTB1	-0.111	4.87278	-0.454264	0.666	0.805272	-6.55627	Not changed	RPL32			NA	4.85561	4.56505	5.36374	4.58174	5.12126	4.74927
D6R9P3	-0.381	5.72904	-1.48593	0.19	0.407344	-5.59669	Not changed	HNRNPAB			NA	5.69619	6.51046	5.55247	5.51295	5.57082	5.53135
D6RA32	0.469	3.98384	5.03531	0.003	0.058853	-1.18467	Not changed	MAP1B			NA	3.60569	3.76122	3.88108	4.23143	4.20416	4.21948
D6RFH4	0.297	4.02256	4.29347	0.006	0.0770179	-1.97825	Not changed	CYB5B			NA	3.88279	3.91248	3.82643	4.14645	4.18755	4.17965
D6RGI3	-0.056	3.83848	-0.588264	0.579	0.745516	-6.47937	Not changed	SEPTIN11			NA	3.78538	4.02133	3.79275	3.74792	3.83768	3.84582
E2QRB3	0.159	3.3489	1.60504	0.161	0.376064	-5.44724	Not changed	PYCR1			PYCR1	3.25721	3.22807	3.32232	3.40856	3.58625	3.29103
E5RFX4	-0.208	3.1801	-2.12458	0.079	0.26155	-4.75748	Not changed	PBK			NA	3.19439	3.42826	3.23016	3.1445	2.97886	3.10443
E5RGS9	-0.336	3.57682	-1.84547	0.116	0.318843	-5.13376	Not changed	CHRAC1			NA	3.94045	3.94182	3.3527	3.43566	3.49481	3.29551
E5RGV5	-0.169	3.03535	-0.461532	0.661	0.803663	-6.55256	Not changed	TIA1			NA	2.35128	3.63753	3.37103	2.65359	3.29544	2.90324
E5RHG8	-0.348	4.42195	-1.87833	0.111	0.311923	-5.08998	Not changed	ELOC			NA	4.19155	4.72518	4.8708	4.30242	4.20012	4.24165
E5RHW4	0.476	3.54755	2.23261	0.069	0.25208	-4.61006	Not changed	ERLIN2			NA	2.86833	3.70698	3.35298	3.80319	3.81929	3.73449
E5RIW3	0.115	4.18697	0.847898	0.43	0.61744	-6.28252	Not changed	TBCA			NA	4.27084	4.26558	3.85162	4.25091	4.17856	4.30431
E5RK69	0.18	2.84147	0.753426	0.481	0.659495	-6.36097	Not changed	ANXA6			NA	2.67451	2.70644	2.87351	2.62241	2.70328	3.46866
E7ENQ6	0.025	3.88754	0.23202	0.824	0.898567	-6.64233	Not changed	NA			NA	3.93644	3.92302	3.76508	3.9343	3.72944	4.03697
E7EQL5	0.011	3.96827	0.103547	0.921	0.955745	-6.66707	Not changed	DYNC1I2			NA	3.98052	3.77186	4.13545	3.966	3.96239	3.99342
E7ESV4	0.298	4.10685	1.63666	0.155	0.369656	-5.40683	Not changed	RAP1B			NA	4.02104	4.27659	3.57544	4.25179	4.25549	4.26074
E7ETK0	0.735	4.17117	5.09335	0.002	0.058853	-1.1262	P-value <0.05 (>0.5x up)	RPS24			NA	3.57512	3.84507	3.99055	4.53444	4.37467	4.70719
E7ETU9	0.109	4.83196	0.970228	0.371	0.569771	-6.17049	Not changed	PLOD2	PLOD2		NA	4.71714	4.82525	4.78976	5.09407	4.81757	4.74796
E7ETZ4	-0.169	3.69265	-0.298761	0.776	0.868837	-6.62214	Not changed	BZW2			NA	3.70388	4.85215	2.77492	3.01905	3.74993	4.05599
E7EU81	0.491	4.43875	1.13305	0.302	0.501963	-6.00515	Not changed	GOLGB1			NA	3.98263	4.10232	4.49474	5.58843	4.56827	3.89613
E7EU96	0.409	2.92396	2.57018	0.044	0.20335	-4.1487	Not changed	CSNK2A1			NA	2.48159	2.6583	3.01854	3.16881	3.23264	2.98386
E7EVA0	0.227	5.81057	2.184	0.073	0.253774	-4.67647	Not changed	MAP4			NA	5.56582	5.69202	5.83314	5.80604	5.96863	5.99778
E7EX90	-0.472	4.23745	-2.5771	0.043	0.202523	-4.13927	Not changed	DCTN1			NA	4.71423	4.11036	4.59545	4.1655	3.98811	3.85105
E9PAV3	0.129	5.72384	1.23175	0.266	0.476326	-5.89707	Not changed	NACA			NACA	5.62473	5.83069	5.52326	5.83851	5.71342	5.81246
E9PBS1	-0.122	4.19612	-0.513631	0.626	0.782195	-6.52442	Not changed	PAICS			NA	4.54608	3.79961	4.42634	4.21236	4.34775	3.8446
E9PC15	0.366	3.8828	2.21812	0.07	0.25208	-4.62987	Not changed	AGK			NA	3.59554	4.04845	3.45506	4.12998	4.06188	4.00588
E9PC52	-0.349	4.33639	-0.943998	0.383	0.57662	-6.19545	Not changed	RBBP7			NA	4.35648	4.31291	4.86367	4.50518	3.36214	4.61796
E9PF19	0.545	3.53633	1.6097	0.16	0.375676	-5.44131	P-value >0.05 (>0.5x up)	TBL2			NA	3.12158	3.38509	3.28431	4.35601	3.04736	4.02364
E9PFN5	-0.213	5.12512	-2.06372	0.086	0.274779	-4.84023	Not changed	GSTK1			NA	5.24926	5.10461	5.34068	4.91256	5.14342	5.00021
E9PHA6	-0.076	3.3589	-1.05346	0.334	0.53473	-6.08813	Not changed	MSH2			NA	3.42197	3.35178	3.41735	3.27109	3.37616	3.31504
E9PIA8	-0.132	3.70497	-1.66174	0.149	0.361492	-5.37458	Not changed	PPT1			NA	3.70234	3.74001	3.87085	3.6728	3.641	3.60281
E9PID8	-0.248	4.08459	-1.44588	0.2	0.418228	-5.64584	Not changed	CSTF2			NA	3.89544	4.37533	4.35461	3.78329	4.15867	3.9402
E9PJ81	0.257	3.00111	3.42663	0.015	0.11984	-3.01739	Not changed	UBXN1			NA	2.92404	2.90518	2.78839	3.15152	3.135	3.10254
E9PJD9	0.21	6.30487	2.27725	0.065	0.242719	-4.54902	Not changed	RPL27A			NA	6.13662	6.16611	6.29678	6.29247	6.43832	6.49889
E9PK54	-0.081	7.66859	-0.750492	0.482	0.661051	-6.36328	Not changed	HSPA8			NA	7.6761	7.88568	7.56583	7.71767	7.57711	7.58912
E9PK91	-0.634	3.49477	-3.01476	0.025	0.15066	-3.55097	P-value <0.05 (>0.5x down)	BCLAF1			BCLAF1	3.61323	4.28984	3.53208	3.16589	3.20569	3.16192
E9PKR9	0.459	4.22609	5.1486	0.002	0.058853	-1.07101	Not changed	AHNAK			NA	4.01595	4.10795	3.86547	4.41789	4.46639	4.48286
E9PKT4	-0.177	4.24202	-1.60997	0.16	0.375676	-5.44096	Not changed	TMEM123			NA	4.16909	4.52033	4.30277	4.20879	4.14983	4.10131
E9PM69	0.012	4.95879	0.176616	0.866	0.917312	-6.6553	Not changed	PSMC3			NA	4.99208	4.9366	4.92972	4.95553	4.95237	4.98642
E9PMV1	0.776	4.23514	7.80482	0	0.0301398	1.10998	P-value <0.05 (>0.5x up)	PLEC			NA	3.79528	3.75546	3.99112	4.72203	4.53872	4.60823
E9PNZ4	0.161	3.04861	1.49137	0.188	0.406701	-5.58997	Not changed	MACF1			NA	2.82386	3.04523	3.03537	3.25681	3.13049	2.99991
E9PPN3	0.859	3.25889	4.65927	0.004	0.0656965	-1.57606	P-value <0.05 (>0.5x up)	SCYL1			NA	2.6926	2.87466	2.92151	4.04241	3.36825	3.6539
F2Z388	-0.209	5.24168	-0.540539	0.609	0.768068	-6.50881	Not changed	RPL35			NA	5.08878	5.64438	5.30556	4.35895	5.84158	5.21082
F5GWT4	-1.048	3.37492	-2.217	0.07	0.25208	-4.6314	P-value >0.05 (>0.5x down)	WNK1			WNK1	4.32095	2.81297	4.56356	2.58293	2.96794	3.00115
F5GXW5	-0.112	3.2284	-0.834297	0.437	0.62199	-6.29426	Not changed	C12orf57			C12orf57	3.17066	3.47875	3.20359	2.9735	3.3089	3.23501
F5GXX5	0.014	3.88217	0.203786	0.845	0.906969	-6.64937	Not changed	DAD1			NA	3.88988	3.84893	3.88731	3.87517	3.91062	3.88112
F5GY37	-0.368	5.5135	-3.4808	0.014	0.117959	-2.94899	Not changed	PHB2			NA	5.68343	5.62306	5.78635	5.47095	5.16732	5.34992
F5GYQ2	0.012	3.92831	0.0856085	0.935	0.963393	-6.66903	Not changed	TRMT112			NA	3.88049	4.11227	3.77485	4.11189	3.92984	3.76054
F5GZS6	0.25	4.79779	1.5517	0.173	0.391886	-5.51474	Not changed	SLC3A2			NA	4.76447	4.61426	4.63984	4.8042	5.25993	4.70406
F5H0U2	-0.344	5.84202	-0.817567	0.446	0.628778	-6.30851	Not changed	C2CD3			NA	6.70413	5.96494	5.37227	5.34071	6.30633	5.36375
F5H669	-0.113	3.84145	-1.39955	0.213	0.431772	-5.70192	Not changed	CPSF7			NA	3.98306	3.80177	3.90852	3.74287	3.79814	3.81436
F8VRH0	0.051	4.61863	0.719197	0.5	0.678413	-6.38753	Not changed	PCBP2			NA	4.58513	4.58297	4.61092	4.71085	4.60466	4.61723
F8VSA6	0.623	3.26136	4.06506	0.007	0.0823743	-2.24035	P-value <0.05 (>0.5x up)	NEDD8			NA	2.85976	3.23802	2.75185	3.71275	3.56416	3.44163
F8VSD4	0.146	4.27427	1.16274	0.291	0.492683	-5.97321	Not changed	UBE2N			NA	4.18969	4.05298	4.36167	4.2749	4.2352	4.53119
F8VUX1	2.016	5.38766	3.55433	0.013	0.112123	-2.85685	P-value <0.05 (>0.5x up)	NAP1L1			NA	5.22211	3.03913	4.8776	6.43802	6.40878	6.34033
F8VXI7	-0.598	6.60931	-3.44146	0.015	0.11984	-2.99862	P-value <0.05 (>0.5x down)	DYNLL1			NA	6.88544	6.98246	6.85747	5.95649	6.3654	6.60859
F8W031	0.038	3.95747	0.407895	0.698	0.824533	-6.57861	Not changed	NA			NA	3.89428	3.93207	3.9894	3.83835	3.99816	4.09254
F8W1R7	-0.255	6.10553	-3.72048	0.01	0.103428	-2.65174	Not changed	MYL6			NA	6.28291	6.20633	6.20969	5.97476	5.98774	5.97174
F8W1U3	-0.102	2.62433	-0.961177	0.375	0.571237	-6.17916	Not changed	KRT8			NA	2.47937	2.81409	2.73262	2.5819	2.57433	2.56364
F8W6C1	-0.102	4.25385	-0.35813	0.733	0.846886	-6.60006	Not changed	SPTBN1			NA	4.0583	4.84533	4.01023	3.81819	4.38824	4.40278
F8W7C6	0.275	5.55664	2.60792	0.042	0.197785	-4.09734	Not changed	RPL10			NA	5.31921	5.61751	5.3207	5.67648	5.69185	5.7141
F8WBP7	-0.069	3.08482	-0.71459	0.503	0.679593	-6.39102	Not changed	RANBP2			NA	3.0728	3.00808	3.27736	3.08829	2.99304	3.06932
F8WD26	-0.586	3.51411	-1.60238	0.162	0.376064	-5.45063	P-value >0.05 (>0.5x down)	LMO7			LMO7	4.26622	3.39825	3.75704	3.83884	2.61793	3.20635
G3V1C3	-0.152	3.92886	-1.05521	0.333	0.534479	-6.08635	Not changed	API5			NA	3.7725	4.23777	4.00449	3.7434	3.81383	4.00117
G3V1J5	-0.004	3.20199	-0.0129491	0.99	0.995501	-6.67316	Not changed	DIS3			DIS3	2.77461	3.80927	3.02788	3.51875	3.04167	3.03977
G3V203	0.456	5.82853	3.73255	0.01	0.103101	-2.63701	Not changed	RPL18			NA	5.60208	5.74544	5.45374	6.22987	5.91811	6.02195
G5E9G0	0.084	5.57112	1.16379	0.29	0.492683	-5.97208	Not changed	RPL3			NA	5.45979	5.57446	5.55333	5.6241	5.59066	5.62435
H0Y2S9	-0.163	2.86878	-0.743796	0.486	0.664403	-6.36854	Not changed	MPRIP			NA	2.88172	2.84084	3.12864	2.32026	3.07672	2.96449
H0Y314	0.034	2.80654	0.235449	0.822	0.89716	-6.64142	Not changed	MACF1			NA	2.8576	2.77495	2.73676	2.86037	3.05944	2.55011
H0Y5C6	-0.167	5.39696	-0.873949	0.417	0.605306	-6.25961	Not changed	FLNA			NA	5.40675	5.88263	5.15177	5.25802	5.34706	5.33552
H0Y5F3	0.75	5.86178	1.33	0.233	0.450801	-5.78439	P-value >0.05 (>0.5x up)	FLNA			NA	6.25408	6.05861	4.14838	6.13156	6.2894	6.28865
H0Y659	-0.113	3.26097	-1.04341	0.338	0.539671	-6.09832	Not changed	HUWE1			NA	3.25648	3.18845	3.50687	3.15828	3.17863	3.27709
H0Y6I0	0.172	3.29208	1.35292	0.226	0.445185	-5.75745	Not changed	GOLGA4			NA	3.45575	3.12511	3.03777	3.32283	3.37929	3.43172
H0YC82	-0.32	4.81316	-0.263892	0.801	0.887642	-6.63331	Not changed	DST			NA	6.1279	5.96716	2.82515	5.57351	5.70531	2.67994
H0YCU9	-0.441	3.77164	-4.55549	0.004	0.0672038	-1.68798	Not changed	TAGLN	TAGLN		NA	3.93848	4.15125	3.88602	3.55283	3.60024	3.501
H0YDN1	0.791	4.01034	7.11259	0	0.0318993	0.621054	P-value <0.05 (>0.5x up)	PLEC			NA	3.71784	3.68572	3.44038	4.51033	4.41837	4.28941
H0YFA4	-0.63	4.00402	-1.89485	0.109	0.306829	-5.06792	P-value >0.05 (>0.5x down)	CRIP2			NA	3.92692	3.94281	5.08776	3.78896	3.74743	3.53022
H0YH87	-0.105	3.07703	-1.08292	0.322	0.522876	-6.05788	Not changed	ATXN2			NA	3.26905	3.10101	3.01926	3.08512	2.93233	3.05541
H0YJ21	0.135	3.87767	1.1884	0.281	0.488525	-5.94521	Not changed	DYNC1H1			NA	3.98141	3.78959	3.65901	3.86905	3.89835	4.06863
H0YKX5	-1.549	3.80499	-4.23972	0.006	0.0780299	-2.03916	P-value <0.05 (>0.5x down)	TPM1	TPM1	TPM1	NA	4.60817	4.3586	4.77169	2.63406	2.59584	3.86158
H0YLA2	0.044	3.48779	0.300698	0.774	0.868318	-6.62148	Not changed	SRP14			NA	3.39999	3.50126	3.49638	3.67615	3.20324	3.64973
H3BND9	-0.425	5.79117	-2.06768	0.086	0.273772	-4.83485	Not changed	PCBP2			NA	5.66415	6.04521	6.30158	5.41558	5.8659	5.45459
H3BPG5	0.279	3.36946	2.01835	0.092	0.280685	-4.90173	Not changed	RNPS1			NA	3.31725	3.38559	2.98699	3.47171	3.39295	3.66229
H3BPJ9	-0.192	3.75015	-2.45097	0.051	0.220481	-4.31138	Not changed	NDUFB10			NA	3.90442	3.78315	3.85082	3.6493	3.72363	3.5896
H3BRU6	0.155	6.21867	0.394171	0.708	0.83067	-6.58479	Not changed	PCBP2			NA	5.22444	6.51993	6.67873	6.27207	6.44653	6.17031
H7BXH2	-0.713	3.3802	-9.91819	0	0.0294414	2.34071	P-value <0.05 (>0.5x down)	PPP6R3			PPP6R3	3.78728	3.68544	3.73774	2.98304	3.05783	3.02983
H7BYL6	0.197	2.72788	1.01517	0.351	0.550093	-6.1266	Not changed	AKAP9			NA	2.38349	2.94276	2.56206	3.10163	2.60761	2.76973
H7BYV1	-1.013	5.00719	-8.62789	0	0.0294414	1.63215	P-value <0.05 (>0.5x down)	IFITM2			NA	5.4816	5.34352	5.71589	4.41617	4.51742	4.56856
H7BZJ3	0.003	5.69209	0.0387867	0.97	0.983698	-6.67239	Not changed	PDIA3			NA	5.70323	5.73472	5.63425	5.68705	5.70596	5.68732
H7C1M2	-0.076	3.04259	-0.749461	0.483	0.661051	-6.3641	Not changed	SON			NA	3.16814	2.9956	3.07761	3.03841	2.85522	3.12057
H7C3G9	-0.142	3.20726	-1.7124	0.139	0.346038	-5.30894	Not changed	NAGK			NA	3.25067	3.36775	3.21568	3.09841	3.09377	3.21727
H7C3P4	-0.184	3.56026	-1.14911	0.296	0.497092	-5.98795	Not changed	GNS			NA	3.95614	3.45694	3.5433	3.30198	3.5782	3.52499
H7C3P7	0.099	3.36523	0.706513	0.507	0.683273	-6.39711	Not changed	RALA			NA	3.20061	3.43821	3.30898	3.20883	3.65991	3.37487
H7C3T4	-0.077	3.17409	-0.84539	0.431	0.617529	-6.2847	Not changed	PRDX4			NA	3.25258	3.26064	3.12413	3.24301	3.13535	3.02883
H7C5L4	-0.227	4.6937	-1.28233	0.249	0.465457	-5.83965	Not changed	FLNB			NA	4.65111	5.01389	4.75613	4.38656	4.91038	4.44411
I3L0J9	0.25	3.58191	1.3676	0.222	0.44238	-5.74006	Not changed	PRPF8			NA	3.81397	3.11133	3.44602	3.7554	3.71448	3.65027
I3L182	0.081	3.45629	0.496526	0.638	0.789321	-6.53397	Not changed	SRRM2			NA	3.41657	3.40038	3.43074	3.16161	3.77442	3.55399
I3L1P8	0.322	3.01343	2.78463	0.033	0.176469	-3.85816	Not changed	SLC25A11			NA	2.62401	2.965	2.96858	3.19542	3.17307	3.15451
I3L2B0	-0.393	3.70008	-1.90703	0.107	0.304204	-5.05161	Not changed	CLUH			NA	3.9459	3.46646	4.2779	3.50362	3.49908	3.50752
I3L397	0.505	5.14047	5.01349	0.003	0.058853	-1.20678	P-value <0.05 (>0.5x up)	EIF5A			NA	4.76398	5.06373	4.8357	5.41027	5.35328	5.41585
I3L3P7	-0.289	4.86122	-1.23317	0.265	0.476326	-5.89548	Not changed	RPS15A			NA	5.44921	4.69155	4.87681	4.9898	4.67337	4.48655
I3L4N8	0.684	8.21541	1.6775	0.146	0.35568	-5.35422	P-value >0.05 (>0.5x up)	ACTG1			NA	8.19669	8.49643	6.92743	8.67074	8.48566	8.51549
J3KMY5	-0.738	5.40769	-5.03722	0.003	0.058853	-1.18274	P-value <0.05 (>0.5x down)	NPC2			NA	5.77729	5.55707	5.99615	5.21819	4.89869	4.99878
J3KN67	-0.063	2.4236	-0.734736	0.491	0.669682	-6.3756	Not changed	TPM3			NA	2.5404	2.33236	2.4921	2.41902	2.40711	2.35064
J3KND1	-0.15	2.92577	-2.16239	0.075	0.257144	-4.70596	Not changed	SAAL1			NA	2.976	2.98027	3.04666	2.81943	2.88269	2.8496
J3KP15	-0.162	5.65066	-2.18998	0.073	0.253774	-4.6683	Not changed	SRSF2			NA	5.71974	5.76885	5.70687	5.5869	5.62502	5.49657
J3KQ45	0.085	3.43512	0.523025	0.62	0.777883	-6.51905	Not changed	TGOLN2			NA	3.47979	3.40748	3.29108	3.28517	3.81579	3.33141
J3KS22	-0.303	3.31356	-1.73508	0.135	0.34474	-5.27935	Not changed	DCXR			NA	3.52202	3.38311	3.48933	3.40681	2.78794	3.29214
J3KTJ8	0.004	5.05097	0.03698	0.972	0.984277	-6.67246	Not changed	NA			NA	4.993	4.92027	5.23394	5.05658	5.07074	5.03129
J3QRU4	0.138	2.57446	1.7417	0.134	0.343279	-5.27069	Not changed	VAMP2			NA	2.53361	2.53249	2.45101	2.66837	2.70759	2.55371
J3QSB7	0.59	3.73372	5.05983	0.003	0.058853	-1.1599	P-value <0.05 (>0.5x up)	MTAP			NA	3.27175	3.65936	3.38566	4.06088	4.02149	4.00319
K7EJE8	0.147	3.19335	1.13698	0.3	0.500794	-6.00096	Not changed	LONP1			NA	2.95704	3.35899	3.04313	3.18143	3.24517	3.37433
K7EL20	-0.371	4.85241	-3.12667	0.021	0.141787	-3.40376	Not changed	EIF3G			NA	5.14907	4.89069	5.07411	4.80218	4.4926	4.7058
K7EM87	0.236	2.88126	1.78983	0.125	0.331836	-5.20745	Not changed	EPG5			NA	2.77537	2.71063	2.80389	2.72918	3.12512	3.14339
K7EN45	0.065	3.84522	0.378831	0.718	0.838855	-6.59146	Not changed	PIN1			NA	3.44821	4.07278	3.91759	3.91881	3.81972	3.89422
K7EQA1	0.256	4.18465	1.28892	0.246	0.464271	-5.83209	Not changed	PDCD5			NA	3.80522	4.43378	3.93124	4.54681	4.16406	4.22678
M0QYT0	1.658	3.14092	2.27667	0.065	0.242719	-4.54981	P-value >0.05 (>0.5x up)	NA			NA	2.48399	2.61179	1.84067	2.42113	4.18191	5.30604
M0R0F0	0.733	5.06854	1.57765	0.167	0.383434	-5.48202	P-value >0.05 (>0.5x up)	RPS5			NA	5.12846	5.37214	3.60479	5.49003	5.44418	5.37165
M0R0Y2	0.036	3.70243	0.544819	0.606	0.766264	-6.50626	Not changed	NAPA			NA	3.71123	3.66098	3.68085	3.7278	3.71437	3.71936
M0R210	0.278	4.52281	2.46036	0.051	0.220481	-4.29854	Not changed	RPS16			RPS16	4.37905	4.40142	4.3709	4.44045	4.76615	4.77889
M0R299	0.081	4.66202	0.47658	0.651	0.798386	-6.54472	Not changed	FBL			NA	4.70676	4.54775	4.61039	4.36604	4.74766	4.9935
O00116	-0.077	3.2156	-0.435165	0.679	0.814311	-6.56574	Not changed	AGPS			AGPS	3.19687	2.99268	3.57213	3.34637	3.00151	3.18404
O00139	0.067	2.89458	0.433882	0.68	0.814836	-6.56637	Not changed	KIF2A			KIF2A	3.03609	2.59811	2.94853	2.75436	2.91603	3.11434
O00148	0.215	3.94991	0.87424	0.417	0.605306	-6.25936	Not changed	DDX39A			DDX39A	4.33824	3.70144	3.48693	4.30999	3.89162	3.97123
O00151	-0.074	5.0396	-0.376842	0.72	0.839426	-6.5923	Not changed	PDLIM1			PDLIM1	4.97511	4.9305	5.32359	4.65587	5.07251	5.28
O00154	0.485	5.03368	5.77774	0.001	0.0479314	-0.473948	Not changed	ACOT7			ACOT7	4.82911	4.83954	4.70414	5.18325	5.32964	5.31638
O00161	-0.288	3.3301	-3.22427	0.019	0.135746	-3.27668	Not changed	SNAP23			SNAP23	3.57706	3.35864	3.48661	3.1891	3.24918	3.12002
O00170	-0.15	3.45665	-1.94287	0.102	0.295946	-5.00353	Not changed	AIP			AIP	3.52562	3.48366	3.58606	3.46192	3.33492	3.34773
O00203	0.127	3.52453	0.545458	0.606	0.766264	-6.50588	Not changed	AP3B1			AP3B1	3.46552	3.46259	3.45452	3.35006	4.12639	3.28807
O00231	0.245	5.07955	2.39679	0.055	0.226859	-4.38546	Not changed	PSMD11			PSMD11	5.01492	4.925	4.93141	5.08743	5.37992	5.13864
O00232	0.386	4.50837	2.14166	0.078	0.260438	-4.73422	Not changed	PSMD12			PSMD12	4.07395	4.16888	4.70353	4.7464	4.60212	4.75531
O00267	-0.108	3.05203	-1.32769	0.234	0.451712	-5.7871	Not changed	SUPT5H			SUPT5H	3.0848	3.13041	3.10355	2.88236	3.05027	3.06076
O00273	-0.42	3.63781	-1.24688	0.26	0.472858	-5.88003	Not changed	DFFA			DFFA	4.634	3.48395	3.42481	3.53367	3.39794	3.35251
O00299	0.959	6.95104	6.69053	0.001	0.0337663	0.297936	P-value <0.05 (>0.5x up)	CLIC1			CLIC1	6.51474	6.58048	6.31925	7.67777	7.388	7.22597
O00303	-0.261	4.69107	-2.17713	0.074	0.255078	-4.68584	Not changed	EIF3F			EIF3F	4.88756	4.98796	4.58908	4.55947	4.59163	4.5307
O00410	0.195	3.88521	1.38624	0.217	0.436147	-5.71786	Not changed	IPO5			IPO5	3.81367	3.87352	3.67521	3.70866	4.08556	4.15462
O00425	-0.031	2.99444	-0.213012	0.839	0.904408	-6.64717	Not changed	IGF2BP3			IGF2BP3	2.70245	3.17852	3.14905	2.95961	3.04262	2.9344
O00429	0.619	3.34839	1.93816	0.102	0.297387	-5.00986	P-value >0.05 (>0.5x up)	DNM1L			DNM1L	3.07938	3.08274	2.95428	4.36466	3.51727	3.09203
O00443	-0.473	2.99763	-1.75459	0.132	0.339909	-5.25379	Not changed	PIK3C2A			PIK3C2A	3.01408	2.89892	3.78917	2.50356	3.00392	2.77615
O00461	0.022	3.01371	0.140764	0.893	0.935256	-6.66184	Not changed	GOLIM4			GOLIM4	2.94332	3.02468	3.03963	2.85349	3.36781	2.8533
O00471	-0.068	2.72528	-0.334265	0.75	0.856814	-6.6094	Not changed	EXOC5			EXOC5	3.13806	2.36568	2.77461	2.55705	2.73799	2.7783
O00487	0.108	3.42545	0.662889	0.533	0.705387	-6.42896	Not changed	PSMD14			PSMD14	3.61769	3.4221	3.07517	3.42127	3.6424	3.37403
O00541	0.487	3.47298	1.43699	0.202	0.421389	-5.65666	Not changed	PES1			PES1	3.40466	3.55684	2.72754	3.41122	4.33272	3.40492
O00566	-0.416	2.99076	-3.7417	0.01	0.102576	-2.62585	Not changed	MPHOSPH10			MPHOSPH10	3.36975	3.1609	3.06518	2.72269	2.72241	2.90364
O00567	-0.034	4.08895	-0.213375	0.838	0.904408	-6.64708	Not changed	NOP56			NOP56	4.08188	3.99214	4.24343	3.75807	4.22985	4.22833
O00592	0.202	4.16282	2.11444	0.081	0.262956	-4.77129	Not changed	PODXL			PODXL	4.0367	3.93459	4.21464	4.26272	4.23253	4.29572
O00629	1.063	4.33089	4.10099	0.007	0.0803271	-2.19855	P-value <0.05 (>0.5x up)	KPNA4			KPNA4	3.27469	3.8374	4.28675	4.90021	4.72035	4.96594
O14556	0.732	3.95479	1.77531	0.128	0.333768	-5.22658	P-value >0.05 (>0.5x up)	GAPDHS			GAPDHS	4.26086	2.68952	3.81554	4.07615	4.30119	4.5855
O14579	-0.075	4.46813	-0.746093	0.485	0.663136	-6.36674	Not changed	COPE			COPE	4.43821	4.39623	4.68201	4.43213	4.4663	4.39389
O14617	-0.141	3.17534	-1.71259	0.139	0.346038	-5.30869	Not changed	AP3D1			AP3D1	3.23907	3.27576	3.22302	3.16681	3.16016	2.98721
O14744	0.448	4.21186	3.62767	0.012	0.109962	-2.76579	Not changed	PRMT5			PRMT5	3.94276	4.16639	3.85445	4.26551	4.5066	4.53545
O14745	-0.068	3.80955	-0.776649	0.468	0.647715	-6.34237	Not changed	SLC9A3R1			SLC9A3R1	3.75943	3.97647	3.79406	3.80465	3.74745	3.77523
O14777	-0.178	3.22095	-0.729523	0.494	0.671919	-6.37962	Not changed	NDC80			NDC80	3.0102	3.17096	3.74887	2.9055	3.47157	3.01858
O14818	-0.237	5.07079	-1.36365	0.223	0.443096	-5.74475	Not changed	PSMA7			PSMA7	5.33095	5.30266	4.93387	5.23899	4.76594	4.85232
O14828	-0.398	3.48482	-2.06127	0.087	0.274951	-4.84356	Not changed	SCAMP3			SCAMP3	3.76562	3.55591	3.72952	2.87017	3.5275	3.46018
O14879	-0.408	4.23321	-2.68709	0.037	0.190133	-3.98989	Not changed	IFIT3			IFIT3	4.6232	4.50701	4.1811	4.14821	4.10591	3.83385
O14907	0.214	4.91885	0.996554	0.359	0.558551	-6.14495	Not changed	TAX1BP3			TAX1BP3	4.84812	4.71713	4.86969	4.91029	5.49122	4.67667
O14908	0.165	3.52229	1.24769	0.26	0.472858	-5.87912	Not changed	GIPC1			GIPC1	3.65248	3.47246	3.19478	3.64816	3.53047	3.63539
O14925	0.025	2.96302	0.319527	0.761	0.860951	-6.61485	Not changed	TIMM23			TIMM23	2.86766	3.02781	2.95627	2.98317	2.93375	3.00949
O14929	0.13	3.93487	1.37452	0.22	0.440128	-5.73184	Not changed	HAT1			HAT1	3.91971	3.97254	3.71772	3.94574	4.0268	4.02669
O14933	-0.187	3.31038	-1.35034	0.227	0.445543	-5.76049	Not changed	UBE2L6			UBE2L6	3.26466	3.35092	3.59609	3.13552	3.43186	3.08322
O14964	-0.552	4.21989	-1.74809	0.133	0.34103	-5.26232	P-value >0.05 (>0.5x down)	HGS			HGS	5.21809	4.00087	4.26924	3.8548	3.96473	4.01158
O14974	-0.37	3.42815	-4.31905	0.005	0.0760938	-1.94943	Not changed	PPP1R12A			PPP1R12A	3.69611	3.51274	3.63028	3.20185	3.32302	3.20489
O14976	0.232	2.73062	1.21347	0.272	0.481862	-5.9175	Not changed	GAK			GAK	2.51324	2.66061	2.67066	3.22896	2.50586	2.80438
O14980	-0.065	4.04566	-0.696148	0.513	0.687986	-6.40483	Not changed	XPO1			XPO1	4.11258	4.1065	4.01508	3.86722	4.07186	4.10072
O14983	-0.567	3.68339	-1.30415	0.242	0.462596	-5.81449	P-value >0.05 (>0.5x down)	ATP2A1			ATP2A1	4.12342	4.11659	3.66139	3.46362	4.2228	2.5125
O15027	-0.053	2.94663	-0.328853	0.754	0.858057	-6.61143	Not changed	SEC16A			SEC16A	2.71593	3.13368	3.0703	2.79715	3.16552	2.79719
O15031	-0.07	2.75646	-0.464182	0.659	0.803177	-6.5512	Not changed	PLXNB2			PLXNB2	2.63094	2.64817	3.09502	2.81924	2.61322	2.73217
O15042	0.082	3.05276	0.964999	0.373	0.570979	-6.1755	Not changed	U2SURP			U2SURP	2.95836	3.06938	3.00806	2.98073	3.1548	3.14525
O15056	0.984	3.21649	8.88243	0	0.0294414	1.7819	P-value <0.05 (>0.5x up)	SYNJ2			SYNJ2	2.79842	2.59768	2.77805	3.53661	3.81703	3.77116
O15061	0.206	3.42842	0.279837	0.789	0.879993	-6.62837	Not changed	SYNM			SYNM	2.42127	2.8302	4.72491	3.5874	4.40993	2.5968
O15067	0.125	3.92766	0.503277	0.633	0.786427	-6.53023	Not changed	PFAS			PFAS	3.7851	3.71545	4.09508	4.50217	3.84224	3.62591
O15083	-0.82	3.31599	-1.81424	0.121	0.326347	-5.17519	P-value >0.05 (>0.5x down)	ERC2			ERC2	2.88944	3.58687	4.70132	3.11749	2.7875	2.81332
O15143	-0.28	4.49772	-1.36702	0.222	0.44238	-5.74075	Not changed	ARPC1B			ARPC1B	4.62257	4.49236	4.79877	3.92685	4.53339	4.61241
O15144	-0.022	4.12758	-0.241893	0.817	0.89716	-6.63966	Not changed	ARPC2			ARPC2	4.0688	4.27844	4.06902	4.06425	4.18652	4.09848
O15145	0.264	3.62438	2.39151	0.055	0.227451	-4.39269	Not changed	ARPC3			ARPC3	3.44545	3.6474	3.38364	3.89525	3.72247	3.6521
O15160	-0.167	3.19566	-0.717467	0.501	0.678757	-6.38884	Not changed	POLR1C			POLR1C	2.96493	3.06101	3.81163	3.13687	3.0576	3.14195
O15173	0.095	3.38754	0.504034	0.633	0.786336	-6.52981	Not changed	PGRMC2			PGRMC2	3.18167	3.0789	3.75949	3.47469	3.39817	3.43234
O15231	-0.227	3.50718	-0.512953	0.627	0.782195	-6.5248	Not changed	ZNF185			ZNF185	4.52391	3.08487	3.25253	3.39045	3.85364	2.93769
O15269	-0.074	3.0201	-1.07789	0.324	0.524837	-6.06308	Not changed	SPTLC1			SPTLC1	3.03127	3.03578	3.1043	2.98842	2.96166	2.99917
O15270	0.061	3.02721	0.170196	0.871	0.918145	-6.65658	Not changed	SPTLC2			SPTLC2	3.71422	2.56571	2.7103	3.50007	2.81087	2.86211
O15294	-0.222	2.86371	-2.48194	0.049	0.218635	-4.26906	Not changed	OGT			OGT	3.05923	2.98133	2.88302	2.74092	2.66778	2.84997
O15355	0.34	4.10511	3.43689	0.015	0.11984	-3.0044	Not changed	PPM1G			PPM1G	4.08224	3.80646	3.91637	4.31861	4.31212	4.19488
O15371	0.313	3.92464	2.36166	0.058	0.230779	-4.43353	Not changed	EIF3D			EIF3D	3.96684	3.75094	3.58621	4.24716	4.02909	3.96758
O15400	-0.389	3.69985	-3.76539	0.01	0.101478	-2.59704	Not changed	STX7			STX7	3.98083	3.71347	3.98808	3.56996	3.48834	3.45841
O15427	-0.099	4.52727	-0.453102	0.667	0.8054	-6.55686	Not changed	SLC16A3			SLC16A3	4.48148	4.20064	5.04831	4.50799	4.41559	4.50963
O15460	-0.086	4.16883	-1.16028	0.291	0.492683	-5.97588	Not changed	P4HA2			P4HA2	4.20155	4.23196	4.20208	4.20389	4.11089	4.06261
O15498	0.068	2.93899	0.971278	0.37	0.569771	-6.16948	Not changed	YKT6			YKT6	2.9074	2.90523	2.90272	3.01841	2.91649	2.9837
O15511	0.386	3.83218	2.44573	0.052	0.220481	-4.31854	Not changed	ARPC5			ARPC5	3.73304	3.50102	3.68327	3.83709	4.33936	3.89932
O15523	1.545	4.0591	3.05504	0.023	0.148138	-3.4978	P-value <0.05 (>0.5x up)	DDX3Y			DDX3Y	2.62923	4.48607	2.74386	4.82576	4.93942	4.73025
O43143	0.022	4.30214	0.211407	0.84	0.904408	-6.64756	Not changed	DHX15			DHX15	4.41768	4.2113	4.24407	4.16994	4.34034	4.42952
O43148	-0.345	3.27596	-4.41039	0.005	0.0718404	-1.84736	Not changed	RNMT			RNMT	3.46471	3.40434	3.4756	3.01311	3.16984	3.12816
O43172	-0.031	3.0811	-0.402164	0.702	0.827649	-6.58121	Not changed	PRPF4			PRPF4	3.11349	3.05382	3.12268	2.97661	3.12554	3.09448
O43175	-0.195	5.5381	-2.03025	0.09	0.27855	-4.88561	Not changed	PHGDH			PHGDH	5.68371	5.5801	5.64276	5.3049	5.43768	5.57945
O43237	-0.347	3.68334	-1.19505	0.279	0.486298	-5.93789	Not changed	DYNC1LI2			DYNC1LI2	3.54071	4.06772	3.96198	3.25823	3.16389	4.10749
O43242	-0.286	4.65857	-1.02051	0.348	0.548038	-6.12129	Not changed	PSMD3			PSMD3	4.42797	4.52825	5.44891	4.44878	4.60841	4.48911
O43264	0.091	2.65563	1.09442	0.317	0.51807	-6.04591	Not changed	ZW10			ZW10	2.55028	2.69399	2.58647	2.69727	2.62645	2.77932
O43290	-0.129	3.35411	-1.4703	0.194	0.411246	-5.61594	Not changed	SART1			SART1	3.51286	3.29615	3.44712	3.26107	3.25736	3.35011
O43390	-0.084	5.11378	-0.384165	0.715	0.836067	-6.58917	Not changed	HNRNPR			HNRNPR	4.78872	5.04717	5.63129	5.0146	5.10315	5.09777
O43395	0.017	3.16157	0.199533	0.849	0.909317	-6.65036	Not changed	PRPF3			PRPF3	3.11525	3.06562	3.27795	3.21138	3.17037	3.12883
O43396	-0.159	4.07954	-1.16991	0.288	0.492683	-5.96542	Not changed	TXNL1			TXNL1	4.26115	4.27071	3.94536	4.1791	3.85084	3.97007
O43399	0.283	5.47213	1.8436	0.117	0.318843	-5.13625	Not changed	TPD52L2			TPD52L2	5.36684	5.59666	5.02776	5.5727	5.66734	5.60149
O43432	0.145	2.46482	1.71298	0.139	0.346038	-5.30817	Not changed	EIF4G3			EIF4G3	2.35573	2.41943	2.40116	2.63033	2.56422	2.41808
O43491	-0.291	4.74494	-2.44409	0.052	0.220481	-4.32078	Not changed	EPB41L2			EPB41L2	4.95396	4.81695	4.9004	4.41507	4.57805	4.80518
O43583	0.864	3.95838	6.96513	0.001	0.0318993	0.510423	P-value <0.05 (>0.5x up)	DENR			DENR	3.62023	3.27893	3.68038	4.3472	4.40115	4.42241
O43592	-0.009	2.92802	-0.10362	0.921	0.955745	-6.66706	Not changed	XPOT			XPOT	2.85718	3.00293	2.93791	2.97333	2.80165	2.99512
O43598	-0.201	3.42511	-1.63074	0.156	0.370739	-5.41442	Not changed	DNPH1			DNPH1	3.62693	3.66849	3.28162	3.31528	3.27927	3.37909
O43615	-0.071	3.87996	-0.542571	0.608	0.766936	-6.5076	Not changed	TIMM44			TIMM44	3.94047	3.92652	3.87991	3.98662	3.97441	3.5718
O43670	0.098	3.14303	0.765245	0.474	0.652972	-6.35156	Not changed	ZNF207			ZNF207	3.08215	3.17692	3.02244	3.40239	3.20628	2.96801
O43681	-0.071	3.77864	-0.566285	0.592	0.754631	-6.49321	Not changed	ASNA1			ASNA1	3.63633	3.77594	4.03032	3.8289	3.63186	3.76847
O43707	-0.28	6.81562	-3.29569	0.017	0.128551	-3.1845	Not changed	ACTN4			ACTN4	6.96323	6.93988	6.96382	6.54578	6.75051	6.73051
O43719	-0.353	3.13869	-2.13337	0.078	0.260438	-4.74551	Not changed	HTATSF1			HTATSF1	3.05936	3.22755	3.65905	2.92672	2.91571	3.04373
O43747	-0.149	3.84351	-1.25441	0.258	0.471357	-5.87151	Not changed	AP1G1			AP1G1	3.94033	4.09624	3.71715	3.78062	3.84271	3.68399
O43765	-0.261	4.39631	-2.35789	0.058	0.230779	-4.43868	Not changed	SGTA			SGTA	4.59164	4.33875	4.64962	4.3303	4.29897	4.16856
O43768	-0.1	3.44512	-0.878807	0.414	0.603679	-6.25528	Not changed	ENSA			ENSA	3.41664	3.4807	3.58844	3.19716	3.45831	3.52944
O43776	-0.224	4.316	-0.96924	0.371	0.569771	-6.17144	Not changed	NARS			NARS	4.26664	4.08121	4.93558	4.1687	4.12207	4.3218
O43852	1.93	4.24534	8.91656	0	0.0294414	1.80159	P-value <0.05 (>0.5x up)	CALU	CALU	CALU	CALU	3.18585	3.36887	3.28593	5.39208	4.72969	5.50965
O43865	-0.256	5.37965	-1.73302	0.136	0.344993	-5.28203	Not changed	AHCYL1			AHCYL1	5.30055	5.71845	5.50446	5.04602	5.39039	5.31802
O43896	-1.282	3.20142	-1.9315	0.103	0.298695	-5.0188	P-value >0.05 (>0.5x down)	KIF1C			KIF1C	2.49124	5.23602	3.80074	2.68638	2.46696	2.52718
O60216	-0.116	3.10998	-1.59055	0.165	0.378357	-5.46567	Not changed	RAD21			RAD21	3.1849	3.17846	3.14085	3.02497	3.12552	3.00522
O60231	-0.044	2.88428	-0.41304	0.694	0.822095	-6.57624	Not changed	DHX16			DHX16	2.98579	3.02813	2.70562	2.82699	2.86384	2.89534
O60264	0.393	3.3904	2.28476	0.064	0.242091	-4.53874	Not changed	SMARCA5			SMARCA5	3.17658	3.44367	2.96149	3.81169	3.59222	3.35675
O60271	0.321	4.21567	2.84015	0.031	0.169582	-3.78355	Not changed	SPAG9			SPAG9	4.25988	4.01442	3.89054	4.37599	4.33325	4.41993
O60313	-0.278	3.69664	-2.93812	0.027	0.157638	-3.65265	Not changed	OPA1			OPA1	3.98275	3.75861	3.76539	3.4832	3.59528	3.59464
O60333	-0.611	3.17537	-1.28303	0.248	0.465457	-5.83885	P-value >0.05 (>0.5x down)	KIF1B			KIF1B	2.49135	4.19752	3.75385	2.56218	2.6878	3.3595
O60488	-0.539	4.6346	-1.96918	0.098	0.291003	-4.96812	P-value >0.05 (>0.5x down)	ACSL4			ACSL4	5.11541	5.28109	4.31552	4.17914	4.57808	4.33838
O60493	0.049	4.03859	0.480813	0.648	0.796489	-6.54247	Not changed	SNX3			SNX3	4.06914	3.86676	4.10623	4.11457	3.94661	4.12821
O60502	0.076	2.80745	0.71057	0.505	0.680901	-6.39406	Not changed	OGA			OGA	2.7415	2.61487	2.95237	2.84953	2.8862	2.80025
O60506	1.65	5.01236	2.9181	0.028	0.158704	-3.67932	P-value <0.05 (>0.5x up)	SYNCRIP			SYNCRIP	4.61698	5.08013	2.86536	5.92653	5.79615	5.78902
O60568	-0.122	3.41758	-1.42111	0.207	0.427018	-5.67593	Not changed	PLOD3	PLOD3		PLOD3	3.47525	3.3753	3.58536	3.40038	3.36848	3.30074
O60610	0.363	4.21759	2.09536	0.083	0.266923	-4.79725	Not changed	DIAPH1			DIAPH1	4.00368	3.81894	4.28581	4.15113	4.42038	4.62561
O60664	0.094	5.69557	0.973434	0.369	0.569042	-6.16741	Not changed	PLIN3			PLIN3	5.70228	5.59302	5.65059	5.58709	5.84956	5.79086
O60684	0.091	3.17499	1.0393	0.34	0.541535	-6.10247	Not changed	KPNA6			KPNA6	3.16541	3.19335	3.02992	3.13405	3.22454	3.30267
O60701	-0.571	3.24702	-4.38731	0.005	0.0724772	-1.87303	P-value <0.05 (>0.5x down)	UGDH			UGDH	3.38687	3.64005	3.57084	2.98683	2.75489	3.14265
O60716	-0.146	3.40682	-0.873301	0.417	0.605306	-6.26019	Not changed	CTNND1			CTNND1	3.27836	3.79134	3.36916	3.44804	3.40989	3.14414
O60749	-0.304	3.81153	-1.28946	0.246	0.464271	-5.83146	Not changed	SNX2			SNX2	3.8179	4.36502	3.70732	3.66909	3.969	3.34083
O60763	-0.226	3.87265	-2.64732	0.039	0.192882	-4.04381	Not changed	USO1			USO1	3.96366	3.94338	4.04981	3.87423	3.68962	3.71522
O60826	-1.15	3.31947	-2.46472	0.05	0.220481	-4.29259	P-value >0.05 (>0.5x down)	CCDC22			CCDC22	4.38079	2.79623	4.50679	2.61129	2.73285	2.88885
O60832	0.154	3.19672	1.0952	0.317	0.51807	-6.0451	Not changed	DKC1			DKC1	3.26306	2.97287	3.12381	3.08735	3.22525	3.50799
O60841	0.358	3.27674	3.36745	0.016	0.123722	-3.09261	Not changed	EIF5B			EIF5B	3.07621	3.01851	3.19829	3.28626	3.51378	3.5674
O60869	-0.532	3.73285	-2.66936	0.038	0.192568	-4.01392	P-value <0.05 (>0.5x down)	EDF1			EDF1	3.9393	4.03695	4.01958	3.83132	3.51224	3.05773
O60884	-0.486	4.39341	-2.66319	0.039	0.192568	-4.02228	Not changed	DNAJA2			DNAJA2	4.81273	4.47354	4.62271	3.79045	4.33688	4.32418
O60888	1.001	5.03088	5.51642	0.002	0.0550536	-0.715084	P-value <0.05 (>0.5x up)	CUTA			CUTA	4.31239	4.68462	4.59381	5.30558	5.86528	5.42361
O75083	-0.222	5.51063	-3.3059	0.017	0.128293	-3.17138	Not changed	WDR1			WDR1	5.58703	5.64056	5.63784	5.38832	5.39069	5.41934
O75116	-0.133	3.74472	-0.695969	0.513	0.687986	-6.40496	Not changed	ROCK2			ROCK2	3.83424	3.425	4.17489	3.67481	3.68531	3.67406
O75131	-0.004	4.04042	-0.0314926	0.976	0.986094	-6.67268	Not changed	CPNE3			CPNE3	4.07509	4.1128	3.93915	3.81998	4.09773	4.19777
O75150	0.555	3.31303	3.93436	0.008	0.089747	-2.39414	P-value <0.05 (>0.5x up)	RNF40			RNF40	3.27187	2.83901	2.99606	3.60792	3.44127	3.72204
O75153	-0.228	3.83378	-0.322114	0.759	0.860914	-6.61391	Not changed	CLUH			CLUH	3.92335	4.41897	3.50088	2.43501	5.20361	3.52087
O75190	0.172	4.46363	1.62251	0.158	0.373462	-5.42495	Not changed	DNAJB6			DNAJB6	4.53636	4.40297	4.19421	4.55662	4.56471	4.52689
O75223	-0.147	3.75592	-1.0839	0.321	0.522876	-6.05685	Not changed	GGCT			GGCT	4.10631	3.7228	3.65889	3.71993	3.62259	3.70497
O75306	-0.007	3.19656	-0.0303701	0.977	0.98642	-6.67272	Not changed	NDUFS2			NDUFS2	3.68905	2.88954	3.02158	3.37907	3.14137	3.05877
O75330	0.352	3.19289	1.29146	0.246	0.464271	-5.82916	Not changed	HMMR			HMMR	3.5293	3.05293	2.46808	3.22902	3.52646	3.35158
O75348	-0.319	3.98688	-1.26285	0.255	0.469796	-5.86193	Not changed	ATP6V1G1			ATP6V1G1	3.8852	3.82503	4.72891	3.89509	3.78954	3.79751
O75351	0.64	2.7674	2.16327	0.075	0.257144	-4.70475	P-value >0.05 (>0.5x up)	VPS4B			VPS4B	2.52452	2.45525	2.3631	2.71308	3.77414	2.77434
O75367	0.018	4.98583	0.204215	0.845	0.906969	-6.64927	Not changed	H2AFY			H2AFY	4.86611	4.97055	5.09325	4.9338	4.99369	5.05757
O75368	0.052	3.60941	0.290645	0.781	0.873322	-6.62486	Not changed	SH3BGRL			SH3BGRL	3.55166	3.63516	3.56358	3.25151	3.74086	3.91367
O75396	-0.126	5.13418	-1.24937	0.26	0.472858	-5.87721	Not changed	SEC22B			SEC22B	5.32265	5.19439	5.07397	5.06044	4.97706	5.17656
O75400	-0.216	3.47649	-0.480704	0.648	0.796489	-6.54253	Not changed	PRPF40A			PRPF40A	2.99821	3.12926	4.62564	3.17804	3.35245	3.57533
O75436	-0.44	4.19463	-4.22509	0.006	0.0780299	-2.05582	Not changed	VPS26A			VPS26A	4.54513	4.22616	4.47334	3.99009	3.99104	3.94202
O75439	-0.096	3.31141	-1.36483	0.223	0.442961	-5.74336	Not changed	PMPCB			PMPCB	3.40721	3.30068	3.36993	3.26444	3.26168	3.26451
O75475	-0.18	3.90825	-1.50203	0.185	0.403916	-5.57678	Not changed	PSIP1			PSIP1	3.80908	4.04686	4.13878	3.68216	3.85321	3.91944
O75477	-0.196	3.90896	-2.11717	0.08	0.262755	-4.76758	Not changed	ERLIN1			ERLIN1	4.12093	3.91902	3.98059	3.76992	3.91366	3.74965
O75489	0.079	3.71588	0.226582	0.829	0.90083	-6.64376	Not changed	NDUFS3			NDUFS3	3.85789	4.24337	2.92846	3.50436	3.90349	3.85769
O75531	0.145	4.24818	0.517746	0.624	0.779852	-6.52208	Not changed	BANF1			BANF1	4.82276	3.85805	3.8466	4.38883	4.34801	4.22481
O75533	-0.315	3.98676	-1.28526	0.248	0.464612	-5.83629	Not changed	SF3B1			SF3B1	3.87898	4.71223	3.84219	3.80313	3.86811	3.81591
O75534	-0.231	3.78457	-2.17137	0.075	0.25566	-4.6937	Not changed	CSDE1			CSDE1	4.00099	3.85809	3.84148	3.76698	3.49371	3.74618
O75643	0.273	3.98659	3.20911	0.019	0.135746	-3.29633	Not changed	SNRNP200			SNRNP200	3.93793	3.73953	3.87216	4.16037	4.14785	4.06172
O75688	-0.017	3.29241	-0.216093	0.836	0.904408	-6.64641	Not changed	PPM1B			PPM1B	3.31719	3.28646	3.29873	3.19915	3.28064	3.37226
O75717	-0.089	3.99718	-0.249619	0.811	0.894438	-6.63749	Not changed	WDHD1			WDHD1	3.46595	4.30429	4.3553	4.57293	3.64822	3.6364
O75792	-0.115	2.78147	-1.21573	0.271	0.481471	-5.91498	Not changed	RNASEH2A			RNASEH2A	2.68257	2.94337	2.89142	2.76935	2.70575	2.69639
O75822	-0.085	4.20143	-1.05267	0.334	0.534799	-6.08893	Not changed	EIF3J			EIF3J	4.26425	4.27406	4.1935	4.05754	4.22573	4.19346
O75828	-0.357	3.6207	-1.44788	0.2	0.418228	-5.6434	Not changed	CBR3			CBR3	4.0276	3.51474	3.85488	3.92853	3.19899	3.19946
O75844	0.249	3.20803	2.25585	0.066	0.248034	-4.57828	Not changed	ZMPSTE24			ZMPSTE24	3.16742	3.08727	2.99636	3.51974	3.26533	3.21205
O75874	-0.389	3.2699	-4.2679	0.006	0.0780299	-2.00717	Not changed	IDH1			IDH1	3.54632	3.50964	3.33687	3.00144	3.1438	3.08135
O75937	-0.115	3.59136	-1.71572	0.139	0.346038	-5.30461	Not changed	DNAJC8			DNAJC8	3.63334	3.64527	3.6673	3.54467	3.55194	3.50567
O75940	0.511	3.09825	3.99897	0.008	0.0845076	-2.31777	P-value <0.05 (>0.5x up)	SMNDC1			SMNDC1	2.79945	2.94974	2.77905	3.46614	3.11223	3.4829
O75947	0.321	4.06772	1.34376	0.229	0.446305	-5.76825	Not changed	ATP5PD			ATP5PD	3.84706	4.3865	3.48784	4.11883	4.15562	4.4105
O75955	-0.218	3.41042	-1.51999	0.181	0.399346	-5.55444	Not changed	FLOT1			FLOT1	3.43211	3.43267	3.69382	3.04789	3.44187	3.41414
O75964	-0.288	4.6258	-4.02619	0.007	0.0834007	-2.2858	Not changed	ATP5MG			ATP5MG	4.79596	4.77907	4.73423	4.53747	4.4333	4.47479
O75970	-0.156	2.77717	-0.52273	0.621	0.777883	-6.51922	Not changed	MPDZ			MPDZ	3.50329	2.66543	2.39631	2.85657	2.7439	2.49751
O75976	-0.253	2.87097	-2.82125	0.031	0.171727	-3.80891	Not changed	CPD			CPD	2.90137	3.10114	2.9893	2.68775	2.71042	2.83583
O76003	0.012	4.54353	0.109702	0.916	0.953041	-6.66632	Not changed	GLRX3			GLRX3	4.68862	4.55934	4.36498	4.61164	4.47299	4.56359
O76021	0.22	4.00762	0.94853	0.381	0.574976	-6.19117	Not changed	RSL1D1			RSL1D1	3.49522	4.26094	3.93662	3.81868	4.29367	4.2406
O76041	0.154	2.55343	2.11722	0.08	0.262755	-4.76751	Not changed	NEBL			NEBL	2.41924	2.48262	2.52699	2.62043	2.59545	2.67586
O76094	-0.161	3.74183	-1.88699	0.11	0.309667	-5.07842	Not changed	SRP72			SRP72	3.90244	3.79008	3.77488	3.76663	3.61834	3.59862
O94776	0.005	3.32199	0.0505121	0.961	0.978929	-6.67178	Not changed	MTA2			MTA2	3.33196	3.3968	3.2304	3.3417	3.21835	3.41274
O94804	-0.118	3.00784	-1.02707	0.345	0.545676	-6.11475	Not changed	STK10			STK10	3.26161	2.9163	3.02273	3.04759	2.91959	2.8792
O94808	0.896	3.17831	6.12835	0.001	0.0449628	-0.164954	P-value <0.05 (>0.5x up)	GFPT2			GFPT2	2.87793	2.88448	2.42869	3.71427	3.60078	3.56369
O94826	0.035	3.63118	0.239861	0.819	0.89716	-6.64022	Not changed	TOMM70			TOMM70	3.35772	3.75081	3.73277	3.68023	3.78509	3.48048
O94888	-0.069	2.89401	-0.330933	0.752	0.857417	-6.61065	Not changed	UBXN7			UBXN7	3.32523	2.61682	2.84392	2.86566	2.65323	3.05921
O94906	-0.116	3.57215	-0.668286	0.53	0.703155	-6.42511	Not changed	PRPF6			PRPF6	3.94216	3.51245	3.43529	3.43278	3.73428	3.37592
O94919	0.215	2.985	2.87925	0.029	0.163241	-3.73119	Not changed	ENDOD1			ENDOD1	2.85691	2.88644	2.88841	3.15569	3.11233	3.01022
O94925	-0.391	3.16475	-2.32808	0.06	0.235595	-4.47948	Not changed	GLS			GLS	3.69699	3.27344	3.10977	2.8566	2.97552	3.07615
O94979	0.145	3.41978	0.787989	0.462	0.642076	-6.33313	Not changed	SEC31A			SEC31A	3.41446	3.3866	3.24038	3.89326	3.29397	3.29003
O95104	-0.119	2.85849	-1.40518	0.211	0.430428	-5.69514	Not changed	SCAF4			SCAF4	2.86815	2.87582	3.01069	2.86603	2.82114	2.70908
O95140	-0.141	3.03578	-1.06361	0.33	0.530684	-6.07777	Not changed	MFN2			MFN2	2.87656	3.10264	3.33994	2.89697	2.96813	3.03043
O95155	-0.335	2.82909	-2.46435	0.05	0.220481	-4.29309	Not changed	UBE4B			UBE4B	2.89349	2.82049	3.27631	2.70899	2.61811	2.65717
O95202	-0.065	3.37467	-0.254015	0.808	0.89247	-6.63623	Not changed	LETM1			LETM1	3.73526	2.90811	3.57778	3.04491	3.42161	3.56035
O95218	-0.074	3.32042	-0.561721	0.595	0.757115	-6.49602	Not changed	ZRANB2			ZRANB2	3.42042	3.11103	3.54092	3.22976	3.38635	3.23402
O95219	-0.127	2.96534	-0.943545	0.383	0.57662	-6.19587	Not changed	SNX4			SNX4	3.00138	2.82875	3.25613	2.79157	3.02572	2.88848
O95232	-0.025	3.87979	-0.22676	0.828	0.90083	-6.64371	Not changed	LUC7L3			LUC7L3	3.95832	3.69344	4.0256	3.94807	3.81977	3.83351
O95235	-0.641	3.29629	-1.44092	0.201	0.42007	-5.65189	P-value >0.05 (>0.5x down)	KIF20A			KIF20A	4.15499	4.05672	2.63894	2.95689	3.33463	2.63555
O95239	-0.461	3.10533	-2.13658	0.078	0.260438	-4.74114	Not changed	KIF4A			KIF4A	3.11625	3.14346	3.74731	2.62746	2.89686	3.10063
O95292	0.167	4.31281	1.343	0.229	0.446305	-5.76915	Not changed	VAPB			VAPB	4.27955	4.08912	4.31971	4.19147	4.45493	4.54205
O95299	-0.044	2.99005	-0.467252	0.657	0.801714	-6.54961	Not changed	NDUFA10			NDUFA10	2.87357	3.11905	3.0441	3.00334	2.88707	3.01318
O95336	0.193	4.20074	2.58351	0.043	0.201844	-4.13056	Not changed	PGLS			PGLS	4.03513	4.17196	4.10588	4.26707	4.33212	4.29229
O95340	0.018	3.24136	0.207357	0.843	0.905166	-6.64853	Not changed	PAPSS2			PAPSS2	3.12701	3.35624	3.21379	3.23935	3.22634	3.2854
O95347	-0.292	4.09689	-2.47073	0.05	0.220481	-4.28437	Not changed	SMC2			SMC2	4.4508	4.07507	4.20264	4.02633	3.95112	3.8754
O95373	0.129	3.75003	1.13072	0.303	0.503014	-6.00764	Not changed	IPO7			IPO7	3.75544	3.81756	3.48392	3.77759	3.75918	3.90652
O95394	-0.254	3.67014	-2.09854	0.082	0.266923	-4.79293	Not changed	PGM3			PGM3	4.00102	3.75404	3.63617	3.43597	3.63994	3.55369
O95433	-0.127	4.6055	-0.938964	0.385	0.578454	-6.20018	Not changed	AHSA1			AHSA1	4.84855	4.42229	4.73654	4.64834	4.42512	4.55216
O95456	0.317	3.62038	1.24897	0.26	0.472858	-5.87767	Not changed	PSMG1			PSMG1	3.29575	3.4031	3.68736	3.43658	3.58627	4.31319
O95573	0.164	3.57527	1.20954	0.273	0.482573	-5.92186	Not changed	ACSL3			ACSL3	3.33118	3.432	3.71613	3.49537	3.78572	3.69125
O95678	-0.166	2.69962	-1.44884	0.199	0.418228	-5.64223	Not changed	KRT75			KRT75	2.96886	2.72883	2.65061	2.54749	2.56305	2.73888
O95747	0.59	4.38062	4.92457	0.003	0.0605979	-1.29766	P-value <0.05 (>0.5x up)	OXSR1			OXSR1	3.86483	4.15138	4.24017	4.59015	4.71432	4.72289
O95757	0.076	3.23412	0.355154	0.735	0.847371	-6.60125	Not changed	HSPA4L			HSPA4L	3.15684	3.10588	3.32576	3.25154	2.87423	3.69044
O95782	0.341	3.66568	1.15492	0.294	0.495192	-5.98168	Not changed	AP2A1			AP2A1	3.5713	3.39938	3.51554	3.15263	4.1385	4.21676
O95786	0.195	3.03686	1.71353	0.139	0.346038	-5.30746	Not changed	DDX58			DDX58	2.90273	2.96381	2.95171	3.2889	3.19409	2.91992
O95810	1.245	5.03789	2.63313	0.04	0.194038	-4.06308	P-value <0.05 (>0.5x up)	CAVIN2			CAVIN2	5.5318	3.74765	3.96627	5.5666	5.71397	5.70107
O95816	-0.046	4.00025	-0.400596	0.703	0.827878	-6.58192	Not changed	BAG2			BAG2	3.87191	4.05593	4.14134	4.12923	3.8604	3.94266
O95817	0.068	3.33393	0.470746	0.655	0.800184	-6.54779	Not changed	BAG3			BAG3	3.49535	3.38707	3.01684	3.47892	3.34507	3.28036
O95831	-0.03	4.1597	-0.320085	0.76	0.860951	-6.61465	Not changed	AIFM1			AIFM1	4.15802	4.11431	4.25201	4.00537	4.18943	4.23908
O95865	0.005	3.23016	0.0523944	0.96	0.978109	-6.67167	Not changed	DDAH2			DDAH2	3.18857	3.29146	3.20311	3.35365	3.09827	3.24592
O96005	-0.021	3.01691	-0.280186	0.789	0.879993	-6.62826	Not changed	CLPTM1			CLPTM1	3.01987	2.96681	3.09521	3.04751	2.99191	2.98012
O96019	-0.239	4.26016	-1.19903	0.277	0.485605	-5.9335	Not changed	ACTL6A			ACTL6A	4.72105	4.44215	3.97598	4.01309	4.18159	4.2271
P00338	-0.187	7.33472	-1.69593	0.143	0.349165	-5.33035	Not changed	LDHA			LDHA	7.40159	7.26276	7.61991	7.28934	7.22706	7.20765
P00367	0.036	4.23141	0.401038	0.703	0.827878	-6.58172	Not changed	GLUD1			GLUD1	4.32569	4.13797	4.17636	4.34405	4.18444	4.21997
P00403	-0.215	4.18714	-1.703	0.141	0.347282	-5.32117	Not changed	COX2			COX2	4.36304	4.0466	4.47462	4.12627	4.05143	4.06091
P00441	0.01	4.33153	0.0885447	0.932	0.961628	-6.66873	Not changed	SOD1			SOD1	4.46599	4.31485	4.19839	4.23499	4.50535	4.2696
P00491	0.685	3.91696	7.61543	0	0.0308588	0.981004	P-value <0.05 (>0.5x up)	PNP			PNP	3.49175	3.5533	3.6787	4.32571	4.16056	4.29174
P00492	-0.373	4.94302	-4.94864	0.003	0.0605979	-1.27294	Not changed	HPRT1			HPRT1	5.12276	5.0828	5.18332	4.74746	4.70052	4.82125
P00505	-0.366	4.51025	-3.49954	0.014	0.11596	-2.92543	Not changed	GOT2			GOT2	4.88389	4.58032	4.61483	4.29141	4.36458	4.32645
P00558	0.859	7.43189	6.63849	0.001	0.0337663	0.256686	P-value <0.05 (>0.5x up)	PGK1			PGK1	6.74838	7.15643	7.10279	7.82396	7.81618	7.94358
P02533	-0.235	2.83992	-1.11063	0.311	0.511501	-6.02892	Not changed	KRT14			KRT14	2.60543	3.08725	3.17917	2.75313	2.99013	2.42439
P02538	0.196	2.78007	0.596109	0.574	0.74178	-6.47432	Not changed	KRT6A			KRT6A	2.70317	2.97231	2.3712	3.57005	2.53385	2.52987
P02545	0.045	6.7376	0.531667	0.615	0.773208	-6.51404	Not changed	LMNA			LMNA	6.81073	6.69037	6.64438	6.84233	6.71213	6.72565
P02765	-0.019	4.59822	-0.169929	0.871	0.918145	-6.65663	Not changed	AHSG			AHSG	4.45826	4.65042	4.71409	4.46027	4.58821	4.71809
P02786	-0.019	4.53962	-0.186368	0.859	0.914024	-6.65327	Not changed	TFRC			TFRC	4.70759	4.46318	4.47584	4.45123	4.54222	4.59766
P02787	-0.11	2.96506	-1.45178	0.198	0.41777	-5.63863	Not changed	TF			TF	3.06991	2.97247	3.01853	2.83501	2.93507	2.95935
P04040	0.055	3.10127	0.261964	0.802	0.888677	-6.63389	Not changed	CAT			CAT	2.86542	3.41043	2.94611	2.79672	3.32641	3.26253
P04075	-0.109	6.82008	-1.48806	0.189	0.406701	-5.59406	Not changed	ALDOA			ALDOA	6.86543	6.83908	6.91869	6.78837	6.70268	6.80624
P04080	0.388	4.37143	2.15162	0.077	0.259326	-4.72064	Not changed	CSTB			CSTB	4.40035	4.35381	3.7786	4.61095	4.50846	4.57644
P04083	0.106	6.42344	0.955732	0.377	0.572225	-6.18434	Not changed	ANXA1			ANXA1	6.46824	6.47376	6.16924	6.42103	6.55314	6.45523
P04150	-0.291	2.76952	-3.20047	0.02	0.135746	-3.30754	Not changed	NR3C1			NR3C1	2.92132	2.94612	2.87821	2.58545	2.51937	2.76665
P04181	-0.392	3.88973	-2.12684	0.079	0.26155	-4.75441	Not changed	OAT			OAT	3.69444	4.16748	4.39456	3.73461	3.67115	3.67614
P04264	-0.407	3.62954	-1.12636	0.304	0.505267	-6.01228	Not changed	KRT1			KRT1	4.54916	3.73545	3.21431	3.69182	3.08562	3.50086
P04637	-1.196	4.30991	-2.02895	0.09	0.27855	-4.88738	P-value >0.05 (>0.5x down)	TP53			TP53	4.98731	4.77578	4.96	2.34341	4.12762	4.66537
P04792	-0.097	5.84276	-1.03012	0.344	0.544991	-6.1117	Not changed	HSPB1			HSPB1	5.95347	5.94769	5.77195	5.86682	5.83014	5.68649
P04818	-0.296	3.52758	-1.53894	0.176	0.394917	-5.53075	Not changed	TYMS			TYMS	3.99457	3.4186	3.61343	3.23362	3.25157	3.65367
P04843	-0.084	5.06249	-1.14657	0.297	0.498193	-5.99067	Not changed	RPN1			RPN1	5.17061	5.03309	5.10961	5.02712	5.02255	5.01199
P04844	0.341	5.17869	2.03851	0.089	0.278052	-4.87443	Not changed	RPN2			RPN2	4.9022	5.32622	4.79634	5.49326	5.37113	5.18296
P04899	-0.035	4.31422	-0.456522	0.665	0.804178	-6.55512	Not changed	GNAI2			GNAI2	4.38992	4.33952	4.26635	4.36781	4.26585	4.25587
P05023	0.153	5.33361	1.46972	0.194	0.411246	-5.61665	Not changed	ATP1A1			ATP1A1	5.31908	5.20894	5.24315	5.38287	5.58184	5.26578
P05026	-0.122	3.43475	-1.53167	0.178	0.395938	-5.53986	Not changed	ATP1B1			ATP1B1	3.51686	3.44536	3.52546	3.27629	3.43681	3.40772
P05091	-0.27	3.09993	-0.927796	0.391	0.579402	-6.21062	Not changed	ALDH2			ALDH2	2.81703	3.88981	2.99758	2.99194	2.81571	3.08752
P05141	-0.578	5.37499	-2.05126	0.088	0.276372	-4.85713	P-value >0.05 (>0.5x down)	SLC25A5			SLC25A5	5.52198	5.39433	6.07523	4.57819	5.29832	5.38192
P05161	-0.083	4.42761	-0.664401	0.532	0.7047	-6.42789	Not changed	ISG15			ISG15	4.51566	4.50662	4.38461	4.62321	4.23017	4.30541
P05198	-0.005	5.85641	-0.0491754	0.962	0.979427	-6.67186	Not changed	EIF2S1			EIF2S1	5.8974	5.82812	5.85082	5.69123	5.95985	5.91107
P05362	0.281	4.93594	2.99804	0.025	0.151602	-3.5731	Not changed	ICAM1			ICAM1	4.91521	4.64399	4.82637	5.05027	5.10455	5.07522
P05386	1.603	4.78936	3.62659	0.012	0.109962	-2.76712	P-value <0.05 (>0.5x up)	RPLP1			RPLP1	3.93304	4.89525	3.13594	5.3332	5.65279	5.78592
P05387	0.331	6.72048	2.9052	0.028	0.160343	-3.69652	Not changed	RPLP2			RPLP2	6.46484	6.73279	6.468	7.02245	6.82896	6.80582
P05388	0.054	6.42128	0.807875	0.451	0.633347	-6.31665	Not changed	RPLP0			RPLP0	6.36098	6.40583	6.41595	6.46109	6.43791	6.4459
P05455	0.032	4.46073	0.169114	0.871	0.918265	-6.65679	Not changed	SSB			SSB	4.44067	4.49151	4.40147	4.90019	4.19971	4.33084
P05556	-0.225	5.37699	-2.48322	0.049	0.218635	-4.26731	Not changed	ITGB1	ITGB1		ITGB1	5.58528	5.34805	5.53511	5.21852	5.28566	5.2893
P05783	0.418	7.24356	3.4376	0.015	0.11984	-3.00351	Not changed	KRT18			KRT18	6.98114	7.23517	6.8871	7.57805	7.43049	7.3494
P05787	-0.172	7.69882	-1.44684	0.2	0.418228	-5.64467	Not changed	KRT8			KRT8	7.83219	7.55875	7.96316	7.59795	7.61296	7.62788
P06493	-0.055	4.54605	-0.545375	0.606	0.766264	-6.50593	Not changed	CDK1			CDK1	4.53519	4.49471	4.69143	4.65357	4.40639	4.49502
P06576	0.144	6.13029	1.17343	0.287	0.492615	-5.96159	Not changed	ATP5F1B			ATP5F1B	6.15995	6.16382	5.85153	6.06617	6.2428	6.29744
P06733	0.168	8.08831	1.97044	0.098	0.29097	-4.96642	Not changed	ENO1			ENO1	7.88896	8.11897	8.00434	8.18076	8.16326	8.17356
P06737	-0.052	4.06838	-0.268895	0.797	0.885055	-6.63179	Not changed	PYGL			PYGL	4.5042	3.82178	3.95749	3.93096	4.17308	4.02278
P06748	0.554	6.07349	2.44796	0.051	0.220481	-4.31549	P-value >0.05 (>0.5x up)	NPM1			NPM1	5.55179	5.93311	5.90473	6.80365	6.05404	6.19362
P06753	-2.736	4.59105	-4.06083	0.007	0.0823743	-2.24529	P-value <0.05 (>0.5x down)	TPM3			TPM3	6.12291	5.8167	5.93785	4.82749	2.42292	2.4184
P06756	0.783	3.01622	2.6514	0.039	0.192882	-4.03827	P-value <0.05 (>0.5x up)	ITGAV	ITGAV	ITGAV	ITGAV	2.64924	2.63506	2.58973	3.45255	2.78689	3.98387
P07195	-0.242	6.64767	-2.97221	0.026	0.153379	-3.60733	Not changed	LDHB			LDHB	6.71889	6.73126	6.85604	6.5958	6.45978	6.52425
P07205	-0.193	3.32245	-0.428183	0.684	0.81687	-6.56911	Not changed	PGK2			PGK2	3.3239	2.65212	4.28142	3.73914	2.97156	2.96655
P07237	-0.053	6.57754	-0.475152	0.652	0.798402	-6.54547	Not changed	P4HB			P4HB	6.76448	6.58819	6.46014	6.68174	6.46682	6.50389
P07305	-0.396	3.81598	-4.70992	0.004	0.0656331	-1.52206	Not changed	H1F0			H1F0	3.93432	4.09387	4.01315	3.55063	3.60274	3.70115
P07311	-0.32	3.32439	-1.96134	0.099	0.292258	-4.97868	Not changed	ACYP1			ACYP1	3.50704	3.72645	3.21936	3.22124	2.96297	3.3093
P07355	0.069	7.46327	0.986705	0.363	0.562299	-6.15456	Not changed	ANXA2			ANXA2	7.46812	7.42288	7.39593	7.53689	7.48526	7.47055
P07384	0.053	3.47826	0.325069	0.757	0.85964	-6.61283	Not changed	CAPN1			CAPN1	3.39215	3.72312	3.23947	3.67211	3.55	3.29271
P07437	-0.086	7.26027	-0.172324	0.869	0.918145	-6.65616	Not changed	TUBB			TUBB	7.89504	6.97308	7.04104	6.24189	7.43096	7.97961
P07737	0.264	7.514	3.42814	0.015	0.11984	-3.01548	Not changed	PFN1			PFN1	7.34563	7.46357	7.33624	7.6114	7.62552	7.70162
P07814	-0.182	4.75563	-1.34623	0.228	0.446234	-5.76533	Not changed	EPRS			EPRS	5.05274	4.60554	4.8809	4.7508	4.55749	4.68628
P07858	-0.264	4.78079	-2.66122	0.039	0.192568	-4.02496	Not changed	CTSB			CTSB	5.02298	4.79103	4.9239	4.63175	4.75976	4.55535
P07900	0.015	7.23762	0.171548	0.87	0.918145	-6.65631	Not changed	HSP90AA1			HSP90AA1	7.3169	7.24669	7.12747	7.17686	7.26827	7.28954
P07942	-0.154	3.42469	-0.37048	0.724	0.840934	-6.59498	Not changed	LAMB1			LAMB1	4.14826	3.40108	2.95578	2.99118	4.04979	3.00204
P07954	0.265	4.6491	2.63812	0.04	0.194038	-4.0563	Not changed	FH			FH	4.60513	4.59823	4.34621	4.8263	4.71258	4.80615
P07996	-0.658	3.20778	-6.33224	0.001	0.0403086	0.00741794	P-value <0.05 (>0.5x down)	THBS1	THBS1	THBS1	THBS1	3.55452	3.4316	3.62442	3.03095	2.84237	2.76283
P08133	0.506	3.99083	1.72645	0.137	0.345954	-5.29062	P-value >0.05 (>0.5x up)	ANXA6			ANXA6	3.88523	3.69101	3.63785	3.97604	3.84486	4.90996
P08238	-0.168	7.59244	-1.00418	0.355	0.555331	-6.13746	Not changed	HSP90AB1			HSP90AB1	7.96486	7.61914	7.4454	7.3944	7.71903	7.41181
P08243	0.205	3.80821	1.84872	0.116	0.318034	-5.12944	Not changed	ASNS			ASNS	3.90319	3.60211	3.61165	3.93774	3.82511	3.96943
P08473	0.004	2.88926	0.0247291	0.981	0.989147	-6.6729	Not changed	MME			MME	3.14102	2.65054	2.87025	2.69763	2.91726	3.05883
P08559	-0.209	4.04939	-1.27468	0.251	0.467794	-5.84843	Not changed	PDHA1			PDHA1	3.80135	4.37683	4.28304	4.00007	3.8964	3.93865
P08621	0.141	3.75154	0.932944	0.388	0.578569	-6.20582	Not changed	SNRNP70			SNRNP70	3.59474	3.93756	3.51014	3.71094	3.73326	4.02259
P08648	0.272	3.6796	3.88918	0.009	0.0927737	-2.44795	Not changed	ITGA5	ITGA5		ITGA5	3.5436	3.49808	3.58969	3.84377	3.7948	3.80764
P08670	0.052	8.38299	0.562688	0.595	0.756852	-6.49543	Not changed	VIM	VIM		VIM	8.43929	8.28837	8.34271	8.41794	8.28935	8.52027
P08708	0.931	6.10838	3.38238	0.016	0.123007	-3.07359	P-value <0.05 (>0.5x up)	RPS17			RPS17	5.01228	5.96989	5.94605	6.51624	6.50164	6.70415
P08727	-0.178	7.34261	-2.09523	0.083	0.266923	-4.79742	Not changed	KRT19			KRT19	7.41384	7.4888	7.39289	7.13854	7.28547	7.33613
P08729	-0.19	6.82092	-2.19376	0.072	0.253774	-4.66314	Not changed	KRT7			KRT7	6.93282	6.80401	7.01092	6.79115	6.69906	6.68758
P08754	0.138	3.94122	1.65792	0.15	0.362424	-5.3795	Not changed	GNAI3			GNAI3	3.85418	3.9087	3.85341	4.12863	3.96731	3.93507
P08758	0.121	5.73094	1.16462	0.29	0.492683	-5.97117	Not changed	ANXA5			ANXA5	5.69583	5.79211	5.52375	5.69834	5.78041	5.89518
P09104	0.355	3.97602	3.03488	0.024	0.148868	-3.52438	Not changed	ENO2	ENO2		ENO2	3.86413	3.72291	3.80874	4.35802	3.98399	4.11834
P09132	-0.028	3.86438	-0.188998	0.857	0.913307	-6.6527	Not changed	SRP19			SRP19	3.78088	3.92897	3.92573	3.54652	3.9506	4.05356
P09234	0.241	4.18899	0.96264	0.374	0.571237	-6.17776	Not changed	SNRPC			SNRPC	4.2354	4.45995	3.50973	4.24825	4.26902	4.41163
P09382	0.341	6.73766	2.40312	0.055	0.226466	-4.37681	Not changed	LGALS1	LGALS1		LGALS1	6.72988	6.7012	6.27007	6.93586	6.84712	6.94181
P09417	-0.129	3.14101	-1.18456	0.282	0.489789	-5.94942	Not changed	QDPR			QDPR	3.31555	3.0817	3.21881	2.99682	2.99717	3.23598
P09496	-0.274	4.60193	-2.2854	0.064	0.242091	-4.53787	Not changed	CLTA			CLTA	4.78138	4.6768	4.75854	4.43503	4.27917	4.68066
P09497	0.666	3.71478	2.1606	0.076	0.257291	-4.70839	P-value >0.05 (>0.5x up)	CLTB			CLTB	3.55136	3.89243	2.70181	3.99897	3.94339	4.20072
P09543	-0.234	3.56332	-1.96593	0.099	0.291268	-4.9725	Not changed	CNP			CNP	3.47891	3.70857	3.85408	3.49353	3.3458	3.49901
P09622	-0.116	4.22571	-1.36217	0.224	0.443096	-5.74651	Not changed	DLD			DLD	4.32607	4.23317	4.29261	4.09974	4.11376	4.28891
P09874	-0.178	4.41981	-2.13473	0.078	0.260438	-4.74366	Not changed	PARP1			PARP1	4.54537	4.59054	4.39043	4.3149	4.36202	4.31558
P09914	-0.608	3.55491	-5.88914	0.001	0.046239	-0.373998	P-value <0.05 (>0.5x down)	IFIT1			IFIT1	3.79863	3.9953	3.78317	3.35402	3.27617	3.1222
P09960	0.086	4.30055	0.822358	0.443	0.626518	-6.30445	Not changed	LTA4H			LTA4H	4.40901	4.1091	4.25417	4.24858	4.39939	4.38304
P09972	-1.221	5.42497	-2.29545	0.063	0.241995	-4.52412	P-value >0.05 (>0.5x down)	ALDOC			ALDOC	6.07497	5.97369	6.05787	6.01636	3.85998	4.56697
P0CG39	-2.417	5.19986	-2.33912	0.059	0.234598	-4.46437	P-value >0.05 (>0.5x down)	POTEJ			POTEJ	6.31796	6.17746	6.72935	6.40927	2.38957	3.17558
P0DMV9	-0.068	7.03421	-0.932297	0.388	0.578569	-6.20642	Not changed	HSPA1A			HSPA1A	7.13851	7.02527	7.04083	6.98316	6.98285	7.03464
P0DN37	0.486	2.78266	1.11714	0.308	0.508917	-6.02205	Not changed	PPIAL4G			PPIAL4G	2.34721	2.55748	2.71497	2.5214	4.03772	2.5172
P0DP24	0.731	6.22821	3.80118	0.01	0.0991897	-2.55369	P-value <0.05 (>0.5x up)	CALM1			CALM1	5.95687	6.12221	5.50972	6.36539	6.65605	6.75904
P10155	0.483	3.0879	5.62224	0.002	0.052902	-0.61629	Not changed	TROVE2			TROVE2	2.80428	2.9031	2.8316	3.28875	3.4488	3.25089
P10398	-0.292	3.10213	-1.73142	0.136	0.344993	-5.28413	Not changed	ARAF			ARAF	3.60499	3.1074	3.0314	3.01411	2.99996	2.85489
P10412	-1.863	5.67108	-2.42702	0.053	0.222756	-4.34411	P-value >0.05 (>0.5x down)	HIST1H1E			HIST1H1E	6.62607	6.61304	6.56862	6.56769	4.01244	3.63862
P10599	0.634	6.32906	3.39127	0.015	0.122357	-3.06227	P-value <0.05 (>0.5x up)	TXN			TXN	5.88261	5.96308	6.19013	6.2731	6.77165	6.89382
P10606	0.069	4.46297	0.714461	0.503	0.679593	-6.39112	Not changed	COX5B			COX5B	4.28078	4.52705	4.47758	4.41533	4.54541	4.53166
P10619	0	3.91162	0.0017955	0.999	0.998628	-6.67325	Not changed	CTSA			CTSA	3.98938	4.03906	3.70607	4.05165	3.80778	3.87576
P10644	0.464	4.40819	3.46259	0.014	0.118969	-2.97193	Not changed	PRKAR1A			PRKAR1A	4.06445	4.20458	4.25884	4.89544	4.54305	4.48278
P10809	-0.179	7.09592	-2.04069	0.089	0.278052	-4.87147	Not changed	HSPD1			HSPD1	7.16155	7.08729	7.30766	7.03079	6.94915	7.0391
P11021	0.137	7.05475	1.77363	0.128	0.333768	-5.22879	Not changed	HSPA5			HSPA5	7.0057	7.00822	6.94504	7.11757	7.2042	7.04776
P11047	0.27	3.16788	1.21582	0.271	0.481471	-5.91488	Not changed	LAMC1	LAMC1		LAMC1	2.65226	2.95586	3.49073	3.34864	3.39765	3.16214
P11055	-0.562	3.8266	-0.758698	0.478	0.656435	-6.35679	P-value >0.05 (>0.5x down)	MYH3			MYH3	4.70155	2.63703	4.98439	2.56308	4.07107	4.00249
P11142	0.117	7.85117	1.24705	0.26	0.472858	-5.87984	Not changed	HSPA8			HSPA8	7.78909	7.91311	7.67544	7.82824	7.9215	7.97963
P11166	0.177	3.01844	1.79584	0.124	0.330484	-5.19951	Not changed	SLC2A1			SLC2A1	3.0113	2.91998	2.85813	3.13116	2.96266	3.22743
P11177	-0.106	4.28991	-1.31498	0.238	0.4572	-5.80192	Not changed	PDHB			PDHB	4.36319	4.32948	4.33596	4.1251	4.29969	4.28604
P11216	-0.362	4.34111	-2.4441	0.052	0.220481	-4.32076	Not changed	PYGB			PYGB	4.81495	4.30658	4.44502	4.06439	4.1757	4.24
P11279	0.129	3.93209	0.987656	0.363	0.562108	-6.15364	Not changed	LAMP1			LAMP1	3.96931	3.70885	3.92443	3.97215	3.81919	4.19862
P11387	0.135	4.30857	0.771842	0.471	0.650379	-6.34626	Not changed	TOP1			TOP1	4.21585	4.19632	4.31106	4.07133	4.32583	4.731
P11388	-0.316	3.74303	-4.49691	0.004	0.0672038	-1.75192	Not changed	TOP2A			TOP2A	3.90075	3.92518	3.87704	3.52863	3.60843	3.61818
P11413	-0.017	4.80527	-0.121473	0.907	0.946961	-6.66475	Not changed	G6PD			G6PD	4.57135	4.90335	4.96662	4.65049	4.79508	4.94474
P11441	0.581	3.37112	2.40671	0.054	0.22589	-4.3719	P-value >0.05 (>0.5x up)	UBL4A			UBL4A	2.82021	2.85029	3.57141	3.4456	3.632	3.9072
P11586	-0.056	6.02147	-0.58173	0.583	0.74612	-6.48353	Not changed	MTHFD1			MTHFD1	6.16359	6.06801	5.917	6.0867	5.94852	5.94502
P11766	-0.609	3.98295	-2.49709	0.048	0.216455	-4.24838	P-value <0.05 (>0.5x down)	ADH5			ADH5	4.80428	3.84459	4.21342	3.70407	3.59375	3.73756
P11940	-0.094	5.17523	-1.26556	0.254	0.469554	-5.85883	Not changed	PABPC1			PABPC1	5.18697	5.23005	5.24935	5.11881	5.19887	5.06732
P12004	0.382	6.14822	4.11719	0.007	0.0799346	-2.17978	Not changed	PCNA			PCNA	5.94525	6.0435	5.88284	6.3652	6.21717	6.43537
P12035	0.046	2.64399	0.324971	0.757	0.85964	-6.61286	Not changed	KRT3			KRT3	2.49568	2.51882	2.84844	2.55195	2.58363	2.86543
P12236	0.4	4.17264	1.77587	0.128	0.333768	-5.22583	Not changed	SLC25A6			SLC25A6	4.2944	4.01183	3.61168	4.59159	4.48318	4.04315
P12429	-0.14	5.22482	-1.9021	0.108	0.305098	-5.05822	Not changed	ANXA3			ANXA3	5.27892	5.36709	5.23824	5.12653	5.15891	5.17922
P12814	0.507	6.76179	3.20976	0.019	0.135746	-3.29549	P-value <0.05 (>0.5x up)	ACTN1			ACTN1	6.49863	6.80612	6.22017	7.05479	7.04929	6.94175
P12931	-0.155	2.74277	-2.22733	0.069	0.25208	-4.61728	Not changed	SRC			SRC	2.77419	2.86769	2.81952	2.64031	2.68455	2.67038
P12955	-0.172	3.1165	-1.23247	0.265	0.476326	-5.89626	Not changed	PEPD			PEPD	3.14967	3.47786	2.9807	3.03748	2.97439	3.07889
P12956	0.527	5.05071	5.40923	0.002	0.0576065	-0.816779	P-value <0.05 (>0.5x up)	XRCC6			XRCC6	4.72517	4.783	4.85311	5.42957	5.35035	5.16306
P13010	0.363	5.35097	2.65365	0.039	0.192882	-4.03523	Not changed	XRCC5			XRCC5	5.0544	5.00078	5.45306	5.58172	5.50131	5.51453
P13073	0.15	4.35905	1.92743	0.104	0.299584	-5.02426	Not changed	COX4I1			COX4I1	4.19932	4.34939	4.30414	4.42951	4.39396	4.47799
P13489	-0.209	5.13882	-3.00051	0.025	0.151602	-3.56982	Not changed	RNH1			RNH1	5.27306	5.26512	5.19182	5.06109	5.01135	5.03051
P13639	-0.189	7.04227	-2.21019	0.071	0.252192	-4.6407	Not changed	EEF2			EEF2	7.126	7.06233	7.22128	6.85649	6.97172	7.01582
P13645	-0.547	3.26734	-1.0315	0.343	0.544984	-6.11031	P-value >0.05 (>0.5x down)	KRT10			KRT10	4.57113	3.40456	2.64614	3.5155	2.49376	2.97298
P13647	-0.982	3.25318	-0.869692	0.419	0.606508	-6.26339	P-value >0.05 (>0.5x down)	KRT5			KRT5	2.50066	2.43674	6.29511	3.68443	2.35535	2.2468
P13667	-0.266	6.49562	-3.17816	0.02	0.137256	-3.33656	Not changed	PDIA4			PDIA4	6.60782	6.55123	6.72698	6.37773	6.29336	6.41658
P13674	-0.034	3.7639	-0.268383	0.798	0.885055	-6.63195	Not changed	P4HA1			P4HA1	3.54896	3.97799	3.81596	3.78536	3.66564	3.78948
P13693	-0.522	4.48615	-4.25061	0.006	0.0780299	-2.02679	P-value <0.05 (>0.5x down)	TPT1			TPT1	4.65147	4.83332	4.75672	4.15619	4.07197	4.44721
P13726	-0.218	2.84068	-2.30299	0.062	0.241639	-4.51381	Not changed	F3			F3	3.06565	2.86346	2.92031	2.83629	2.7176	2.64081
P13797	-0.14	5.26107	-1.94798	0.101	0.294349	-4.99665	Not changed	PLS3			PLS3	5.38013	5.31538	5.29806	5.19108	5.14403	5.23777
P13798	-0.328	3.84372	-4.1826	0.006	0.0790622	-2.10441	Not changed	APEH			APEH	4.07883	3.91308	4.03052	3.71136	3.67795	3.65057
P13928	0.038	3.70961	0.058057	0.956	0.975778	-6.67131	Not changed	ANXA8			ANXA8	4.01657	3.41631	3.63841	5.17987	2.54816	3.45833
P13929	-1.634	3.67482	-3.37978	0.016	0.123007	-3.0769	P-value <0.05 (>0.5x down)	ENO3			ENO3	4.62705	3.71854	5.1303	2.57801	3.65106	2.34395
P14136	-0.362	2.59594	-2.33133	0.06	0.235065	-4.47503	Not changed	GFAP			GFAP	3.08156	2.65226	2.59765	2.56204	2.33312	2.34902
P14314	-0.034	5.83301	-0.327585	0.755	0.858564	-6.6119	Not changed	PRKCSH			PRKCSH	5.97496	5.86841	5.7064	5.70381	5.88312	5.86138
P14550	0.012	2.89811	0.144231	0.89	0.933751	-6.66127	Not changed	AKR1A1			AKR1A1	3.00392	2.81544	2.8575	2.91296	2.89877	2.90005
P14618	0.499	8.30182	5.20831	0.002	0.058853	-1.01188	Not changed	PKM			PKM	8.03678	8.17631	7.9432	8.45714	8.56611	8.63137
P14625	-0.284	6.55885	-4.02173	0.007	0.0834007	-2.29102	Not changed	HSP90B1			HSP90B1	6.75175	6.66074	6.68946	6.43428	6.43618	6.38071
P14735	0.276	2.99689	3.47741	0.014	0.117959	-2.95326	Not changed	IDE			IDE	2.77066	2.93957	2.86608	3.10436	3.18344	3.11726
P14866	-0.205	5.56983	-2.1862	0.073	0.253774	-4.67347	Not changed	HNRNPL			HNRNPL	5.5569	5.74929	5.71135	5.46893	5.36875	5.56377
P14868	-0.19	4.56415	-2.18427	0.073	0.253774	-4.6761	Not changed	DARS			DARS	4.76544	4.66568	4.54643	4.41503	4.48078	4.51153
P14923	-0.239	2.85796	-2.62516	0.041	0.195059	-4.07391	Not changed	JUP			JUP	2.98122	3.09528	2.85602	2.68718	2.72784	2.8002
P14927	0.054	3.51611	0.583646	0.581	0.745853	-6.48232	Not changed	UQCRB			UQCRB	3.49687	3.53368	3.43641	3.54	3.41575	3.67395
P15121	-0.561	4.76481	-3.17023	0.02	0.137795	-3.34689	P-value <0.05 (>0.5x down)	AKR1B1			AKR1B1	5.0422	4.89198	5.20196	4.76419	4.53109	4.15747
P15311	-0.016	6.65144	-0.21497	0.837	0.904408	-6.64669	Not changed	EZR			EZR	6.70853	6.59582	6.67437	6.61284	6.70727	6.60982
P15531	0.259	5.50934	0.942553	0.384	0.576852	-6.19681	Not changed	NME1			NME1	5.06316	5.89944	5.17691	5.9789	5.33751	5.6001
P15559	-0.708	3.49896	-5.04581	0.003	0.058853	-1.17406	P-value <0.05 (>0.5x down)	NQO1			NQO1	4.04979	3.69207	3.81659	3.01903	3.05935	3.35696
P15880	-0.251	6.44019	-2.27922	0.064	0.242719	-4.54632	Not changed	RPS2			RPS2	6.58775	6.37568	6.73322	6.3062	6.27731	6.36099
P16070	0.334	6.11877	3.51444	0.013	0.114458	-2.90674	Not changed	CD44	CD44		CD44	5.9929	6.04576	5.81732	6.19667	6.30834	6.35165
P16152	0.249	4.98937	2.02849	0.091	0.27855	-4.888	Not changed	CBR1			CBR1	4.74156	4.73876	5.11405	5.08772	5.12663	5.1275
P16234	0.8	4.3377	1.35957	0.224	0.443678	-5.74959	P-value >0.05 (>0.5x up)	PDGFRA			PDGFRA	4.94423	3.24671	3.62171	3.81022	4.98519	5.41813
P16278	0.101	2.93322	0.693604	0.515	0.688331	-6.40671	Not changed	GLB1			GLB1	3.09115	2.97459	2.58283	3.0231	2.99747	2.93019
P16401	-0.698	5.97174	-2.99497	0.025	0.151602	-3.57716	P-value <0.05 (>0.5x down)	HIST1H1B			HIST1H1B	6.26728	6.21372	6.4816	5.11767	5.79479	5.95539
P16435	0.051	3.25556	0.250087	0.811	0.894438	-6.63736	Not changed	POR			POR	2.93544	3.19223	3.56318	3.05883	3.24166	3.542
P16615	-0.265	4.85168	-1.30939	0.24	0.45989	-5.80843	Not changed	ATP2A2			ATP2A2	5.0992	4.75632	5.09739	4.7552	4.35467	5.04729
P16949	-0.329	6.17128	-3.90066	0.009	0.0921173	-2.43424	Not changed	STMN1			STMN1	6.36764	6.22558	6.41469	6.0046	5.95428	6.06087
P16989	-0.184	5.50805	-1.55687	0.172	0.391634	-5.50824	Not changed	YBX3			YBX3	5.74414	5.65386	5.40183	5.41196	5.31524	5.5213
P17096	0.268	4.90287	2.71961	0.036	0.184916	-3.94589	Not changed	HMGA1			HMGA1	4.89169	4.67977	4.73538	4.94753	5.00624	5.15661
P17174	-0.25	4.42838	-3.0203	0.024	0.150578	-3.54365	Not changed	GOT1			GOT1	4.45151	4.58698	4.62159	4.33467	4.23779	4.33776
P17252	0.19	2.75243	1.25858	0.257	0.469796	-5.86678	Not changed	PRKCA			PRKCA	2.53875	2.77361	2.65949	2.64034	2.76441	3.13795
P17535	-0.186	3.13056	-1.71694	0.139	0.346038	-5.30302	Not changed	JUND			JUND	3.28322	3.02752	3.36067	3.07544	2.9817	3.05478
P17655	0.293	4.30541	1.29973	0.243	0.464271	-5.81961	Not changed	CAPN2			CAPN2	3.87605	4.65724	3.9428	4.49652	4.54848	4.31139
P17661	-1.043	3.24987	-2.50905	0.047	0.214552	-4.23205	P-value <0.05 (>0.5x down)	DES			DES	4.54662	3.76983	2.99691	2.55496	2.48555	3.14534
P17812	0.283	3.94088	2.55008	0.045	0.207773	-4.17609	Not changed	CTPS1			CTPS1	3.68845	3.73795	3.97227	4.02392	4.01436	4.20831
P17844	0.479	4.91258	1.06391	0.33	0.530684	-6.07746	Not changed	DDX5			DDX5	5.27924	5.13185	3.60871	5.17615	5.06709	5.21243
P17858	0.161	4.12542	1.6188	0.158	0.373757	-5.4297	Not changed	PFKL			PFKL	4.12554	4.11326	3.89532	4.17932	4.13324	4.30584
P17948	0.626	2.94117	4.16064	0.006	0.0790622	-2.12964	P-value <0.05 (>0.5x up)	FLT1			FLT1	2.71231	2.77357	2.39908	3.13662	3.48344	3.142
P17987	0.326	5.63401	1.21658	0.271	0.481471	-5.91404	Not changed	TCP1			TCP1	4.95446	5.4503	6.00813	5.70073	5.93986	5.75057
P18031	-0.205	3.85072	-2.37896	0.056	0.229709	-4.40986	Not changed	PTPN1			PTPN1	3.84428	3.99459	4.02041	3.7912	3.66939	3.78447
P18077	0.177	5.1429	1.78825	0.126	0.331955	-5.20952	Not changed	RPL35A			RPL35A	4.96006	5.09376	5.10912	5.0837	5.27212	5.33866
P18085	0.012	5.17927	0.0985586	0.925	0.958061	-6.66765	Not changed	ARF4			ARF4	5.17836	4.96468	5.37702	5.13752	5.21	5.20805
P18124	-0.086	5.75068	-0.580476	0.583	0.746614	-6.48433	Not changed	RPL7			RPL7	5.7506	5.87066	5.76049	5.55291	6.0206	5.54881
P18206	0.076	6.03041	0.91236	0.398	0.587521	-6.22489	Not changed	VCL			VCL	6.06617	5.91025	6.00013	6.02993	6.15732	6.01864
P18669	0.292	5.72408	1.92275	0.105	0.300543	-5.03054	Not changed	PGAM1			PGAM1	5.58199	5.81183	5.3407	5.9469	5.68417	5.97888
P18754	0.473	3.62902	4.53154	0.004	0.0672038	-1.71406	Not changed	RCC1			RCC1	3.33765	3.56721	3.27216	3.94279	3.84964	3.80468
P18859	-0.144	3.87088	-0.597685	0.573	0.741028	-6.4733	Not changed	ATP5PF			ATP5PF	4.47718	3.74224	3.6098	3.8884	3.64969	3.85794
P18887	-0.302	2.92198	-2.55625	0.044	0.206604	-4.16768	Not changed	XRCC1			XRCC1	3.296	2.95584	2.96715	2.70408	2.8436	2.76518
P19013	0.489	3.12789	1.03522	0.342	0.542913	-6.10658	Not changed	KRT4			NA	3.36411	2.51847	2.76784	2.45331	3.47346	4.19018
P19105	-0.038	5.68316	-0.239459	0.819	0.89716	-6.64033	Not changed	MYL12A			MYL12A	5.84774	5.89776	5.3605	5.67554	5.68942	5.62802
P19174	0.14	2.71151	1.09423	0.317	0.51807	-6.04612	Not changed	PLCG1			PLCG1	2.56599	2.50866	2.84913	2.69586	2.70457	2.94484
P19338	-0.163	5.94742	-1.22805	0.267	0.477653	-5.90122	Not changed	NCL			NCL	5.96285	6.02695	6.09708	5.60369	5.95106	6.04292
P19367	-0.352	4.88966	-0.513072	0.627	0.782195	-6.52474	Not changed	HK1			HK1	4.36429	4.29914	6.53314	4.27239	5.44574	4.42325
P19404	0.638	2.89864	4.81237	0.003	0.0612811	-1.41406	P-value <0.05 (>0.5x up)	NDUFV2			NDUFV2	2.79899	2.3248	2.61498	3.24931	3.2093	3.19448
P19525	-0.038	3.20081	-0.346852	0.741	0.850218	-6.60455	Not changed	EIF2AK2			EIF2AK2	3.14064	3.18758	3.33167	3.35951	3.06252	3.12294
P19784	0.084	3.30883	0.607237	0.567	0.735894	-6.46705	Not changed	CSNK2A2			CSNK2A2	3.36952	3.20975	3.22168	3.27973	3.61511	3.15721
P20020	0.216	3.20764	1.16038	0.291	0.492683	-5.97578	Not changed	ATP2B1			ATP2B1	2.98602	3.07408	3.23823	3.03861	3.69668	3.21223
P20042	0.067	5.6411	0.519082	0.623	0.779742	-6.52132	Not changed	EIF2S2			EIF2S2	5.41188	5.56422	5.8462	5.6236	5.76457	5.6361
P20073	0.137	4.10051	0.961222	0.375	0.571237	-6.17911	Not changed	ANXA7			ANXA7	4.02983	4.11503	3.95176	4.45299	3.98099	4.07246
P20290	1.147	4.92337	4.12867	0.007	0.0794525	-2.16651	P-value <0.05 (>0.5x up)	BTF3			BTF3	4.81079	4.42751	3.81103	5.26344	5.76126	5.46616
P20337	-0.225	3.67855	-1.29355	0.245	0.464271	-5.82674	Not changed	RAB3B			RAB3B	4.14166	3.65263	3.57955	3.72168	3.44385	3.53195
P20339	0.265	2.88409	2.04341	0.089	0.278052	-4.86778	Not changed	RAB5A			RAB5A	2.68485	2.95711	2.61355	3.12551	3.07383	2.84971
P20340	-0.184	3.21504	-1.71208	0.139	0.346038	-5.30935	Not changed	RAB6A			RAB6A	3.20363	3.2631	3.45407	3.07189	3.03677	3.26076
P20591	0.086	6.04478	0.418167	0.691	0.820894	-6.57386	Not changed	MX1			MX1	5.8322	6.35878	5.81422	5.78258	6.25325	6.22763
P20592	0.645	5.50887	2.25415	0.067	0.248034	-4.58061	P-value >0.05 (>0.5x up)	MX2			MX2	4.91829	5.78007	4.86101	5.52554	5.93974	6.02857
P20618	0.549	4.26026	2.04559	0.088	0.277818	-4.86483	P-value >0.05 (>0.5x up)	PSMB1			PSMB1	3.97195	4.52387	3.46125	4.53571	4.42337	4.64544
P20674	0.225	3.91585	2.02697	0.091	0.27855	-4.89005	Not changed	COX5A			COX5A	3.86757	3.59668	3.94544	4.05847	3.98156	4.04537
P20700	-0.22	5.89494	-2.03671	0.09	0.278052	-4.87686	Not changed	LMNB1			LMNB1	5.93972	6.20359	5.87191	5.82634	5.74463	5.78345
P20810	0.575	5.13717	3.41864	0.015	0.120465	-3.02751	P-value <0.05 (>0.5x up)	CAST			CAST	4.8794	4.84033	4.82863	5.30931	5.78922	5.17617
P21108	-0.002	2.44228	-0.0188325	0.986	0.992062	-6.67305	Not changed	PRPS1L1			PRPS1L1	2.5015	2.42465	2.40334	2.58706	2.39416	2.34301
P21281	-0.308	3.81112	-2.3363	0.06	0.234598	-4.46823	Not changed	ATP6V1B2			ATP6V1B2	4.09015	3.78507	4.01956	3.71108	3.45949	3.80136
P21291	0.665	4.23176	6.77695	0.001	0.0326317	0.365735	P-value <0.05 (>0.5x up)	CSRP1			CSRP1	3.90857	4.03278	3.75586	4.63411	4.50594	4.55327
P21399	1.128	3.87813	2.02685	0.091	0.27855	-4.89021	P-value >0.05 (>0.5x up)	ACO1			ACO1	3.33623	3.00054	3.60556	5.08794	3.1585	5.08004
P21796	-0.009	6.00495	-0.132648	0.899	0.939727	-6.66311	Not changed	VDAC1			VDAC1	5.997	6.05528	5.97657	6.00251	5.9625	6.03586
P21980	0.847	4.45394	11.5812	0	0.0292888	3.09323	P-value <0.05 (>0.5x up)	TGM2	TGM2	TGM2	TGM2	4.10821	3.97797	4.00449	4.8765	4.86942	4.88707
P22033	-0.286	3.38541	-3.31992	0.017	0.127897	-3.15339	Not changed	MUT			MUT	3.46323	3.56432	3.5578	3.26635	3.12944	3.3313
P22059	-0.056	3.40895	-0.453901	0.666	0.805272	-6.55645	Not changed	OSBP			OSBP	3.41716	3.26693	3.62608	3.25294	3.40352	3.48709
P22102	0.192	4.80416	2.15664	0.076	0.258204	-4.7138	Not changed	GART			GART	4.64585	4.62877	4.84917	4.89685	4.86881	4.93551
P22307	-0.677	4.05356	-2.36551	0.057	0.230779	-4.42825	P-value >0.05 (>0.5x down)	SCP2			SCP2	5.00699	4.03406	4.1355	3.77123	3.46469	3.90891
P22314	0.43	5.90495	3.13372	0.021	0.141056	-3.39453	Not changed	UBA1			UBA1	5.67008	5.78764	5.61244	6.2401	6.27061	5.84882
P22626	-0.055	6.25355	-0.68028	0.523	0.69524	-6.41647	Not changed	HNRNPA2B1			HNRNPA2B1	6.17358	6.36193	6.30772	6.24652	6.23297	6.19857
P22695	-0.092	4.5058	-1.17929	0.284	0.490047	-5.9552	Not changed	UQCRC2			UQCRC2	4.63251	4.52208	4.50102	4.47378	4.50695	4.39845
P23193	-0.228	4.2152	-2.91285	0.028	0.159277	-3.68632	Not changed	TCEA1			TCEA1	4.3603	4.28833	4.33821	4.00697	4.15031	4.14707
P23229	0.695	3.19966	8.399	0	0.0294414	1.49291	P-value <0.05 (>0.5x up)	ITGA6			ITGA6	2.75093	2.8644	2.94148	3.52248	3.59988	3.51877
P23246	-0.133	5.16517	-1.56087	0.171	0.390479	-5.5032	Not changed	SFPQ			SFPQ	5.32675	5.12548	5.24332	5.04939	5.15821	5.08786
P23284	0.084	5.58925	0.696549	0.513	0.687986	-6.40454	Not changed	PPIB	PPIB		PPIB	5.65823	5.63477	5.34943	5.49422	5.67744	5.72142
P23381	0.136	3.59933	1.37706	0.219	0.439254	-5.72881	Not changed	WARS			WARS	3.60185	3.60294	3.38957	3.57823	3.76416	3.65926
P23396	-0.19	6.22065	-1.35219	0.227	0.445185	-5.75831	Not changed	RPS3			RPS3	6.61452	6.16948	6.16264	6.12071	6.13821	6.11833
P23497	0.248	3.38982	2.65449	0.039	0.192882	-4.03408	Not changed	SP100			SP100	3.26264	3.33307	3.20227	3.37251	3.59643	3.57202
P23526	-0.027	5.61282	-0.25931	0.804	0.889539	-6.63467	Not changed	AHCY			AHCY	5.56279	5.64683	5.66878	5.71102	5.4217	5.66582
P23528	0.441	7.00678	2.50896	0.047	0.214552	-4.23216	Not changed	CFL1			CFL1	6.74902	7.08338	6.52666	7.43264	7.19891	7.05005
P23588	-0.193	4.58489	-1.89535	0.109	0.306829	-5.06725	Not changed	EIF4B			EIF4B	4.69922	4.64658	4.69906	4.3103	4.53044	4.62374
P23634	0.103	2.8273	0.458663	0.663	0.803663	-6.55403	Not changed	ATP2B4			ATP2B4	2.68811	2.68255	2.95617	3.35797	2.71604	2.56299
P23921	-0.206	4.00024	-3.07729	0.023	0.145564	-3.46852	Not changed	RRM1			RRM1	4.08552	4.13478	4.08915	3.91118	3.88103	3.8998
P24534	0.862	4.92248	5.82477	0.001	0.046929	-0.431548	P-value <0.05 (>0.5x up)	EEF1B2			EEF1B2	4.41407	4.75112	4.30925	5.51711	5.21387	5.32948
P24666	0.252	3.07459	1.81367	0.121	0.326347	-5.17594	Not changed	ACP1			ACP1	2.97782	2.94117	2.92742	3.397	3.29047	2.91367
P24752	-0.073	4.54453	-0.498508	0.636	0.789283	-6.53287	Not changed	ACAT1			ACAT1	4.67007	4.46914	4.60392	4.38171	4.80002	4.3423
P24844	0.053	5.07624	0.276831	0.792	0.881407	-6.62932	Not changed	MYL9	MYL9		MYL9	5.24844	5.26651	4.63393	4.9861	5.20955	5.11292
P24928	-0.39	3.41225	-2.01658	0.092	0.280897	-4.90412	Not changed	POLR2A			POLR2A	3.61255	3.54679	3.66274	3.39202	2.78624	3.47316
P25205	-0.146	4.57218	-1.20705	0.274	0.483592	-5.92462	Not changed	MCM3			MCM3	4.56282	4.74752	4.62556	4.38987	4.71971	4.38761
P25398	0.434	4.65631	4.18373	0.006	0.0790622	-2.10312	Not changed	RPS12			RPS12	4.58632	4.40449	4.32754	4.98533	4.85117	4.78303
P25685	0.343	4.53533	1.34924	0.228	0.445543	-5.7618	Not changed	DNAJB1			DNAJB1	4.27878	3.92194	4.89108	4.53614	4.79027	4.79376
P25705	0.047	6.49503	0.544987	0.606	0.766264	-6.50616	Not changed	ATP5F1A			ATP5F1A	6.54708	6.46593	6.40107	6.55444	6.41121	6.59046
P25786	0.02	5.08906	0.180176	0.863	0.916656	-6.65457	Not changed	PSMA1			PSMA1	5.21967	5.13674	4.88141	5.05972	5.09363	5.14319
P25788	0.199	3.35614	1.28937	0.246	0.464271	-5.83157	Not changed	PSMA3			PSMA3	3.32521	2.93841	3.50686	3.467	3.46689	3.43248
P25789	-0.152	4.59722	-1.91153	0.106	0.303628	-5.04558	Not changed	PSMA4			PSMA4	4.71839	4.56459	4.73685	4.53097	4.50922	4.52331
P26006	-0.242	4.50319	-1.51696	0.182	0.400333	-5.55822	Not changed	ITGA3			ITGA3	4.94656	4.49728	4.42937	4.403	4.48647	4.25643
P26038	0.042	6.01856	0.47338	0.653	0.798798	-6.54641	Not changed	MSN			MSN	6.00194	6.08892	5.90116	6.13696	5.96773	6.01464
P26196	-0.389	3.13489	-1.57096	0.169	0.385655	-5.49047	Not changed	DDX6			DDX6	3.05463	3.04122	3.89159	2.86486	2.90272	3.05433
P26232	0.357	3.89108	1.19337	0.279	0.486303	-5.93974	Not changed	CTNNA2			CTNNA2	4.27183	3.07404	3.79211	4.10174	4.13054	3.97623
P26358	-0.228	3.40208	-1.4765	0.192	0.410208	-5.60832	Not changed	DNMT1			DNMT1	3.27338	3.54556	3.72882	3.11047	3.28405	3.47022
P26373	0.268	5.6071	3.62281	0.012	0.109962	-2.77179	Not changed	RPL13			RPL13	5.46426	5.42	5.53464	5.72274	5.70832	5.79266
P26599	0.447	4.63292	1.71162	0.14	0.346038	-5.30994	Not changed	PTBP1			PTBP1	3.87203	4.8087	4.54757	5.09935	4.7391	4.73079
P26639	0.139	5.33942	0.994467	0.36	0.558777	-6.14699	Not changed	TARS			TARS	5.26636	5.45475	5.08911	5.20114	5.5304	5.49477
P26640	-0.069	4.37359	-0.406634	0.699	0.82504	-6.57919	Not changed	VARS			VARS	4.5625	4.6279	4.03415	4.32371	4.38121	4.31207
P26641	0.125	5.43063	1.2601	0.256	0.469796	-5.86505	Not changed	EEF1G			EEF1G	5.42806	5.4185	5.25811	5.36601	5.50206	5.61106
P27105	0.187	2.94215	1.75273	0.132	0.340298	-5.25624	Not changed	STOM			STOM	2.72154	3.0198	2.80501	2.9437	3.05184	3.111
P27348	-0.138	6.02925	-1.61234	0.16	0.375335	-5.43795	Not changed	YWHAQ			YWHAQ	6.16774	6.1249	6.00175	5.87422	5.9866	6.02027
P27694	-0.141	3.65274	-0.888371	0.41	0.599717	-6.24671	Not changed	RPA1			RPA1	3.88639	3.40531	3.8787	3.71162	3.57372	3.46071
P27707	0.214	2.97612	2.114	0.081	0.262956	-4.77189	Not changed	DCK			DCK	2.72144	2.8776	3.00886	3.09358	3.14931	3.00591
P27708	0.164	3.61449	1.18072	0.284	0.490047	-5.95363	Not changed	CAD			CAD	3.48525	3.3774	3.73506	3.82998	3.4948	3.76443
P27797	-0.176	6.07214	-1.46858	0.194	0.411246	-5.61806	Not changed	CALR			CALR	6.19738	6.2413	6.04233	6.17016	5.80536	5.97634
P27824	0.844	4.96259	4.83194	0.003	0.0612811	-1.39361	P-value <0.05 (>0.5x up)	CANX			CANX	4.44412	4.91371	4.26461	5.43078	5.35479	5.36752
P28066	-0.355	5.15426	-4.69122	0.004	0.0656965	-1.54194	Not changed	PSMA5			PSMA5	5.37283	5.37588	5.24729	5.01254	4.94654	4.97048
P28070	-0.148	3.66986	-0.428292	0.684	0.81687	-6.56906	Not changed	PSMB4			PSMB4	4.54576	3.35192	3.33455	3.56734	3.46538	3.75421
P28072	-0.411	4.50063	-4.51949	0.004	0.0672038	-1.72721	Not changed	PSMB6			PSMB6	4.7317	4.56687	4.81921	4.32171	4.26034	4.30397
P28074	-0.623	4.1295	-3.04429	0.024	0.148619	-3.51197	P-value <0.05 (>0.5x down)	PSMB5			PSMB5	4.84559	4.09683	4.38008	3.98056	3.71131	3.76262
P28300	-0.062	2.71973	-0.625788	0.555	0.72517	-6.45468	Not changed	LOX	LOX		LOX	2.91237	2.71855	2.62127	2.71248	2.6343	2.71943
P28340	-0.272	2.65986	-2.21788	0.07	0.25208	-4.6302	Not changed	POLD1			POLD1	2.74561	2.67943	2.96211	2.34174	2.61594	2.61433
P28370	-0.232	3.04292	-1.71369	0.139	0.346038	-5.30725	Not changed	SMARCA1			SMARCA1	3.40901	3.08995	2.97818	2.94797	3.02134	2.81109
P28482	0.182	3.35289	1.99016	0.095	0.286468	-4.93982	Not changed	MAPK1			MAPK1	3.22197	3.29562	3.26735	3.59285	3.38086	3.3587
P28838	-0.333	4.4952	-4.67973	0.004	0.0656965	-1.5542	Not changed	LAP3			LAP3	4.64481	4.72109	4.61946	4.35769	4.30213	4.326
P29144	-0.237	2.94686	-2.97855	0.026	0.152643	-3.59893	Not changed	TPP2			TPP2	3.05049	2.97923	3.16708	2.82343	2.84333	2.81758
P29317	0.339	3.17772	4.14803	0.006	0.0790622	-2.14416	Not changed	EPHA2			EPHA2	3.01678	3.10021	2.90779	3.38772	3.32302	3.33079
P29401	-0.678	5.1556	-2.07399	0.085	0.272606	-4.82629	P-value >0.05 (>0.5x down)	TKT			TKT	5.23986	6.18348	5.06108	5.13328	4.74493	4.57093
P29590	-0.184	3.61202	-2.0586	0.087	0.275278	-4.84718	Not changed	PML			PML	3.60405	3.81072	3.69697	3.5105	3.4515	3.59841
P29692	0.146	5.95474	0.939144	0.385	0.578454	-6.20001	Not changed	EEF1D			EEF1D	5.92058	6.05807	5.66686	6.27694	5.92092	5.88509
P29728	0.298	2.80381	1.20311	0.276	0.484312	-5.92899	Not changed	OAS2			OAS2	2.66023	2.63616	2.66765	3.50208	2.82734	2.52938
P29966	-0.549	6.0037	-5.93367	0.001	0.0455895	-0.334515	P-value <0.05 (>0.5x down)	MARCKS			MARCKS	6.35048	6.18636	6.29792	5.66571	5.66749	5.85426
P30038	-0.196	2.90052	-1.45995	0.196	0.414631	-5.62864	Not changed	ALDH4A1			ALDH4A1	3.03188	2.80642	3.15667	2.95166	2.83507	2.62141
P30040	-0.065	5.16667	-0.880835	0.413	0.602862	-6.25347	Not changed	ERP29			ERP29	5.21955	5.24726	5.12999	5.12181	5.17225	5.10915
P30041	-0.051	5.37596	-0.577409	0.585	0.748054	-6.48626	Not changed	PRDX6			PRDX6	5.53923	5.29911	5.36632	5.37194	5.34011	5.33906
P30043	-0.067	4.09135	-0.258278	0.805	0.889539	-6.63498	Not changed	BLVRB			BLVRB	4.20784	3.87911	4.28688	3.71468	3.86288	4.59671
P30044	0.034	4.76379	0.313276	0.765	0.86389	-6.6171	Not changed	PRDX5			PRDX5	4.79408	4.80894	4.63736	4.61466	4.91845	4.80925
P30048	-0.052	4.65822	-0.590968	0.577	0.743851	-6.47764	Not changed	PRDX3			PRDX3	4.81258	4.61489	4.62595	4.68142	4.56641	4.64809
P30049	-0.069	5.34247	-0.734516	0.491	0.669682	-6.37577	Not changed	ATP5F1D			ATP5F1D	5.51229	5.34981	5.26899	5.27878	5.38601	5.25895
P30050	-0.356	6.26317	-4.48966	0.005	0.0672038	-1.75987	Not changed	RPL12			RPL12	6.50407	6.33624	6.48363	6.06348	6.10936	6.08222
P30084	-0.105	4.23463	-0.816638	0.446	0.628847	-6.30929	Not changed	ECHS1			ECHS1	4.3758	4.11405	4.37088	4.02098	4.15894	4.36715
P30086	-0.226	5.5655	-2.73718	0.035	0.182781	-3.92215	Not changed	PEBP1			PEBP1	5.65119	5.65541	5.72878	5.46953	5.34901	5.53909
P30101	-0.198	6.19833	-2.29119	0.063	0.242091	-4.52995	Not changed	PDIA3			PDIA3	6.39365	6.2061	6.29187	6.02177	6.11413	6.16244
P30153	-0.197	5.16671	-1.96499	0.099	0.291268	-4.97376	Not changed	PPP2R1A			PPP2R1A	5.20728	5.32863	5.25936	5.22929	5.0324	4.9433
P30405	-0.03	4.24054	-0.337364	0.748	0.855339	-6.60822	Not changed	PPIF			PPIF	4.31416	4.34647	4.10665	4.22445	4.22828	4.22321
P30419	-0.33	3.91321	-2.07305	0.085	0.272606	-4.82757	Not changed	NMT1			NMT1	4.12281	3.9462	4.16526	3.8382	3.97165	3.43514
P30453	-0.062	4.49123	-0.190456	0.855	0.913307	-6.65239	Not changed	HLA-A			NA	4.02789	4.88447	4.654	4.02249	4.36515	4.99336
P30501	0.005	4.77789	0.00692041	0.995	0.996949	-6.67323	Not changed	HLA-C			NA	5.67146	3.22416	5.43128	4.78769	4.71166	4.84106
P30519	0.392	3.94595	2.17075	0.075	0.25566	-4.69455	Not changed	HMOX2			HMOX2	3.82988	4.03732	3.3828	4.26388	4.09324	4.06857
P30530	-0.271	3.0307	-3.08213	0.023	0.145257	-3.46216	Not changed	AXL			AXL	3.13674	3.15059	3.2112	2.81272	3.02845	2.84453
P30622	-0.597	3.65998	-2.66621	0.038	0.192568	-4.01819	P-value <0.05 (>0.5x down)	CLIP1			CLIP1	3.94903	4.30267	3.6233	3.6921	3.15315	3.2396
P30740	-0.043	3.83531	-0.475337	0.652	0.798402	-6.54538	Not changed	SERPINB1			SERPINB1	3.89019	3.93832	3.74244	3.89045	3.82861	3.72184
P30837	-0.342	3.27009	-1.53566	0.177	0.395346	-5.53486	Not changed	ALDH1B1			ALDH1B1	3.06036	3.39055	3.87216	2.89896	3.21323	3.18531
P31150	-0.098	3.96825	-1.19813	0.278	0.485605	-5.9345	Not changed	GDI1			GDI1	3.98934	3.94187	4.1208	3.87077	3.92407	3.96266
P31153	-0.017	3.31263	-0.179091	0.864	0.916656	-6.6548	Not changed	MAT2A			MAT2A	3.33192	3.25982	3.37104	3.40858	3.16547	3.33895
P31350	0.954	3.76957	3.30242	0.017	0.128293	-3.17585	P-value <0.05 (>0.5x up)	RRM2			RRM2	2.81268	3.20811	3.85733	4.3393	3.95636	4.44361
P31689	-0.502	3.98282	-2.62037	0.041	0.195771	-4.08042	P-value <0.05 (>0.5x down)	DNAJA1			DNAJA1	4.49613	4.28798	3.91702	3.62223	3.57266	4.00087
P31930	-0.063	4.59899	-0.720982	0.499	0.677528	-6.38617	Not changed	UQCRC1			UQCRC1	4.71507	4.64504	4.53131	4.65589	4.53863	4.50799
P31937	-0.196	3.22523	-2.45722	0.051	0.220481	-4.30283	Not changed	HIBADH			HIBADH	3.3365	3.36021	3.27238	3.21122	3.04368	3.12741
P31939	0.749	4.20008	7.00312	0	0.0318993	0.539151	P-value <0.05 (>0.5x up)	ATIC			ATIC	3.67752	3.91837	3.88041	4.49944	4.51099	4.71375
P31942	0.037	4.97176	0.544683	0.606	0.766264	-6.50634	Not changed	HNRNPH3			HNRNPH3	4.95033	4.93876	4.97086	5.03026	4.96979	4.97055
P31946	-0.181	6.46564	-1.8444	0.116	0.318843	-5.13518	Not changed	YWHAB			YWHAB	6.46558	6.47224	6.72994	6.35984	6.36605	6.40018
P31947	0.215	3.34937	0.494892	0.639	0.790133	-6.53486	Not changed	SFN			SFN	3.65649	2.85041	3.21836	2.91086	4.37583	3.08426
P31948	0.657	6.16845	4.26277	0.006	0.0780299	-2.01299	P-value <0.05 (>0.5x up)	STIP1			STIP1	5.76043	6.15003	5.60905	6.40819	6.50931	6.5737
P31949	-0.132	6.45055	-1.3432	0.229	0.446305	-5.7689	Not changed	S100A11			S100A11	6.53714	6.3821	6.62991	6.32379	6.34554	6.4848
P32119	-0.27	5.33317	-3.58878	0.012	0.111053	-2.81397	Not changed	PRDX2			PRDX2	5.45518	5.43644	5.51276	5.16482	5.15403	5.27582
P32455	-0.216	3.40354	-2.49748	0.048	0.216455	-4.24783	Not changed	GBP1			GBP1	3.5359	3.56189	3.43631	3.40148	3.20867	3.27698
P32456	0.195	2.82863	1.38413	0.217	0.436631	-5.72038	Not changed	GBP2			GBP2	2.89368	2.52118	2.77805	2.8246	3.13195	2.82229
P32969	0.987	4.14578	3.44543	0.014	0.11984	-2.9936	P-value <0.05 (>0.5x up)	RPL9			RPL9	3.62206	4.22502	3.10904	4.82444	4.5176	4.5765
P33176	-0.258	4.82353	-1.85599	0.115	0.316779	-5.11977	Not changed	KIF5B			KIF5B	5.14505	4.7743	4.93889	4.62532	4.89534	4.56228
P33316	0.218	4.24899	2.16342	0.075	0.257144	-4.70455	Not changed	DUT			DUT	4.08631	4.19963	4.13386	4.53004	4.25493	4.28916
P33778	1.017	3.14266	7.90486	0	0.0301398	1.17672	P-value <0.05 (>0.5x up)	HIST1H2BB			HIST1H2BB	2.58336	2.71694	2.60247	3.89693	3.4743	3.58197
P33991	0.074	4.38445	0.448368	0.67	0.808757	-6.55923	Not changed	MCM4			MCM4	4.01563	4.54781	4.47941	4.45199	4.52581	4.28609
P33992	0.937	4.53221	5.44082	0.002	0.0576065	-0.78664	P-value <0.05 (>0.5x up)	MCM5			MCM5	3.79858	4.36124	4.03147	5.20087	4.92129	4.87985
P33993	0.29	3.56337	2.0151	0.092	0.280999	-4.90612	Not changed	MCM7	MCM7		MCM7	3.28175	3.70948	3.26342	3.74721	3.60604	3.77229
P34896	-0.522	3.50491	-4.03154	0.007	0.0834007	-2.27952	P-value <0.05 (>0.5x down)	SHMT1			SHMT1	3.59154	3.84696	3.8586	3.25165	3.41774	3.063
P34897	-0.128	4.59695	-1.54939	0.174	0.391886	-5.51765	Not changed	SHMT2			SHMT2	4.69847	4.54859	4.73598	4.50938	4.51264	4.57662
P34910	-0.196	2.97087	-2.76023	0.034	0.178908	-3.89104	Not changed	EVI2B			EVI2B	3.09358	3.04904	3.06348	2.8978	2.81158	2.90973
P34931	1.445	3.32134	1.40817	0.21	0.430428	-5.69154	P-value >0.05 (>0.5x up)	HSPA1L			HSPA1L	2.5877	2.40041	2.80861	2.34721	3.35695	6.42718
P34932	-0.039	5.64265	-0.432326	0.681	0.815071	-6.56712	Not changed	HSPA4			HSPA4	5.6957	5.75803	5.53319	5.69533	5.57779	5.59586
P35221	-0.303	4.52455	-2.64571	0.04	0.192882	-4.046	Not changed	CTNNA1			CTNNA1	4.76436	4.48369	4.78039	4.47094	4.2642	4.38375
P35222	-0.213	3.2149	-1.2655	0.254	0.469554	-5.8589	Not changed	CTNNB1			CTNNB1	3.58176	2.96366	3.41829	3.06324	3.11816	3.14428
P35232	0.363	5.28019	5.09888	0.002	0.058853	-1.12065	Not changed	PHB			PHB	5.16208	5.06277	5.07171	5.43575	5.47037	5.47844
P35237	0.07	4.74428	0.47646	0.651	0.798386	-6.54478	Not changed	SERPINB6			SERPINB6	4.7713	4.94014	4.41593	4.85738	4.73878	4.74212
P35241	0.346	4.68665	2.31146	0.062	0.240415	-4.50222	Not changed	RDX			RDX	4.44504	4.75048	4.34543	5.07191	4.72935	4.77768
P35249	-0.268	3.72277	-2.05067	0.088	0.276372	-4.85795	Not changed	RFC4			RFC4	4.0642	3.6164	3.88925	3.51012	3.6248	3.63187
P35250	-0.117	3.72993	-1.54835	0.174	0.391886	-5.51895	Not changed	RFC2			RFC2	3.70781	3.86198	3.79567	3.64966	3.67363	3.69082
P35251	0.426	3.0609	0.624214	0.556	0.725915	-6.45574	Not changed	RFC1			RFC1	2.03805	3.71131	2.79439	2.55801	2.67321	4.59041
P35527	0.025	4.09236	0.0430303	0.967	0.982033	-6.67218	Not changed	KRT9			KRT9	4.57063	4.6638	3.00471	3.20129	4.50545	4.6083
P35579	0.563	7.179	4.36673	0.005	0.0734688	-1.89598	P-value <0.05 (>0.5x up)	MYH9			MYH9	6.90455	7.10544	6.68296	7.56979	7.41383	7.39741
P35580	0.116	4.28642	0.699382	0.511	0.687326	-6.40243	Not changed	MYH10			MYH10	4.05658	4.59235	4.036	4.30412	4.33582	4.39364
P35606	0.336	4.6225	2.78191	0.033	0.176469	-3.86182	Not changed	COPB2			COPB2	4.48597	4.58152	4.29591	4.61738	4.91378	4.84045
P35609	0.271	4.04668	0.346964	0.741	0.850218	-6.6045	Not changed	ACTN2			ACTN2	3.15277	4.58238	3.99808	2.50523	5.12569	4.91592
P35613	0.282	4.30837	2.53019	0.046	0.210823	-4.20321	Not changed	BSG			BSG	4.12183	4.18144	4.19857	4.40683	4.29018	4.65139
P35637	0.39	3.05083	1.81236	0.122	0.326456	-5.17767	Not changed	FUS			FUS	2.82021	2.78612	2.96116	3.00096	3.0088	3.72773
P35658	-0.13	2.94781	-1.37683	0.219	0.439254	-5.72909	Not changed	NUP214			NUP214	3.06237	2.91435	3.06225	2.94182	2.75013	2.95591
P35659	0.066	4.26287	0.209364	0.841	0.904603	-6.64805	Not changed	DEK			DEK	4.96837	3.80355	3.91757	4.25114	4.34402	4.29257
P35749	0.07	3.15449	0.193735	0.853	0.911311	-6.65166	Not changed	MYH11			MYH11	3.04639	2.9575	3.35399	2.83184	2.7237	4.01351
P35813	-0.275	3.4186	-2.35854	0.058	0.230779	-4.43779	Not changed	PPM1A			PPM1A	3.4509	3.56518	3.65274	3.36055	3.08057	3.40169
P35908	0.687	4.1359	0.944977	0.382	0.57662	-6.19453	P-value >0.05 (>0.5x up)	KRT2			KRT2	3.75229	3.61445	4.01058	2.75663	5.23239	5.44904
P35998	-0.088	4.86923	-0.646776	0.543	0.714588	-6.44029	Not changed	PSMC2			PSMC2	5.04119	4.97742	4.72061	5.01082	4.64989	4.81543
P36542	0.053	4.11901	0.619087	0.559	0.729506	-6.45919	Not changed	ATP5F1C			ATP5F1C	4.06152	4.11096	4.10571	4.02125	4.18282	4.23182
P36543	0.024	3.69898	0.157656	0.88	0.926627	-6.65894	Not changed	ATP6V1E1			ATP6V1E1	3.63999	3.68969	3.73184	3.9741	3.73676	3.42148
P36578	0.227	5.86941	1.36971	0.221	0.442	-5.73756	Not changed	RPL4			RPL4	5.56188	5.6555	6.05013	6.19561	5.87287	5.88048
P36871	-0.345	4.37406	-4.33409	0.005	0.0754649	-1.93253	Not changed	PGM1			PGM1	4.54571	4.45529	4.63822	4.21587	4.17188	4.21739
P36915	-0.106	3.35661	-0.342657	0.744	0.852069	-6.60618	Not changed	GNL1			GNL1	3.18409	3.34838	3.69688	3.16884	2.8068	3.93466
P36957	0.646	5.54119	7.79787	0	0.0301398	1.10531	P-value <0.05 (>0.5x up)	DLST			DLST	5.10836	5.27501	5.27087	5.8828	5.8092	5.9009
P37802	-0.248	6.36897	-3.55178	0.013	0.112123	-2.86004	Not changed	TAGLN2			TAGLN2	6.50058	6.44372	6.5341	6.23184	6.27314	6.23043
P37837	-0.075	5.1221	-0.797299	0.457	0.638471	-6.32545	Not changed	TALDO1			TALDO1	5.24962	5.22979	4.99961	5.0622	5.11726	5.07413
P38117	-0.614	3.55429	-3.14872	0.021	0.140482	-3.37494	P-value <0.05 (>0.5x down)	ETFB			ETFB	4.18424	3.50889	3.89056	3.04072	3.34419	3.35716
P38159	-0.061	4.56892	-0.314735	0.764	0.863759	-6.61658	Not changed	RBMX			RBMX	4.97302	4.43874	4.38713	4.30582	4.69019	4.61865
P38432	0.136	2.8668	1.01863	0.349	0.548186	-6.12317	Not changed	COIL			COIL	2.87082	2.78324	2.74269	2.70907	3.17514	2.91986
P38606	-0.293	3.94443	-3.07187	0.023	0.146048	-3.47565	Not changed	ATP6V1A			ATP6V1A	3.96415	4.07688	4.23131	3.74393	3.79659	3.85372
P38646	0.076	6.28978	0.790491	0.46	0.641648	-6.33107	Not changed	HSPA9			HSPA9	6.24628	6.20913	6.30025	6.48709	6.26641	6.22953
P38919	0.737	4.38534	6.87519	0.001	0.0322163	0.441769	P-value <0.05 (>0.5x up)	EIF4A3			EIF4A3	4.05838	3.93998	4.05149	4.93134	4.60576	4.72509
P39019	-0.296	5.39641	-1.04829	0.336	0.536829	-6.09338	Not changed	RPS19			RPS19	5.34021	6.19077	5.1021	5.26245	5.2516	5.23135
P39748	-0.303	4.82166	-2.98307	0.026	0.152614	-3.59292	Not changed	FEN1			FEN1	5.11031	4.87159	4.93822	4.55708	4.68417	4.76859
P40121	-0.387	4.64974	-3.72431	0.01	0.103428	-2.64707	Not changed	CAPG	CAPG		CAPG	4.98581	4.68348	4.86086	4.37428	4.51803	4.47597
P40222	-0.185	3.71951	-2.43849	0.052	0.221497	-4.32843	Not changed	TXLNA			TXLNA	3.77003	3.76399	3.90145	3.65102	3.61435	3.61619
P40227	-0.082	5.64629	-0.446858	0.671	0.808953	-6.55999	Not changed	CCT6A			CCT6A	5.33836	5.83491	5.88868	5.73946	5.38797	5.68834
P40429	0.916	5.34129	1.95752	0.1	0.293182	-4.98382	P-value >0.05 (>0.5x up)	RPL13A			RPL13A	3.82055	5.53702	5.29196	5.84954	5.50997	6.03871
P40925	-0.019	5.17814	-0.216825	0.836	0.904408	-6.64623	Not changed	MDH1			MDH1	5.2719	5.16329	5.12771	5.08777	5.27457	5.14362
P40926	-0.38	5.51654	-5.1136	0.002	0.058853	-1.10592	Not changed	MDH2			MDH2	5.75884	5.66452	5.69652	5.30845	5.28044	5.39045
P40938	-0.296	3.16494	-2.22862	0.069	0.25208	-4.61551	Not changed	RFC3			RFC3	3.17988	3.20745	3.55216	3.08043	2.87362	3.09608
P40939	-0.345	4.27645	-1.44933	0.199	0.418228	-5.64163	Not changed	HADHA			HADHA	4.71649	4.00024	4.62976	3.91771	3.97673	4.41775
P41091	-0.151	5.57401	-1.40609	0.211	0.430428	-5.69405	Not changed	EIF2S3			EIF2S3	5.54374	5.64321	5.76148	5.33745	5.56263	5.59557
P41208	0.345	3.10973	1.55146	0.174	0.391886	-5.51505	Not changed	CETN2			CETN2	2.76606	3.23481	2.81116	3.19213	2.97608	3.67813
P41219	0.129	3.05654	1.14532	0.297	0.498193	-5.99202	Not changed	PRPH			PRPH	2.80869	3.14035	3.0266	3.051	3.08669	3.22589
P41226	0.044	3.03783	0.296559	0.777	0.869824	-6.62289	Not changed	UBA7			UBA7	3.05002	3.16914	2.8276	3.3164	2.93192	2.9319
P41250	0.512	4.33978	6.10123	0.001	0.0449628	-0.188277	P-value <0.05 (>0.5x up)	GARS			GARS	4.08579	4.1605	4.0044	4.52831	4.57817	4.68152
P41252	0.171	4.44968	0.732255	0.493	0.670558	-6.37751	Not changed	IARS			IARS	4.34717	4.02103	4.72406	4.77235	4.64721	4.18624
P41567	0.261	3.8372	1.97188	0.098	0.290867	-4.96448	Not changed	EIF1			EIF1	3.68284	3.69551	3.74155	3.69352	4.12492	4.08485
P41743	-0.707	3.13525	-1.33855	0.231	0.447598	-5.77437	P-value >0.05 (>0.5x down)	PRKCI			PRKCI	2.85509	2.86325	4.74734	2.85662	2.73368	2.75551
P42166	-0.108	4.56769	-0.786329	0.463	0.642379	-6.33449	Not changed	TMPO			TMPO	4.37758	4.79891	4.68798	4.47083	4.65303	4.41781
P42167	-0.174	4.51385	-1.22464	0.268	0.479138	-5.90503	Not changed	TMPO			TMPO	4.74989	4.37733	4.67537	4.28514	4.37369	4.6217
P42224	-0.351	4.55189	-2.21304	0.07	0.25208	-4.63681	Not changed	STAT1			STAT1	4.89705	4.38929	4.89551	4.31242	4.45306	4.364
P42285	-0.088	3.70357	-1.00613	0.355	0.554456	-6.13554	Not changed	MTREX			MTREX	3.73401	3.66271	3.8455	3.57005	3.70005	3.70912
P42338	0.402	3.4312	3.74211	0.01	0.102576	-2.62535	Not changed	PIK3CB			PIK3CB	3.28606	3.34838	3.05643	3.73363	3.59832	3.5644
P42566	0.335	3.17525	2.57076	0.044	0.20335	-4.14791	Not changed	EPS15			EPS15	3.10422	2.86361	3.05562	3.53424	3.13929	3.35452
P42574	-0.085	3.14269	-1.28573	0.248	0.464612	-5.83575	Not changed	CASP3			CASP3	3.19229	3.17357	3.18914	3.11896	3.08808	3.0941
P42677	0.376	5.25866	1.03545	0.342	0.542913	-6.10634	Not changed	RPS27			RPS27	5.5905	5.40203	4.21985	5.40369	5.44567	5.49025
P42704	-0.035	4.59079	-0.252653	0.809	0.893042	-6.63662	Not changed	LRPPRC			LRPPRC	4.41255	4.60579	4.80656	4.56183	4.41723	4.74075
P42771	0.078	4.38259	0.936474	0.386	0.578569	-6.20252	Not changed	CDKN2A			CDKN2A	4.33996	4.28792	4.40217	4.40553	4.33726	4.52268
P43034	-0.206	4.66046	-1.99727	0.094	0.284795	-4.93022	Not changed	PAFAH1B1			PAFAH1B1	4.66906	4.67053	4.95117	4.55193	4.59855	4.52149
P43243	0.481	4.99955	2.0136	0.092	0.281108	-4.90814	Not changed	MATR3			MATR3	5.19588	4.41636	4.66435	4.93189	5.39335	5.39547
P43304	-0.589	3.50573	-1.70581	0.141	0.346956	-5.31751	P-value >0.05 (>0.5x down)	GPD2			GPD2	4.08807	4.23807	3.07458	3.41255	2.84831	3.37281
P43487	0.127	5.33424	1.22776	0.267	0.477653	-5.90154	Not changed	RANBP1			RANBP1	5.32817	5.3521	5.13211	5.52589	5.36647	5.30072
P43686	-0.029	4.24746	-0.288224	0.783	0.874762	-6.62566	Not changed	PSMC4			PSMC4	4.10149	4.36535	4.31945	4.28185	4.27701	4.13959
P45877	0.148	3.3913	0.932417	0.388	0.578569	-6.20631	Not changed	PPIC			PPIC	3.61007	3.01452	3.32676	3.44265	3.52646	3.42735
P45880	0.034	5.3849	0.319759	0.76	0.860951	-6.61477	Not changed	VDAC2			VDAC2	5.4141	5.47449	5.21554	5.50793	5.40369	5.29363
P45974	-0.206	4.29317	-1.78747	0.126	0.331955	-5.21056	Not changed	USP5			USP5	4.37808	4.21749	4.59306	4.26075	4.16265	4.147
P46060	-0.019	4.63695	-0.179549	0.864	0.916656	-6.6547	Not changed	RANGAP1			RANGAP1	4.68937	4.62028	4.62979	4.66985	4.43965	4.77277
P46063	0.162	3.9802	1.34562	0.229	0.446234	-5.76605	Not changed	RECQL			RECQL	4.07477	3.91753	3.70486	3.94775	4.14306	4.09321
P46087	-0.007	4.06591	-0.0532541	0.959	0.978109	-6.67162	Not changed	NOP2			NOP2	3.95524	4.26577	3.98736	3.92675	4.25552	4.00481
P46108	0.252	3.18821	1.48429	0.19	0.407344	-5.59872	Not changed	CRK			CRK	3.38757	2.75718	3.04183	3.22523	3.32333	3.39413
P46109	-0.06	3.08057	-0.689608	0.517	0.690102	-6.40966	Not changed	CRKL			CRKL	3.12013	2.99416	3.2175	3.01638	3.10062	3.03464
P46734	-0.074	3.13385	-0.422905	0.688	0.819492	-6.57162	Not changed	MAP2K3			MAP2K3	3.17181	3.35241	2.9876	2.96552	2.90467	3.42106
P46777	0.387	5.43216	4.91008	0.003	0.0605979	-1.31258	Not changed	RPL5			RPL5	5.14956	5.32754	5.2389	5.59734	5.64443	5.63519
P46778	0.292	3.54767	3.17638	0.02	0.137256	-3.33887	Not changed	RPL21			RPL21	3.49109	3.43092	3.2833	3.78204	3.61897	3.67971
P46781	0.028	5.46401	0.360675	0.731	0.845792	-6.59902	Not changed	RPS9			RPS9	5.47934	5.50786	5.36305	5.45258	5.52402	5.45723
P46926	-0.048	3.22432	-0.701542	0.51	0.686142	-6.40082	Not changed	GNPDA1			GNPDA1	3.22439	3.24714	3.27309	3.16351	3.20986	3.22793
P46937	-0.527	3.45767	-2.60089	0.042	0.198286	-4.10691	P-value <0.05 (>0.5x down)	YAP1			YAP1	3.45948	4.17152	3.53193	3.19194	3.27408	3.11707
P46940	0.037	5.23963	0.247612	0.813	0.894465	-6.63806	Not changed	IQGAP1			IQGAP1	5.20699	5.01736	5.43955	5.29916	5.4129	5.06181
P46977	0.18	3.72658	1.48935	0.189	0.406701	-5.59247	Not changed	STT3A			STT3A	3.72391	3.53152	3.65392	3.73246	3.68446	4.03325
P47755	-0.163	3.62996	-1.76226	0.13	0.337785	-5.24372	Not changed	CAPZA2			CAPZA2	3.69488	3.65917	3.78041	3.44859	3.5124	3.68433
P47756	-0.161	4.95036	-1.60148	0.162	0.376064	-5.45178	Not changed	CAPZB			CAPZB	4.9138	4.99515	5.18289	4.7901	4.87338	4.94687
P47895	0.069	4.58478	0.824255	0.442	0.62607	-6.30284	Not changed	ALDH1A3			ALDH1A3	4.59428	4.58972	4.4672	4.69959	4.53717	4.62072
P47897	0.448	4.65639	1.35811	0.225	0.443921	-5.75132	Not changed	QARS			QARS	4.79909	4.81502	3.68253	4.95233	5.01716	4.6722
P47914	0.061	6.0451	0.210648	0.84	0.904408	-6.64774	Not changed	RPL29			RPL29	5.42455	6.07051	6.54927	5.91397	6.09614	6.21615
P47985	0.221	3.70532	1.54954	0.174	0.391886	-5.51746	Not changed	UQCRFS1			UQCRFS1	3.63582	3.40376	3.74421	4.03995	3.65449	3.7537
P48047	0.377	4.91636	3.00512	0.025	0.151602	-3.56371	Not changed	ATP5PO			ATP5PO	4.71543	4.55319	4.91507	5.25555	5.03478	5.02417
P48147	-0.036	3.22601	-0.428196	0.684	0.81687	-6.56911	Not changed	PREP			PREP	3.23951	3.23162	3.26025	3.09549	3.30681	3.22237
P48444	-0.35	4.42371	-2.85764	0.03	0.167319	-3.76011	Not changed	ARCN1			ARCN1	4.64051	4.36643	4.78881	4.2291	4.27948	4.23795
P48637	-0.213	4.20572	-1.78221	0.127	0.332447	-5.21749	Not changed	GSS			GSS	4.20079	4.24404	4.49206	4.23471	3.95907	4.10364
P48643	-0.065	5.11109	-0.586244	0.58	0.745588	-6.48066	Not changed	CCT5			CCT5	5.30304	5.00007	5.1275	5.20055	5.04048	4.99488
P48681	-0.258	3.32812	-1.39681	0.214	0.432399	-5.7052	Not changed	NES			NES	3.75528	3.22292	3.39249	2.9352	3.27647	3.38635
P48735	0.317	3.37595	2.52643	0.046	0.211195	-4.20833	Not changed	IDH2			IDH2	3.21289	3.43545	3.00388	3.4886	3.51447	3.6004
P48739	1.262	4.23917	1.85345	0.115	0.317404	-5.12315	P-value >0.05 (>0.5x up)	PITPNB			PITPNB	3.70151	3.72036	3.40242	4.29244	6.46862	3.84968
P48960	0.538	3.99704	3.60126	0.012	0.111053	-2.79849	P-value <0.05 (>0.5x up)	ADGRE5			ADGRE5	3.49055	3.9991	3.69482	4.13457	4.32649	4.33672
P49006	0.242	3.33056	2.98124	0.026	0.152614	-3.59536	Not changed	MARCKSL1			MARCKSL1	3.16421	3.14251	3.32213	3.42541	3.45886	3.47023
P49189	-0.245	4.1498	-2.74573	0.035	0.181273	-3.9106	Not changed	ALDH9A1			ALDH9A1	4.38209	4.14423	4.29131	3.993	4.01235	4.07583
P49257	0.16	4.31859	1.60319	0.162	0.376064	-5.4496	Not changed	LMAN1			LMAN1	4.34729	4.06572	4.30262	4.38816	4.4475	4.36025
P49321	-0.386	4.69072	-3.86638	0.009	0.0941449	-2.47523	Not changed	NASP			NASP	4.91395	4.8756	4.86182	4.66148	4.47925	4.35223
P49411	0.179	5.58846	1.26716	0.254	0.469554	-5.85701	Not changed	TUFM			TUFM	5.34825	5.76828	5.37999	5.78986	5.68867	5.55569
P49458	0.188	4.03439	1.21215	0.273	0.481862	-5.91896	Not changed	SRP9			SRP9	4.04245	4.13706	3.64155	3.97947	4.22089	4.1849
P49588	-0.064	5.18959	-0.710208	0.505	0.680901	-6.39433	Not changed	AARS			AARS	5.19054	5.12478	5.3496	5.18712	5.19684	5.08868
P49589	-0.049	3.5668	-0.630453	0.552	0.721959	-6.45151	Not changed	CARS			CARS	3.66752	3.58358	3.52273	3.5829	3.55711	3.48696
P49591	0.45	4.04146	5.96582	0.001	0.0455895	-0.306165	Not changed	SARS			SARS	3.82007	3.88694	3.74234	4.28641	4.22932	4.28366
P49642	-0.091	3.01467	-1.07642	0.324	0.524892	-6.0646	Not changed	PRIM1			PRIM1	3.16673	3.00832	3.00481	2.90154	3.02084	2.98578
P49643	0.126	2.8822	0.811262	0.449	0.631888	-6.31381	Not changed	PRIM2			PRIM2	3.05575	2.84373	2.55762	3.1217	2.89061	2.82378
P49721	0.074	3.89968	0.380001	0.717	0.838855	-6.59096	Not changed	PSMB2			PSMB2	4.04264	4.11743	3.42787	3.98206	3.86974	3.95835
P49736	-0.219	4.65139	-2.17421	0.074	0.25541	-4.68982	Not changed	MCM2			MCM2	4.78661	4.71821	4.77778	4.36942	4.58438	4.67196
P49748	0.13	3.9346	1.26185	0.255	0.469796	-5.86306	Not changed	ACADVL			ACADVL	3.94542	3.69727	3.96606	3.93429	3.98617	4.07842
P49750	0.333	3.33949	0.58688	0.579	0.745588	-6.48026	Not changed	YLPM1			YLPM1	2.98151	3.48351	3.05371	2.81139	2.88054	4.82626
P49755	-0.193	4.05139	-1.46572	0.195	0.4119	-5.62156	Not changed	TMED10			TMED10	4.03858	4.39703	4.00782	3.99309	3.84177	4.03005
P49756	0.021	3.22424	0.23315	0.824	0.898185	-6.64203	Not changed	RBM25			RBM25	3.23866	3.10746	3.29514	3.13772	3.26405	3.30241
P49790	-0.279	3.49173	-3.46582	0.014	0.118969	-2.96786	Not changed	NUP153			NUP153	3.69618	3.52435	3.67376	3.38942	3.32917	3.33747
P49815	-0.218	3.74266	-2.19651	0.072	0.253774	-4.65938	Not changed	TSC2			TSC2	3.99814	3.7009	3.85527	3.68213	3.62809	3.59142
P49840	0.041	2.48261	0.61599	0.561	0.731475	-6.46126	Not changed	GSK3A			GSK3A	2.42658	2.468	2.49122	2.49727	2.50097	2.5116
P49841	-0.11	4.16572	-0.216415	0.836	0.904408	-6.64633	Not changed	GSK3B			GSK3B	3.20094	4.74655	4.7141	4.35207	4.51289	3.46778
P49848	-0.138	2.90135	-1.05059	0.335	0.535739	-6.09104	Not changed	TAF6			TAF6	3.11219	2.93463	2.86484	2.93887	2.5994	2.95815
P49903	0.365	3.52816	0.930741	0.389	0.578656	-6.20787	Not changed	SEPHS1			SEPHS1	3.58729	3.06733	3.38201	4.59168	3.25625	3.2844
P49915	0.233	4.87527	2.34683	0.059	0.233188	-4.45382	Not changed	GMPS			GMPS	4.7356	4.82074	4.72024	4.83593	5.01304	5.12608
P50213	-0.545	3.33773	-2.66446	0.039	0.192568	-4.02056	P-value <0.05 (>0.5x down)	IDH3A			IDH3A	4.03077	3.23012	3.56994	3.02345	3.06053	3.11158
P50395	0.045	5.8704	0.584414	0.581	0.745853	-6.48183	Not changed	GDI2			GDI2	5.80128	5.9305	5.81222	5.92873	5.84359	5.90606
P50402	0.255	3.91556	1.92036	0.105	0.30092	-5.03375	Not changed	EMD			EMD	4.05667	3.71185	3.59613	4.02095	4.06912	4.03864
P50416	0.219	2.98379	0.64301	0.545	0.715031	-6.4429	Not changed	CPT1A			CPT1A	2.56988	2.87719	3.17519	2.77312	3.81841	2.68892
P50452	0.483	3.89026	3.01972	0.024	0.150578	-3.54441	Not changed	SERPINB8			SERPINB8	3.78743	3.81994	3.33873	4.29697	4.04607	4.05243
P50454	0.05	4.80489	0.311321	0.766	0.864413	-6.61779	Not changed	SERPINH1	SERPINH1		SERPINH1	4.70709	5.062	4.57031	4.96711	4.88765	4.63518
P50479	0.599	4.23971	7.03432	0	0.0318993	0.562628	P-value <0.05 (>0.5x up)	PDLIM4	PDLIM4	PDLIM4	PDLIM4	3.82849	3.94415	4.04786	4.54082	4.50647	4.57048
P50502	0.017	5.80226	0.0641239	0.951	0.974273	-6.67088	Not changed	ST13			ST13	5.18816	6.14918	6.04431	5.78848	5.82032	5.82312
P50552	0.024	3.04065	0.235077	0.822	0.89716	-6.64152	Not changed	VASP			VASP	2.9804	2.89866	3.20716	3.02415	3.06574	3.06778
P50570	0.166	3.74433	0.893974	0.407	0.596486	-6.24165	Not changed	DNM2			DNM2	3.93486	3.66137	3.38735	3.66938	4.10192	3.71108
P50583	0.112	2.92283	0.641599	0.546	0.715133	-6.44387	Not changed	NUDT2			NUDT2	2.87746	2.7808	2.9423	3.31386	2.65933	2.96325
P50990	-0.264	6.05938	-2.63702	0.04	0.194038	-4.0578	Not changed	CCT8			CCT8	6.20932	6.13486	6.22967	6.0912	5.79615	5.89506
P50991	0.027	5.66838	0.218799	0.834	0.904408	-6.64574	Not changed	CCT4			CCT4	5.57832	5.84269	5.5442	5.55455	5.66137	5.82914
P50995	0.172	3.79673	1.998	0.094	0.284795	-4.92923	Not changed	ANXA11			ANXA11	3.74735	3.69964	3.68505	4.01212	3.83159	3.80463
P51114	-0.36	3.97818	-3.35117	0.016	0.124984	-3.11339	Not changed	FXR1			FXR1	4.08575	4.33275	4.05603	3.90398	3.7602	3.73037
P51116	0.203	4.16308	1.01952	0.349	0.548038	-6.12227	Not changed	FXR2			FXR2	4.06912	4.44783	3.66825	4.29711	4.22453	4.27164
P51148	-0.133	4.20962	-1.08407	0.321	0.522876	-6.05668	Not changed	RAB5C			RAB5C	4.28528	4.48412	4.05941	4.12279	4.11076	4.19537
P51149	0.566	5.40977	7.13169	0	0.0318993	0.635212	P-value <0.05 (>0.5x up)	RAB7A			RAB7A	5.10834	5.20285	5.06895	5.75158	5.70355	5.62337
P51151	-0.02	3.0059	-0.285262	0.785	0.876641	-6.62662	Not changed	RAB9A			RAB9A	3.05171	2.99024	3.00541	2.95618	3.00115	3.03069
P51153	0.411	3.14517	1.01251	0.352	0.551457	-6.12924	Not changed	RAB13			RAB13	2.78412	2.88248	3.15223	2.92538	2.83811	4.28869
P51452	-0.19	3.99381	-1.7058	0.141	0.346956	-5.31753	Not changed	DUSP3			DUSP3	4.10826	4.15568	4.00203	3.72634	4.06744	3.90312
P51532	0.515	3.33217	2.80222	0.032	0.173582	-3.8345	P-value <0.05 (>0.5x up)	SMARCA4			SMARCA4	2.88763	3.43998	2.89592	3.4897	3.49565	3.78416
P51570	-0.031	3.39425	-0.392695	0.709	0.83067	-6.58544	Not changed	GALK1			GALK1	3.40778	3.49627	3.3247	3.40181	3.35058	3.38438
P51571	-0.493	4.38465	-3.57781	0.012	0.111053	-2.82761	Not changed	SSR4			SSR4	4.58493	4.68963	4.61839	4.0399	3.95552	4.41954
P51572	-0.179	4.58023	-1.29235	0.245	0.464271	-5.82813	Not changed	BCAP31			BCAP31	4.71421	4.8856	4.41002	4.4043	4.57515	4.49211
P51610	-0.074	3.48872	-0.695133	0.514	0.688138	-6.40558	Not changed	HCFC1			HCFC1	3.58145	3.35169	3.64465	3.54525	3.43612	3.37318
P51665	-0.477	3.41973	-2.4216	0.053	0.222945	-4.35152	Not changed	PSMD7			PSMD7	3.56331	3.38554	4.02533	3.04491	3.08564	3.41364
P51812	-0.488	3.62086	-1.18114	0.284	0.490047	-5.95317	Not changed	RPS6KA3			RPS6KA3	3.19325	3.59064	4.81007	3.31215	3.50507	3.31401
P51858	-0.193	4.2169	-1.35254	0.227	0.445185	-5.7579	Not changed	HDGF			HDGF	4.30053	4.25817	4.38127	3.82419	4.2571	4.28017
P51948	-0.173	2.71575	-1.88532	0.11	0.309901	-5.08065	Not changed	MNAT1			MNAT1	2.86052	2.70972	2.83631	2.66478	2.50869	2.71446
P51991	0.108	5.04221	1.03737	0.341	0.542378	-6.10441	Not changed	HNRNPA3			HNRNPA3	5.10694	5.06118	4.79658	5.09257	5.12076	5.0752
P52209	0.245	5.68683	0.835282	0.437	0.62199	-6.29342	Not changed	PGD			PGD	5.56183	5.32332	5.80752	5.32194	6.39847	5.70788
P52272	-0.173	5.60743	-1.28911	0.246	0.464271	-5.83186	Not changed	HNRNPM			HNRNPM	5.59947	5.53024	5.95157	5.41555	5.56341	5.58433
P52292	-0.037	5.26567	-0.371062	0.724	0.840934	-6.59474	Not changed	KPNA2			KPNA2	5.14253	5.28969	5.4197	5.17198	5.30386	5.26626
P52294	-0.092	3.62714	-1.11621	0.308	0.508917	-6.02304	Not changed	KPNA1			KPNA1	3.77468	3.59999	3.64404	3.60868	3.52351	3.61194
P52565	0.012	5.82021	0.173134	0.868	0.918145	-6.656	Not changed	ARHGDIA			ARHGDIA	5.75722	5.87552	5.80938	5.81445	5.83429	5.8304
P52597	0.828	5.26101	4.23283	0.006	0.0780299	-2.04701	P-value <0.05 (>0.5x up)	HNRNPF			HNRNPF	4.89299	5.18795	4.45966	5.54464	5.70902	5.77177
P52701	-0.079	3.3725	-0.772572	0.47	0.650314	-6.34567	Not changed	MSH6			MSH6	3.34089	3.34008	3.55574	3.24806	3.45701	3.29321
P52732	-0.364	3.14943	-3.08176	0.023	0.145257	-3.46265	Not changed	KIF11			KIF11	3.5394	3.13378	3.32096	2.96809	2.93676	2.99761
P52788	-0.331	4.21522	-2.33471	0.06	0.234598	-4.4704	Not changed	SMS			SMS	4.36914	4.63986	4.13263	4.0979	3.97523	4.07657
P52815	0.29	4.60842	1.62539	0.157	0.372965	-5.42127	Not changed	MRPL12			MRPL12	4.46965	4.69506	4.22533	4.6519	5.04325	4.56533
P52888	-0.066	3.27737	-0.504427	0.633	0.786336	-6.52959	Not changed	THOP1			THOP1	3.24296	3.31455	3.37302	3.50317	3.08953	3.14101
P52907	0.22	4.94161	2.28314	0.064	0.242091	-4.54097	Not changed	CAPZA1			CAPZA1	4.97724	4.83334	4.68458	5.07229	5.04968	5.03251
P52948	-0.142	3.8149	-0.518525	0.623	0.779742	-6.52164	Not changed	NUP98			NUP98	3.86171	3.39228	4.40399	3.98871	3.7053	3.53739
P53004	-0.412	3.68039	-1.36662	0.222	0.44238	-5.74122	Not changed	BLVRA			BLVRA	3.62184	3.4791	4.55784	3.67198	3.31722	3.43438
P53365	-0.177	2.95386	-1.29542	0.244	0.464271	-5.82459	Not changed	ARFIP2			ARFIP2	3.00712	2.90432	3.21537	3.00929	2.64563	2.94145
P53367	0.278	3.129	1.01954	0.349	0.548038	-6.12225	Not changed	ARFIP1			ARFIP1	3.17261	2.76647	3.03126	3.0928	2.86692	3.84394
P53396	-0.104	5.29524	-0.859487	0.424	0.611584	-6.2724	Not changed	ACLY			ACLY	5.38452	5.24878	5.40873	5.46693	5.15212	5.11036
P53618	0.255	4.30834	1.67393	0.147	0.356473	-5.35884	Not changed	COPB1			COPB1	4.41185	4.05579	4.075	4.59839	4.2048	4.50422
P53621	-0.07	4.13294	-0.443281	0.674	0.810136	-6.56176	Not changed	COPA	COPA		COPA	4.39762	4.27694	3.82974	4.13407	4.10071	4.05853
P53634	0.209	3.51269	0.908936	0.4	0.588167	-6.22803	Not changed	CTSC			CTSC	2.93784	3.661	3.62513	3.7596	3.72223	3.37036
P53701	0.02	3.0225	0.175371	0.867	0.917507	-6.65555	Not changed	HCCS			HCCS	3.09484	3.0646	2.87851	3.10252	2.85952	3.13502
P53814	0.328	2.98757	1.33641	0.231	0.447808	-5.77688	Not changed	SMTN			SMTN	2.59637	2.79213	3.08207	2.75717	3.08982	3.60788
P53990	-0.334	3.92675	-4.12897	0.007	0.0794525	-2.16616	Not changed	IST1			IST1	4.12795	4.00022	4.15307	3.81393	3.70005	3.76529
P53992	0.037	3.35936	0.375515	0.721	0.839985	-6.59287	Not changed	SEC24C			SEC24C	3.39677	3.41048	3.21559	3.25449	3.44946	3.42935
P53999	0.147	5.0776	1.90169	0.108	0.305098	-5.05877	Not changed	SUB1			SUB1	4.95846	4.97358	5.08037	5.11823	5.1199	5.21505
P54132	-0.052	3.09903	-0.0929375	0.929	0.959792	-6.66827	Not changed	BLM			BLM	2.95839	2.81238	3.60463	2.48342	2.41099	4.32434
P54136	-0.418	4.62054	-3.40591	0.015	0.120739	-3.04367	Not changed	RARS			RARS	5.04879	4.67008	4.77041	4.48493	4.44222	4.30684
P54577	-0.092	4.40137	-1.27708	0.25	0.466791	-5.84568	Not changed	YARS			YARS	4.49069	4.46672	4.38474	4.38196	4.36442	4.31967
P54578	-0.081	3.86687	-0.582763	0.582	0.745853	-6.48288	Not changed	USP14			USP14	4.03412	4.03355	3.65418	3.9763	3.73601	3.76709
P54652	1.016	6.07837	1.50886	0.184	0.402501	-5.56829	P-value >0.05 (>0.5x up)	HSPA2			HSPA2	3.96197	6.40262	6.34586	6.68485	6.4598	6.61511
P54709	0.036	3.85257	0.154714	0.882	0.927037	-6.65947	Not changed	ATP1B3			ATP1B3	3.69071	4.10166	3.71151	3.72631	3.56013	4.32511
P54725	-0.363	3.31364	-1.25801	0.257	0.469796	-5.86743	Not changed	RAD23A			RAD23A	4.14359	3.03168	3.3096	3.06379	3.10095	3.23222
P54727	-0.17	5.0135	-1.66067	0.15	0.361544	-5.37596	Not changed	RAD23B			RAD23B	5.15873	4.9802	5.15678	4.77958	5.00897	4.99674
P54886	-0.099	3.43665	-1.2794	0.25	0.465934	-5.84302	Not changed	ALDH18A1			ALDH18A1	3.55901	3.46668	3.43339	3.45332	3.36953	3.33796
P55010	-0.173	4.06016	-1.52718	0.179	0.397386	-5.54546	Not changed	EIF5			EIF5	4.18058	4.09579	4.16399	4.11572	3.76	4.04491
P55036	-0.419	4.75143	-3.66592	0.011	0.107862	-2.71862	Not changed	PSMD4			PSMD4	4.82977	4.90066	5.15223	4.44177	4.54682	4.63735
P55042	-0.106	2.81413	-1.17183	0.287	0.492615	-5.96334	Not changed	RRAD			RRAD	2.75988	2.90253	2.93872	2.85995	2.73903	2.68468
P55060	0.167	5.86226	1.61816	0.159	0.373757	-5.43051	Not changed	CSE1L			CSE1L	5.8124	5.92263	5.60121	5.98451	5.91923	5.93359
P55072	0.014	6.47814	0.112174	0.914	0.952164	-6.666	Not changed	VCP			VCP	6.39865	6.64535	6.37007	6.62055	6.50872	6.32549
P55084	-0.323	4.07937	-1.67108	0.147	0.35739	-5.36252	Not changed	HADHB			HADHB	4.55721	3.87615	4.28968	3.73035	3.99992	4.02292
P55145	0.79	4.53066	8.28506	0	0.0294414	1.42193	P-value <0.05 (>0.5x up)	MANF			MANF	3.99578	4.23505	4.17592	4.9825	4.84144	4.95329
P55263	0.319	3.19619	2.78361	0.033	0.176469	-3.85954	Not changed	ADK			ADK	2.93816	3.19728	2.9743	3.5092	3.24228	3.31591
P55265	-0.502	3.44036	-4.81985	0.003	0.0612811	-1.40623	P-value <0.05 (>0.5x down)	ADAR			ADAR	3.50184	3.75281	3.81867	3.16039	3.20153	3.20689
P55327	0.784	4.27652	4.73833	0.004	0.0646601	-1.49194	P-value <0.05 (>0.5x up)	TPD52			TPD52	3.95958	4.13963	3.55424	4.7837	4.6376	4.58439
P55735	0.152	3.75617	1.80467	0.123	0.329425	-5.18784	Not changed	SEC13			SEC13	3.72906	3.55681	3.75434	3.85765	3.79922	3.83992
P55769	-0.086	4.34473	-0.632965	0.551	0.720468	-6.4498	Not changed	SNU13			SNU13	4.66835	4.29105	4.20328	4.30945	4.30583	4.29039
P55795	0.404	5.6715	3.76052	0.01	0.101487	-2.60296	Not changed	HNRNPH2			HNRNPH2	5.35618	5.61695	5.43543	6.0054	5.77974	5.83529
P55809	-0.119	3.58113	-1.63403	0.155	0.369656	-5.4102	Not changed	OXCT1			OXCT1	3.69694	3.56992	3.65525	3.5164	3.54504	3.50326
P55884	0.062	3.8128	0.48248	0.647	0.79609	-6.54158	Not changed	EIF3B			EIF3B	3.61699	3.74316	3.98462	3.68499	3.94416	3.90288
P56182	-0.59	3.35447	-8.35546	0	0.0294414	1.46592	P-value <0.05 (>0.5x down)	RRP1			RRP1	3.68059	3.65979	3.60849	3.08345	3.08499	3.00952
P56192	0.215	3.93309	1.75581	0.131	0.339818	-5.25219	Not changed	MARS			MARS	4.03066	3.68654	3.75889	4.17439	4.00021	3.94786
P56377	0.393	3.18632	2.92883	0.027	0.158017	-3.66502	Not changed	AP1S2			AP1S2	2.95982	3.2214	2.78767	3.25552	3.45453	3.43897
P56537	0.301	6.49537	2.9927	0.025	0.151602	-3.58016	Not changed	EIF6			EIF6	6.27935	6.43974	6.31507	6.50018	6.76946	6.66839
P57740	0.055	3.20795	0.484689	0.646	0.795867	-6.5404	Not changed	NUP107			NUP107	3.03381	3.25975	3.24776	3.37545	3.24741	3.08355
P60174	-0.317	6.91764	-3.04657	0.024	0.148619	-3.50896	Not changed	TPI1			TPI1	7.12342	6.94316	7.16179	6.65727	6.72536	6.89482
P60228	-0.036	4.24188	-0.335948	0.749	0.855967	-6.60876	Not changed	EIF3E			EIF3E	4.37315	4.32568	4.08026	4.29796	4.14708	4.22717
P60842	0.074	5.95784	0.6986	0.512	0.687435	-6.40301	Not changed	EIF4A1			EIF4A1	5.7717	5.92352	6.06718	6.06428	5.88979	6.03054
P60866	-0.023	5.09526	-0.247997	0.813	0.894465	-6.63795	Not changed	RPS20			RPS20	5.01187	5.17182	5.13719	5.19963	4.97031	5.08075
P60891	-0.064	3.6018	-0.923372	0.393	0.581547	-6.21472	Not changed	PRPS1			PRPS1	3.63333	3.65534	3.61224	3.58354	3.52313	3.60324
P60953	-0.304	4.87808	-2.63337	0.04	0.194038	-4.06276	Not changed	CDC42			CDC42	5.24786	4.93856	4.90391	4.65981	4.77738	4.74098
P60981	0.487	3.61495	3.30173	0.017	0.128293	-3.17674	Not changed	DSTN			DSTN	3.48088	3.57416	3.05899	3.89072	3.83517	3.84977
P60983	0.476	5.87851	4.70378	0.004	0.0656331	-1.52859	Not changed	GMFB			GMFB	5.47542	5.74387	5.7022	6.19502	6.1011	6.05348
P61006	-0.28	4.06732	-1.81662	0.121	0.326347	-5.17203	Not changed	RAB8A			RAB8A	4.39266	4.09962	4.1301	3.88122	3.71047	4.18987
P61019	0.522	3.98475	1.38377	0.217	0.436631	-5.72081	P-value >0.05 (>0.5x up)	RAB2A			RAB2A	3.65647	2.98705	4.52837	4.22594	4.29266	4.21803
P61026	-0.027	3.6696	-0.372924	0.722	0.840519	-6.59396	Not changed	RAB10			RAB10	3.68753	3.73571	3.62569	3.67033	3.67562	3.62275
P61081	0.223	4.02388	3.00107	0.025	0.151602	-3.56908	Not changed	UBE2M			UBE2M	3.86536	3.96335	3.90839	4.0772	4.14008	4.18888
P61086	0.629	3.3957	2.67471	0.038	0.19231	-4.00667	P-value <0.05 (>0.5x up)	UBE2K			UBE2K	2.97657	3.35907	2.90763	3.46843	3.48622	4.17626
P61106	-0.105	4.41443	-0.331229	0.752	0.857417	-6.61054	Not changed	RAB14			RAB14	4.48688	4.88861	4.02528	4.07326	4.09515	4.9174
P61158	-0.026	4.44185	-0.245628	0.814	0.895541	-6.63862	Not changed	ACTR3			ACTR3	4.42075	4.64569	4.29858	4.45051	4.42542	4.41014
P61160	-0.101	4.72983	-1.07657	0.324	0.524892	-6.06444	Not changed	ACTR2			ACTR2	4.74111	4.78715	4.81309	4.53098	4.79979	4.70689
P61204	0.224	4.74882	0.60663	0.567	0.735894	-6.46745	Not changed	ARF3			ARF3	4.7885	5.28003	3.84192	5.0209	4.63716	4.92441
P61221	0.103	4.00459	0.713337	0.503	0.679967	-6.39197	Not changed	ABCE1			ABCE1	3.94621	4.14532	3.76795	4.24828	4.05226	3.86749
P61247	0.207	6.18337	0.788973	0.461	0.642076	-6.33232	Not changed	RPS3A			RPS3A	6.16887	5.93477	6.13652	5.90094	6.08973	6.86942
P61586	0.104	4.63635	0.601741	0.57	0.738276	-6.47066	Not changed	RHOA			RHOA	4.85041	4.68531	4.21793	4.62778	4.71773	4.71893
P61604	-0.449	5.60401	-4.66141	0.004	0.0656965	-1.57377	Not changed	HSPE1			HSPE1	5.89026	5.8453	5.74942	5.23739	5.41292	5.48878
P61619	-0.182	4.68914	-0.95674	0.377	0.572007	-6.18339	Not changed	SEC61A1			SEC61A1	4.80648	4.78358	4.74972	4.88224	4.73358	4.17924
P61923	0.675	3.96342	4.52964	0.004	0.0672038	-1.71614	P-value <0.05 (>0.5x up)	COPZ1			COPZ1	3.46946	3.92023	3.48814	4.21471	4.43018	4.25778
P61956	-0.262	5.93269	-0.955095	0.378	0.572225	-6.18495	Not changed	SUMO2			SUMO2	6.16818	6.32453	5.69814	6.25717	5.3587	5.78943
P61964	-0.309	3.07763	-4.09071	0.007	0.0807227	-2.21049	Not changed	WDR5			WDR5	3.3037	3.24162	3.15173	2.94849	2.91933	2.9009
P61966	-0.174	4.0618	-1.23183	0.266	0.476326	-5.89698	Not changed	AP1S1			AP1S1	4.00168	4.30132	4.14366	3.85528	4.2222	3.84669
P61970	-0.345	4.53621	-1.49492	0.187	0.406279	-5.58558	Not changed	NUTF2			NUTF2	4.46905	4.4953	5.16148	4.10961	4.38936	4.59244
P61978	0.12	6.68114	1.55931	0.172	0.390825	-5.50517	Not changed	HNRNPK			HNRNPK	6.58973	6.70566	6.56765	6.77751	6.69289	6.75341
P61981	0.031	5.22194	0.349005	0.739	0.849522	-6.6037	Not changed	YWHAG			YWHAG	5.19654	5.23046	5.1922	5.29062	5.09477	5.32709
P62070	-0.148	3.58326	-0.97545	0.368	0.568293	-6.16546	Not changed	RRAS2			RRAS2	3.91368	3.36525	3.69284	3.51675	3.57897	3.43209
P62081	0.205	5.77382	1.5338	0.178	0.395346	-5.53719	Not changed	RPS7			RPS7	5.87592	5.57606	5.56187	5.69015	6.01165	5.92729
P62136	0.859	3.80961	4.58907	0.004	0.0670987	-1.65158	P-value <0.05 (>0.5x up)	PPP1CA			PPP1CA	3.16212	3.6787	3.29914	3.95163	4.36705	4.39903
P62140	-1.158	3.14685	-5.16966	0.002	0.058853	-1.05009	P-value <0.05 (>0.5x down)	PPP1CB			PPP1CB	3.64723	3.86003	3.6696	2.07042	2.8128	2.82101
P62191	0.232	4.70114	0.762928	0.475	0.654215	-6.35341	Not changed	PSMC1			PSMC1	4.11385	4.54872	5.09216	4.94349	5.1188	4.38982
P62195	-0.121	4.83327	-1.0257	0.346	0.546144	-6.11612	Not changed	PSMC5			PSMC5	4.68224	5.07587	4.92329	4.73487	4.75126	4.83207
P62241	-0.157	6.31808	-1.77478	0.128	0.333768	-5.22726	Not changed	RPS8			RPS8	6.48224	6.36962	6.33847	6.13991	6.33994	6.23831
P62258	0.089	6.78944	0.64427	0.544	0.714738	-6.44203	Not changed	YWHAE			YWHAE	6.67626	6.92095	6.63717	6.61562	6.86856	7.01811
P62263	0.198	5.78404	2.73282	0.035	0.183301	-3.92804	Not changed	RPS14			RPS14	5.6925	5.67305	5.68892	5.82273	5.87346	5.95357
P62269	0.124	5.82848	0.788126	0.462	0.642076	-6.33301	Not changed	RPS18			RPS18	5.43495	5.84835	6.01582	5.88012	5.90211	5.88955
P62277	-0.073	6.16283	-0.704313	0.509	0.684484	-6.39876	Not changed	RPS13			RPS13	6.15645	6.06817	6.37411	6.19548	6.11275	6.07002
P62280	0.227	5.10905	3.06067	0.023	0.147602	-3.49039	Not changed	RPS11			RPS11	4.96999	5.05154	4.96523	5.24343	5.26456	5.15957
P62306	-0.587	4.31858	-2.45405	0.051	0.220481	-4.30717	P-value >0.05 (>0.5x down)	SNRPF			SNRPF	4.73758	4.24576	4.85234	3.61629	4.2544	4.20512
P62310	0.181	3.51534	1.92704	0.104	0.299584	-5.0248	Not changed	LSM3			LSM3	3.54252	3.32379	3.40886	3.51348	3.61738	3.68601
P62316	-0.143	4.75153	-1.33909	0.231	0.447598	-5.77373	Not changed	SNRPD2			SNRPD2	4.82726	4.93435	4.7079	4.52491	4.73629	4.7785
P62318	-0.181	3.60538	-0.693977	0.515	0.688331	-6.40644	Not changed	SNRPD3			SNRPD3	3.95175	3.48293	3.65295	3.28462	3.20444	4.05556
P62328	-0.084	6.23552	-0.61056	0.565	0.734286	-6.46486	Not changed	TMSB4X			TMSB4X	6.03379	6.28847	6.51099	6.1651	6.12304	6.29171
P62333	-0.065	5.12719	-0.409811	0.697	0.82349	-6.57773	Not changed	PSMC6			PSMC6	5.39366	5.24344	4.84196	4.98732	5.17718	5.1196
P62424	-0.144	6.32123	-1.71186	0.14	0.346038	-5.30964	Not changed	RPL7A			RPL7A	6.43205	6.37264	6.37491	6.18988	6.18674	6.37114
P62701	0.473	5.65608	3.16264	0.02	0.138585	-3.35677	Not changed	RPS4X			RPS4X	5.30111	5.70899	5.24867	5.75272	5.98655	5.93847
P62750	0.034	5.87408	0.417078	0.692	0.821227	-6.57436	Not changed	RPL23A			RPL23A	5.9417	5.88671	5.74231	5.8837	5.91395	5.87609
P62753	-0.081	6.38008	-0.953084	0.379	0.573172	-6.18686	Not changed	RPS6			RPS6	6.45887	6.47708	6.3258	6.25318	6.35978	6.40575
P62805	-0.324	8.07548	-2.43675	0.052	0.221502	-4.33082	Not changed	HIST1H4I			HIST1H4I	8.26165	8.23469	8.21632	8.1043	7.64304	7.9929
P62820	-0.071	3.53651	-0.10751	0.918	0.954233	-6.66659	Not changed	RAB1A			RAB1A	2.53971	3.35081	4.82545	3.66129	4.13656	2.70528
P62826	0.032	6.32611	0.374562	0.721	0.840237	-6.59327	Not changed	RAN			RAN	6.41475	6.27597	6.24018	6.2693	6.3695	6.38698
P62829	0.853	6.59556	5.63179	0.002	0.052902	-0.607457	P-value <0.05 (>0.5x up)	RPL23			RPL23	5.95423	6.48221	6.07012	7.03189	6.95209	7.0828
P62851	-0.06	5.62388	-0.604843	0.568	0.736296	-6.46863	Not changed	RPS25			RPS25	5.52931	5.6325	5.79964	5.51513	5.66254	5.60418
P62854	0.345	4.15359	1.45653	0.197	0.416063	-5.63282	Not changed	RPS26			RPS26	4.3543	3.50131	4.08749	4.15468	4.52627	4.29748
P62857	0.223	5.42475	0.836305	0.436	0.621946	-6.29254	Not changed	RPS28			RPS28	5.21424	4.93771	5.78813	5.35273	5.35119	5.90449
P62861	0.773	4.83679	3.29065	0.017	0.128825	-3.19098	P-value <0.05 (>0.5x up)	FAU			NA	4.82382	4.59289	3.93432	5.16162	5.18045	5.32766
P62873	0.236	5.09821	0.831214	0.439	0.623011	-6.29691	Not changed	GNB1			GNB1	4.33153	5.20992	5.39956	5.1284	5.28576	5.23409
P62879	0.109	3.29304	0.55132	0.602	0.764006	-6.50236	Not changed	GNB2			GNB2	3.36595	2.83978	3.50999	3.42558	3.45743	3.15951
P62899	-0.107	5.76488	-0.465628	0.658	0.802519	-6.55045	Not changed	RPL31			RPL31	5.4771	5.85344	6.12412	5.78223	5.3595	5.99292
P62906	0.166	5.12286	1.36286	0.224	0.443096	-5.74569	Not changed	RPL10A			RPL10A	5.07379	4.81029	5.23505	5.20582	5.22272	5.18949
P62913	-0.291	6.26143	-1.50594	0.185	0.40361	-5.57192	Not changed	RPL11			RPL11	6.46691	6.524	6.23025	5.84117	6.50467	6.00159
P62937	-0.126	6.441	-1.38723	0.216	0.436147	-5.71668	Not changed	PPIA			PPIA	6.57155	6.5838	6.357	6.41629	6.37123	6.34612
P62942	-0.259	5.5919	-1.17945	0.284	0.490047	-5.95502	Not changed	FKBP1A			FKBP1A	6.08793	5.64444	5.43136	5.78562	5.28925	5.31281
P62993	-0.201	4.07808	-2.42575	0.053	0.222756	-4.34585	Not changed	GRB2			GRB2	4.25599	4.09582	4.18323	3.97232	3.91131	4.04979
P62995	-0.075	3.41558	-0.67938	0.523	0.695443	-6.41712	Not changed	TRA2B			TRA2B	3.38609	3.38194	3.59127	3.52112	3.2365	3.37655
P63010	-0.149	4.51513	-1.06042	0.331	0.53236	-6.08103	Not changed	AP2B1			AP2B1	4.44426	4.50476	4.81974	4.25469	4.50776	4.55955
P63092	-0.242	3.14553	-1.50187	0.186	0.403916	-5.57697	Not changed	GNAS			GNAS	3.45389	3.39028	2.95544	3.1841	2.98596	2.90354
P63104	-0.074	7.27719	-0.96739	0.372	0.57017	-6.17321	Not changed	YWHAZ			YWHAZ	7.36549	7.33669	7.24072	7.30172	7.21238	7.20614
P63151	0.031	3.28512	0.259022	0.805	0.889539	-6.63476	Not changed	PPP2R2A			PPP2R2A	3.42071	3.14389	3.24451	3.184	3.2434	3.47422
P63208	0.247	4.3313	1.71229	0.139	0.346038	-5.30908	Not changed	SKP1			SKP1	4.26566	4.44074	3.91677	4.42494	4.45353	4.48615
P63218	-0.541	3.57223	-3.09228	0.022	0.145257	-3.44883	P-value <0.05 (>0.5x down)	GNG5			GNG5	4.22496	3.64535	3.65762	3.22955	3.30801	3.36793
P63244	0.215	5.65264	3.23311	0.019	0.135562	-3.26523	Not changed	RACK1			RACK1	5.54822	5.53556	5.55144	5.74531	5.74417	5.79115
P63261	0.184	8.83745	2.13288	0.079	0.260438	-4.74618	Not changed	ACTG1			ACTG1	8.65514	8.79247	8.78883	9.03087	8.88334	8.87404
P63267	0.314	3.88677	0.666974	0.53	0.703683	-6.42605	Not changed	ACTG2			ACTG2	4.11472	4.42625	2.6487	4.24899	4.04424	3.83771
P67775	0.19	3.59973	0.615035	0.562	0.731725	-6.46189	Not changed	PPP2CA			PPP2CA	3.38932	3.80202	3.32335	4.24139	3.74254	3.09976
P67809	-0.136	6.58954	-1.72949	0.136	0.344993	-5.28665	Not changed	YBX1			YBX1	6.71979	6.62217	6.63104	6.43877	6.5406	6.58484
P67870	0.201	3.7748	0.995469	0.359	0.558551	-6.14601	Not changed	CSNK2B			CSNK2B	3.53976	4.11931	3.36401	3.88704	3.91622	3.82245
P67936	-0.004	5.64886	-0.022619	0.983	0.98969	-6.67296	Not changed	TPM4	TPM4		TPM4	5.81522	5.8113	5.32579	5.62131	5.49908	5.82045
P68036	-0.458	4.09458	-1.99951	0.094	0.284795	-4.9272	Not changed	UBE2L3			UBE2L3	4.51029	3.85463	4.6056	3.88294	3.65193	4.06207
P68104	0.157	7.60024	0.973035	0.369	0.569042	-6.16779	Not changed	EEF1A1			EEF1A1	7.56387	7.5062	7.49519	8.03133	7.5082	7.49663
P68363	0.047	8.05621	0.397013	0.706	0.830289	-6.58353	Not changed	TUBA1B			TUBA1B	8.22244	8.06378	7.81148	8.08674	8.09054	8.06226
P68366	-1.225	6.46141	-0.99666	0.359	0.558551	-6.14485	P-value >0.05 (>0.5x down)	TUBA4A			TUBA4A	7.2155	7.43899	6.56741	7.25457	2.94115	7.35085
P68371	-0.102	7.22131	-1.23475	0.265	0.476326	-5.89371	Not changed	TUBB4B			TUBB4B	7.35079	7.27756	7.18858	7.1362	7.12627	7.24845
P68431	-0.387	7.29213	-2.01927	0.092	0.280685	-4.90047	Not changed	HIST1H3A			HIST1H3A	7.46638	7.12897	7.8611	7.1766	7.01391	7.10584
P69849	-0.107	3.67526	-0.86884	0.419	0.606653	-6.26415	Not changed	NOMO3			NOMO3	3.71167	3.52316	3.95094	3.59645	3.61032	3.65903
P78318	-0.108	3.23577	-0.690437	0.517	0.690102	-6.40905	Not changed	IGBP1			IGBP1	3.5584	3.24154	3.06928	2.9979	3.24416	3.30332
P78344	-0.102	3.79886	-1.43689	0.202	0.421389	-5.65678	Not changed	EIF4G2			EIF4G2	3.88485	3.79318	3.87179	3.7566	3.71177	3.77496
P78347	-0.209	3.21323	-1.79869	0.124	0.330484	-5.19576	Not changed	GTF2I			GTF2I	3.39278	3.18186	3.37794	2.92227	3.19909	3.20541
P78371	-0.153	5.91112	-1.45277	0.198	0.417695	-5.63743	Not changed	CCT2			CCT2	6.17337	5.95057	5.83907	5.80181	5.8446	5.85728
P78386	0.102	4.61828	0.219895	0.833	0.904408	-6.64547	Not changed	KRT85			KRT85	4.51341	5.53769	3.65016	4.81131	4.72413	4.47297
P78417	0.16	4.7369	1.72493	0.137	0.346038	-5.2926	Not changed	GSTO1			GSTO1	4.64774	4.54308	4.77963	4.73772	4.84074	4.87249
P80217	-0.282	3.14258	-2.02638	0.091	0.27855	-4.89086	Not changed	IFI35			IFI35	3.5632	3.21938	3.06851	2.98029	2.97684	3.04725
P80723	-0.646	5.68559	-4.00916	0.008	0.0840612	-2.30579	P-value <0.05 (>0.5x down)	BASP1	BASP1	BASP1	BASP1	6.0226	5.69852	6.30458	5.30835	5.37623	5.40328
P82932	-0.199	3.32678	-1.52301	0.18	0.398195	-5.55067	Not changed	MRPS6			MRPS6	3.34362	3.24274	3.69247	3.23434	3.21927	3.22821
P82979	-0.093	4.63145	-1.2054	0.275	0.483794	-5.92646	Not changed	SARNP			SARNP	4.72183	4.64389	4.66831	4.53395	4.67318	4.54755
P84074	0.442	3.3159	2.48339	0.049	0.218635	-4.26708	Not changed	HPCA			HPCA	3.18701	3.09461	3.00274	3.37774	3.9197	3.31359
P84085	-0.048	4.16715	-0.238972	0.819	0.89716	-6.64046	Not changed	ARF5			ARF5	3.77259	4.5563	4.24446	4.17508	4.1298	4.12464
P84090	0.038	4.9426	0.432306	0.681	0.815071	-6.56713	Not changed	ERH			ERH	4.86291	4.89203	5.01585	5.0649	4.887	4.93289
P84095	0.007	3.57454	0.0462347	0.965	0.98117	-6.67202	Not changed	RHOG			RHOG	3.44539	3.88523	3.38237	3.47327	3.6449	3.61606
P98175	-0.495	3.31456	-1.05538	0.333	0.534479	-6.08617	Not changed	RBM10			RBM10	3.08218	2.93195	4.67211	3.03474	3.1682	2.99818
Q00059	0.109	3.27128	0.850267	0.429	0.616608	-6.28046	Not changed	TFAM			TFAM	3.00604	3.23106	3.41363	3.43461	3.22598	3.31635
Q00169	0.538	3.33425	2.41622	0.054	0.223538	-4.35888	P-value >0.05 (>0.5x up)	PITPNA			PITPNA	3.1597	3.2139	2.82177	4.05354	3.36923	3.38736
Q00325	0.031	5.57537	0.11311	0.914	0.952164	-6.66588	Not changed	SLC25A3			SLC25A3	5.96683	5.78167	4.93134	5.58723	5.59401	5.59116
Q00534	0.211	2.93106	1.36088	0.224	0.44338	-5.74803	Not changed	CDK6			CDK6	2.90165	2.94255	2.63217	3.06451	2.78356	3.26192
Q00535	0.235	3.00047	1.95669	0.1	0.293182	-4.98493	Not changed	CDK5			CDK5	2.71483	3.06431	2.86998	3.0411	3.25155	3.06104
Q00577	-0.1	2.78176	-1.31461	0.238	0.4572	-5.80235	Not changed	PURA			PURA	2.84336	2.80116	2.85118	2.81851	2.66712	2.70926
Q00610	0.101	5.90823	0.932182	0.388	0.578569	-6.20653	Not changed	CLTC			CLTC	5.73338	5.90069	5.93848	5.79479	6.07058	6.01147
Q00653	-0.267	2.98929	-3.27748	0.018	0.130391	-3.20793	Not changed	NFKB2			NFKB2	3.11903	3.02956	3.21978	2.81969	2.89267	2.855
Q00688	-0.208	4.51007	-0.82758	0.441	0.624565	-6.30001	Not changed	FKBP3			FKBP3	4.24735	4.41065	5.18355	4.39217	4.48207	4.3446
Q01469	-0.121	4.10717	-1.71896	0.138	0.346038	-5.30038	Not changed	FABP5			FABP5	4.11256	4.16554	4.22557	4.04962	4.05031	4.03944
Q01518	0.268	6.58867	3.04811	0.024	0.148619	-3.50693	Not changed	CAP1			CAP1	6.56953	6.39036	6.40344	6.75344	6.77527	6.63996
Q01650	-0.131	4.43544	-1.51084	0.183	0.402095	-5.56583	Not changed	SLC7A5			SLC7A5	4.53761	4.37039	4.59462	4.3977	4.3561	4.35619
Q01658	0.817	3.61352	2.65027	0.039	0.192882	-4.03981	P-value <0.05 (>0.5x up)	DR1			DR1	2.93549	3.65785	3.02132	4.56497	3.61613	3.88537
Q01780	0.12	3.11789	1.69176	0.143	0.350667	-5.33575	Not changed	EXOSC10			EXOSC10	3.0771	3.01034	3.08667	3.13266	3.19325	3.2073
Q01813	0.494	4.9041	3.57016	0.012	0.111053	-2.83713	Not changed	PFKP			PFKP	4.77352	4.82416	4.37331	5.20274	5.08267	5.16818
Q01814	0.556	2.86471	1.17876	0.285	0.490047	-5.95578	P-value >0.05 (>0.5x up)	ATP2B2			ATP2B2	2.71636	2.52887	2.51561	4.24507	2.74096	2.44139
Q02156	0.444	2.99632	0.999247	0.358	0.557811	-6.14231	Not changed	PRKCE			PRKCE	3.16822	2.52132	2.63272	4.10649	3.13582	2.41336
Q02252	-0.192	3.32334	-2.24792	0.067	0.249284	-4.58914	Not changed	ALDH6A1			ALDH6A1	3.38691	3.50948	3.36235	3.31721	3.14881	3.2153
Q02790	0.123	5.5554	0.442825	0.674	0.810136	-6.56199	Not changed	FKBP4			FKBP4	5.27118	5.84881	5.36142	5.9675	5.80125	5.08225
Q02809	-0.289	3.44961	-1.23335	0.265	0.476326	-5.89527	Not changed	PLOD1	PLOD3		PLOD1	3.33667	3.31105	4.13474	3.29001	3.28436	3.34083
Q02878	-0.311	5.93298	-2.94621	0.027	0.156517	-3.64188	Not changed	RPL6			RPL6	6.13584	5.9076	6.22135	5.71092	5.82453	5.79768
Q02880	-0.235	3.12861	-0.577699	0.585	0.748054	-6.48608	Not changed	TOP2B			TOP2B	2.66494	4.19576	2.87784	2.95006	2.93593	3.14713
Q02952	1.007	4.51521	2.99161	0.025	0.151602	-3.5816	P-value <0.05 (>0.5x up)	AKAP12			AKAP12	4.45941	3.26472	4.31152	5.23572	5.02875	4.79116
Q03135	-0.35	3.85209	-1.41702	0.208	0.428403	-5.68087	Not changed	CAV1			CAV1	3.49039	4.13311	4.45792	3.61889	3.66296	3.74926
Q03252	-0.338	5.2282	-1.59318	0.164	0.377478	-5.46232	Not changed	LMNB2			LMNB2	5.3631	5.18143	5.64716	4.65562	5.25981	5.26206
Q03468	-0.285	2.84969	-2.93122	0.027	0.158017	-3.66184	Not changed	ERCC6			ERCC6	2.88379	2.95975	3.13243	2.77057	2.73313	2.6185
Q04695	-0.202	2.72263	-1.02168	0.348	0.547965	-6.12013	Not changed	KRT17			KRT17	2.72219	2.56371	3.18503	2.38377	2.81004	2.67104
Q04837	0.126	6.00394	1.39088	0.215	0.434881	-5.71231	Not changed	SSBP1			SSBP1	6.02085	5.87725	5.92458	5.94545	6.15654	6.09895
Q04917	-0.228	5.22976	-2.21195	0.071	0.25208	-4.6383	Not changed	YWHAH			YWHAH	5.49046	5.37312	5.16747	5.08067	5.13432	5.13252
Q04941	-0.003	6.06737	-0.0265942	0.98	0.988791	-6.67285	Not changed	PLP2			PLP2	6.27405	6.04038	5.89228	6.09052	6.01623	6.09079
Q05048	-0.154	3.03515	-0.749886	0.483	0.661051	-6.36376	Not changed	CSTF1			CSTF1	2.93561	2.82964	3.57186	2.94004	2.90006	3.03371
Q05209	0.145	2.71813	1.38172	0.218	0.43735	-5.72326	Not changed	PTPN12			PTPN12	2.60554	2.60138	2.7301	2.96926	2.69434	2.70813
Q05655	0.406	2.73491	4.5213	0.004	0.0672038	-1.72524	Not changed	PRKCD			PRKCD	2.64248	2.51743	2.43527	3.0236	2.87849	2.91221
Q06124	-0.015	2.79038	-0.177185	0.865	0.917312	-6.65519	Not changed	PTPN11			PTPN11	2.79963	2.82366	2.77035	2.6566	2.84109	2.85096
Q06210	-0.122	3.45074	-1.51049	0.183	0.402095	-5.56627	Not changed	GFPT1			GFPT1	3.4836	3.44048	3.61057	3.4356	3.38553	3.34865
Q06323	0.169	4.46932	1.41582	0.208	0.428613	-5.68232	Not changed	PSME1			PSME1	4.40616	4.56119	4.18698	4.6539	4.53003	4.47769
Q06787	-0.185	2.66266	-1.59355	0.164	0.377478	-5.46186	Not changed	FMR1			FMR1	2.91413	2.58239	2.76878	2.49193	2.5211	2.69764
Q07065	-0.001	5.49236	-0.00608554	0.995	0.996949	-6.67323	Not changed	CKAP4			CKAP4	5.45215	5.61323	5.41252	5.52965	5.52779	5.41885
Q07157	-0.198	3.48077	-0.783058	0.464	0.64385	-6.33716	Not changed	TJP1			TJP1	3.49112	3.91617	3.33252	3.85424	3.10368	3.18688
Q07666	0.253	4.36465	1.19857	0.277	0.485605	-5.93401	Not changed	KHDRBS1			KHDRBS1	3.77273	4.47967	4.46204	4.38169	4.48534	4.6064
Q07812	-0.035	3.25614	-0.328979	0.754	0.858057	-6.61138	Not changed	BAX			BAX	3.0823	3.40892	3.32964	3.22397	3.20839	3.28365
Q07955	-0.008	4.86579	-0.0887467	0.932	0.961628	-6.66871	Not changed	SRSF1			SRSF1	5.00858	4.72169	4.87979	4.86561	4.83947	4.87959
Q07960	0.166	3.67591	1.116	0.309	0.508917	-6.02326	Not changed	ARHGAP1			ARHGAP1	3.34564	3.64015	3.79339	3.93516	3.62318	3.71796
Q08043	1.348	3.37238	5.30844	0.002	0.058853	-0.913913	P-value <0.05 (>0.5x up)	ACTN3			ACTN3	3.05119	2.55322	2.4902	4.37739	4.17337	3.58889
Q08211	0.043	5.20284	0.352416	0.737	0.847798	-6.60235	Not changed	DHX9			DHX9	5.32397	5.03915	5.18062	5.37079	5.25348	5.04902
Q08378	-0.182	3.23786	-0.492266	0.641	0.79123	-6.5363	Not changed	GOLGA3			GOLGA3	3.04957	3.86516	3.07123	3.82166	2.93491	2.6846
Q08379	-0.037	2.88109	-0.319475	0.761	0.860951	-6.61487	Not changed	GOLGA2			GOLGA2	2.83619	2.78711	3.07492	2.79361	2.7905	3.00419
Q08380	0.069	3.20733	0.422412	0.688	0.819492	-6.57186	Not changed	LGALS3BP			LGALS3BP	3.35806	3.33512	2.82472	3.24754	3.15054	3.32798
Q08722	-0.619	3.8367	-5.01102	0.003	0.058853	-1.20929	P-value <0.05 (>0.5x down)	CD47			CD47	4.09328	3.98072	4.36463	3.60433	3.55537	3.42187
Q08752	0.113	2.70495	1.50427	0.185	0.403851	-5.574	Not changed	PPID			PPID	2.61323	2.71552	2.61617	2.80196	2.70169	2.78111
Q08945	0.089	3.76407	1.07248	0.326	0.526593	-6.06865	Not changed	SSRP1			SSRP1	3.75386	3.69697	3.70815	3.90441	3.81999	3.70102
Q08J23	0.397	3.89317	1.14966	0.296	0.497092	-5.98735	Not changed	NSUN2			NSUN2	3.19491	4.50192	3.38766	4.10098	4.11946	4.0541
Q09028	-1.023	3.95194	-1.91381	0.106	0.303153	-5.04253	P-value >0.05 (>0.5x down)	RBBP4			RBBP4	5.08195	3.60761	4.70137	2.98827	4.36286	2.9696
Q09161	0.398	3.39616	3.21977	0.019	0.135746	-3.28251	Not changed	NCBP1			NCBP1	3.28069	3.33193	2.97943	3.69351	3.48034	3.61107
Q0VDF9	-0.007	2.90866	-0.0359425	0.973	0.984277	-6.67251	Not changed	HSPA14			HSPA14	2.91707	2.76501	3.05434	2.56289	3.2665	2.88612
Q10567	-0.155	4.30217	-1.85074	0.115	0.318034	-5.12675	Not changed	AP1B1			AP1B1	4.29785	4.49522	4.34609	4.24173	4.18063	4.25153
Q10570	0.013	3.36783	0.0230496	0.982	0.98969	-6.67295	Not changed	CPSF1			CPSF1	2.74671	4.41839	2.91837	2.68938	4.20818	3.22596
Q10713	-0.503	3.49224	-3.94816	0.008	0.0888978	-2.37777	P-value <0.05 (>0.5x down)	PMPCA			PMPCA	3.78726	3.65234	3.79109	3.19563	3.47381	3.05332
Q12756	-1.529	3.26722	-7.1379	0	0.0318993	0.639808	P-value <0.05 (>0.5x down)	KIF1A			KIF1A	3.60401	4.19578	4.29584	2.37892	2.39181	2.73695
Q12765	0.171	4.49301	0.19723	0.85	0.909762	-6.65088	Not changed	SCRN1			SCRN1	3.56143	5.94259	3.71872	5.75657	4.64386	3.33487
Q12788	-0.062	3.05486	-0.611716	0.564	0.733874	-6.4641	Not changed	TBL3			TBL3	3.11083	3.07879	3.06799	3.1327	2.8397	3.09916
Q12792	0.281	3.89407	2.15074	0.077	0.259326	-4.72184	Not changed	TWF1			TWF1	3.55468	3.90641	3.79904	4.08059	4.15974	3.86396
Q12797	0.297	4.69942	2.61843	0.041	0.195771	-4.08305	Not changed	ASPH			ASPH	4.51413	4.6688	4.47005	4.66217	4.96626	4.91512
Q12840	0.12	2.90538	0.593126	0.575	0.742628	-6.47625	Not changed	KIF5A			KIF5A	3.08208	2.90455	2.54924	2.70132	3.28203	2.91307
Q12873	0.546	3.75773	1.68986	0.144	0.350667	-5.33822	P-value >0.05 (>0.5x up)	CHD3			CHD3	3.01751	3.63597	3.80107	3.44046	4.38084	4.27055
Q12874	0.46	3.6649	1.88091	0.111	0.311301	-5.08655	Not changed	SF3A3			SF3A3	3.06759	3.80095	3.43613	3.97121	4.17723	3.53631
Q12888	0.904	3.64574	2.45094	0.051	0.220481	-4.31142	P-value >0.05 (>0.5x up)	TP53BP1			TP53BP1	3.04165	3.64594	2.89404	3.69613	3.7572	4.83945
Q12904	0.51	3.66257	3.30064	0.017	0.128293	-3.17814	P-value <0.05 (>0.5x up)	AIMP1			AIMP1	3.31401	3.56466	3.34423	4.17289	3.92253	3.65708
Q12906	0.046	5.54317	0.241517	0.817	0.89716	-6.63976	Not changed	ILF3			ILF3	5.45256	5.88307	5.22553	5.62368	5.38804	5.68615
Q12907	-0.295	4.02891	-2.03668	0.09	0.278052	-4.8769	Not changed	LMAN2			LMAN2	4.44043	3.90315	4.18636	3.87595	3.91135	3.85622
Q12931	0.107	4.52345	1.05351	0.334	0.53473	-6.08808	Not changed	TRAP1			TRAP1	4.46415	4.61355	4.33164	4.57255	4.6616	4.49721
Q12933	0.274	3.0909	1.82383	0.12	0.324686	-5.16248	Not changed	TRAF2			TRAF2	3.15267	2.7906	2.91816	3.45248	3.02494	3.20656
Q12965	-0.177	2.66579	-1.65079	0.152	0.365004	-5.38868	Not changed	MYO1E			MYO1E	2.69587	2.92857	2.63911	2.64959	2.47523	2.60634
Q12996	-0.028	2.98757	-0.373239	0.722	0.840519	-6.59383	Not changed	CSTF3			CSTF3	3.01337	2.92191	3.06955	2.9632	2.95642	3.00099
Q13011	-0.113	2.99746	-1.27103	0.252	0.46862	-5.8526	Not changed	ECH1			ECH1	2.94737	3.19037	3.0246	2.96888	2.93558	2.91795
Q13043	0.297	3.36328	1.29661	0.244	0.464271	-5.82321	Not changed	STK4			STK4	3.08977	3.42163	3.13249	3.52534	3.08415	3.92629
Q13045	0.115	3.6071	1.44606	0.2	0.418228	-5.64562	Not changed	FLII			FLII	3.54899	3.58812	3.51117	3.57748	3.75315	3.66369
Q13077	-0.002	3.07468	-0.0122295	0.991	0.995511	-6.67317	Not changed	TRAF1			TRAF1	3.16659	3.06716	2.99352	2.97365	2.80376	3.44337
Q13136	-0.442	2.84769	-3.54567	0.013	0.112332	-2.86767	Not changed	PPFIA1			PPFIA1	3.0157	2.87881	3.31176	2.61678	2.62272	2.64036
Q13151	0.542	3.14194	3.53122	0.013	0.11326	-2.88572	P-value <0.05 (>0.5x up)	HNRNPA0			HNRNPA0	2.97854	2.96837	2.66545	3.43367	3.17459	3.63102
Q13177	-0.403	4.82726	-4.22019	0.006	0.0780299	-2.06142	Not changed	PAK2			PAK2	5.03694	4.88315	5.16552	4.60623	4.66432	4.6074
Q13185	0.009	4.14606	0.043069	0.967	0.982033	-6.67218	Not changed	CBX3			CBX3	4.42249	4.2999	3.70284	4.20941	4.19648	4.04526
Q13190	0.039	3.11863	0.352405	0.737	0.847798	-6.60235	Not changed	STX5			STX5	3.24676	3.01544	3.03589	3.28021	3.02293	3.11055
Q13200	-0.105	5.10193	-1.13869	0.3	0.500598	-5.99912	Not changed	PSMD2			PSMD2	5.21245	5.04211	5.20838	5.1503	5.03498	4.96335
Q13242	-0.023	4.13381	-0.309386	0.768	0.864413	-6.61847	Not changed	SRSF9			SRSF9	4.11104	4.09208	4.23333	4.11203	4.10951	4.1449
Q13243	-0.032	3.65632	-0.18859	0.857	0.913307	-6.65279	Not changed	SRSF5			SRSF5	3.82896	3.73206	3.45657	3.60143	3.39208	3.92684
Q13247	-0.251	3.85316	-1.77308	0.128	0.333768	-5.2295	Not changed	SRSF6			SRSF6	3.94979	4.22498	3.76106	3.77006	3.5934	3.81965
Q13263	0.057	4.72214	0.488013	0.643	0.793664	-6.53861	Not changed	TRIM28			TRIM28	4.57294	4.92145	4.58707	4.78975	4.72995	4.73166
Q13283	0.336	5.36804	2.08095	0.084	0.270743	-4.81684	Not changed	G3BP1			G3BP1	4.96161	5.13147	5.50675	5.55966	5.65382	5.39493
Q13347	-0.207	4.41276	-1.71134	0.14	0.346038	-5.31032	Not changed	EIF3I			EIF3I	4.64042	4.58567	4.32279	4.42291	4.33391	4.17088
Q13404	0.043	4.2794	0.062057	0.953	0.974576	-6.67103	Not changed	UBE2V1			UBE2V1	3.48485	4.73999	4.5492	5.00442	2.84572	5.0522
Q13423	0.047	3.53024	0.324015	0.757	0.859891	-6.61322	Not changed	NNT			NNT	3.5063	3.55953	3.45375	3.86241	3.42232	3.37713
Q13428	-0.004	4.26836	-0.0361294	0.972	0.984277	-6.6725	Not changed	TCOF1			TCOF1	4.29451	4.13253	4.38381	4.37606	4.13599	4.28724
Q13435	-0.186	4.08352	-1.79492	0.125	0.330484	-5.20073	Not changed	SF3B2			SF3B2	4.04222	4.34953	4.13719	4.00001	3.92965	4.04251
Q13442	-0.387	4.22228	-3.08812	0.022	0.145257	-3.45428	Not changed	PDAP1			PDAP1	4.56275	4.27387	4.41125	3.87388	4.21127	4.00066
Q13451	-0.101	3.51906	-0.459664	0.662	0.803663	-6.55352	Not changed	FKBP5			FKBP5	3.81602	3.73921	3.1539	3.55658	3.18836	3.66027
Q13464	0.604	2.91976	1.8159	0.121	0.326347	-5.173	P-value >0.05 (>0.5x up)	ROCK1			ROCK1	2.52781	2.60113	2.7248	3.9806	2.98336	2.70089
Q13492	0.415	4.51993	2.45335	0.051	0.220481	-4.30812	Not changed	PICALM			PICALM	4.67846	4.13192	4.12683	4.81163	4.69609	4.67464
Q13501	0.282	3.30356	1.82985	0.119	0.322501	-5.1545	Not changed	SQSTM1			SQSTM1	3.09068	3.03314	3.36343	3.68839	3.41939	3.22636
Q13509	0.203	3.23666	0.311566	0.766	0.864413	-6.6177	Not changed	TUBB3			TUBB3	3.89598	2.77283	2.736	4.70454	2.64736	2.66324
Q13523	-0.061	3.00798	-0.458941	0.663	0.803663	-6.55389	Not changed	PRPF4B			PRPF4B	3.08993	3.0128	3.01285	2.71093	3.16781	3.0536
Q13541	-0.076	3.99611	-0.303802	0.772	0.866322	-6.62042	Not changed	EIF4EBP1			EIF4EBP1	3.92245	3.62709	4.55319	3.99974	3.76283	4.11134
Q13546	-0.12	3.15929	-1.25977	0.256	0.469796	-5.86542	Not changed	RIPK1			RIPK1	3.11891	3.27146	3.26769	2.96644	3.18203	3.14921
Q13554	0.155	2.69222	0.976656	0.368	0.56792	-6.1643	Not changed	CAMK2B			CAMK2B	2.60837	2.33181	2.90375	2.79411	2.66294	2.85231
Q13561	0.557	4.74292	3.27243	0.018	0.130678	-3.21444	P-value <0.05 (>0.5x up)	DCTN2			DCTN2	4.28269	4.79765	4.31256	5.17696	5.02054	4.86712
Q13564	-0.107	3.85842	-1.08176	0.322	0.523182	-6.05907	Not changed	NAE1			NAE1	3.79147	3.89661	4.04749	3.70571	3.85336	3.85591
Q13573	-0.154	3.28249	-1.10599	0.313	0.512708	-6.0338	Not changed	SNW1			SNW1	3.17765	3.46319	3.43753	3.2993	2.97371	3.34354
Q13601	-0.291	3.89345	-0.793752	0.459	0.64065	-6.32839	Not changed	KRR1			KRR1	4.07291	3.70938	4.33455	4.15624	2.95895	4.12867
Q13618	0.414	3.00845	2.23629	0.068	0.251716	-4.60504	Not changed	CUL3			CUL3	3.16529	2.75286	2.4858	3.34459	3.18306	3.11912
Q13619	0.108	2.70576	1.08349	0.322	0.522876	-6.05728	Not changed	CUL4A			CUL4A	2.7042	2.71348	2.53785	2.83548	2.82431	2.61924
Q13620	-0.524	3.61057	-4.6462	0.004	0.0657048	-1.59007	P-value <0.05 (>0.5x down)	CUL4B			CUL4B	3.84927	3.70591	4.06249	3.28771	3.33602	3.422
Q13637	-0.426	3.90036	-4.16879	0.006	0.0790622	-2.12027	Not changed	RAB32			RAB32	4.29525	3.98579	4.05978	3.66173	3.67889	3.72071
Q13641	0.047	2.91421	0.405191	0.7	0.825694	-6.57984	Not changed	TPBG			TPBG	2.84978	2.71552	3.10648	2.97659	2.92086	2.91602
Q13740	-0.006	4.52282	-0.0616574	0.953	0.974576	-6.67106	Not changed	ALCAM			ALCAM	4.6531	4.52748	4.39724	4.40935	4.59622	4.55355
Q13748	3.619	3.73174	3.70049	0.011	0.104723	-2.6762	P-value <0.05 (>0.5x up)	TUBA3C			TUBA3C	2.48556	2.34169	0.939989	7.56518	5.10844	3.9496
Q13885	1.046	5.99898	3.09621	0.022	0.145185	-3.44367	P-value <0.05 (>0.5x up)	TUBB2A			TUBB2A	5.46639	5.42604	5.53551	6.83645	6.99744	5.73203
Q13951	-0.018	3.90507	-0.0769555	0.941	0.96755	-6.66984	Not changed	CBFB			CBFB	4.36256	3.95261	3.42728	3.9589	3.89152	3.83757
Q14008	-0.015	4.07019	-0.0770909	0.941	0.96755	-6.66983	Not changed	CKAP5			CKAP5	4.14703	3.75242	4.33297	4.26275	4.10086	3.8251
Q14019	0.016	5.27865	0.144332	0.89	0.933751	-6.66125	Not changed	COTL1			COTL1	5.31337	5.07969	5.41875	5.21681	5.27868	5.36462
Q14061	-0.388	4.50451	-1.38661	0.217	0.436147	-5.71742	Not changed	COX17			COX17	4.97951	5.00122	4.11417	4.49067	4.42272	4.01879
Q14126	-0.082	2.96984	-1.09954	0.315	0.51603	-6.04057	Not changed	DSG2			DSG2	2.96726	2.99446	3.07141	2.94083	2.86848	2.97662
Q14137	0.341	3.11432	2.9665	0.026	0.153797	-3.61492	Not changed	BOP1			BOP1	2.8043	3.08495	2.94165	3.2628	3.43409	3.15815
Q14151	0.186	3.71639	1.69081	0.144	0.350667	-5.33699	Not changed	SAFB2			SAFB2	3.51431	3.76678	3.589	3.85081	3.91547	3.66198
Q14152	-0.067	4.41258	-0.884659	0.412	0.601808	-6.25004	Not changed	EIF3A			EIF3A	4.51685	4.384	4.43801	4.33791	4.43188	4.36685
Q14157	-0.103	4.14238	-0.507621	0.63	0.784451	-6.52781	Not changed	UBAP2L			UBAP2L	3.86466	4.43713	4.27951	4.26866	3.78185	4.22249
Q14165	-0.045	3.65285	-0.140317	0.893	0.935256	-6.66191	Not changed	MLEC			MLEC	3.75712	3.73181	3.53714	3.35029	4.36656	3.17418
Q14192	-0.042	3.53136	-0.477045	0.651	0.798386	-6.54447	Not changed	FHL2			FHL2	3.57352	3.51416	3.56964	3.63713	3.49494	3.39877
Q14195	-0.61	4.60798	-1.09967	0.315	0.51603	-6.04043	P-value >0.05 (>0.5x down)	DPYSL3	DPYSL3		DPYSL3	4.28538	4.27108	6.18228	4.68395	4.14351	4.08168
Q14240	-0.049	3.49292	-0.29923	0.775	0.868837	-6.62198	Not changed	EIF4A2			EIF4A2	3.42453	3.67041	3.45657	3.36085	3.78554	3.2596
Q14247	-0.076	4.70052	-0.882657	0.413	0.602309	-6.25184	Not changed	CTTN			CTTN	4.72067	4.63577	4.85972	4.64172	4.70431	4.64094
Q14258	0.767	4.57647	5.561	0.002	0.0538485	-0.673272	P-value <0.05 (>0.5x up)	TRIM25			TRIM25	3.98825	4.22404	4.3661	5.15239	4.87642	4.85162
Q14318	-0.269	3.22129	-1.94911	0.101	0.294349	-4.99513	Not changed	FKBP8			FKBP8	3.61355	3.23135	3.22195	3.21034	3.07797	2.97261
Q14344	0.522	2.69905	2.70968	0.036	0.18543	-3.95931	P-value <0.05 (>0.5x up)	GNA13			GNA13	2.43813	2.46753	2.40913	2.90556	2.61347	3.36049
Q14444	-0.172	5.09558	-1.55106	0.174	0.391886	-5.51555	Not changed	CAPRIN1			CAPRIN1	5.08307	5.14055	5.32117	5.16005	4.98519	4.88347
Q14498	0.035	4.37567	0.438513	0.677	0.812619	-6.56411	Not changed	RBM39			RBM39	4.33765	4.30804	4.42942	4.38585	4.32897	4.46411
Q14554	0.394	3.22734	4.81255	0.003	0.0612811	-1.41387	Not changed	PDIA5			PDIA5	3.09124	3.05581	2.94438	3.49415	3.35617	3.42229
Q14558	-0.649	3.46237	-3.37384	0.016	0.123367	-3.08447	P-value <0.05 (>0.5x down)	PRPSAP1			PRPSAP1	3.88033	3.70019	3.77955	2.71564	3.36415	3.33434
Q14566	-0.261	4.57737	-2.12041	0.08	0.262533	-4.76317	Not changed	MCM6			MCM6	4.8609	4.77429	4.48773	4.38393	4.40106	4.5563
Q14568	-0.708	2.9977	-3.76654	0.01	0.101478	-2.59565	P-value <0.05 (>0.5x down)	HSP90AA2P			NA	3.36273	3.23655	3.45589	2.37968	2.50972	3.04164
Q14651	0.258	2.82428	1.42283	0.206	0.426516	-5.67385	Not changed	PLS1			PLS1	2.59072	2.58675	2.90784	2.72024	2.84624	3.29386
Q14671	-0.581	3.41796	-3.20534	0.019	0.135746	-3.30122	P-value <0.05 (>0.5x down)	PUM1			PUM1	4.03074	3.68242	3.41203	3.24338	2.9354	3.20376
Q14676	0.975	3.47313	2.37094	0.057	0.230725	-4.42082	P-value >0.05 (>0.5x up)	MDC1			MDC1	2.81553	2.63335	3.50815	4.43053	3.1445	4.30668
Q14677	-0.291	4.0103	-3.34231	0.016	0.124984	-3.12472	Not changed	CLINT1			CLINT1	4.23702	4.08893	4.14082	3.93471	3.90161	3.75874
Q14684	0.047	3.09083	0.474485	0.653	0.798419	-6.54583	Not changed	RRP1B			RRP1B	3.07534	3.001	3.12516	3.03324	3.02889	3.28136
Q14690	-0.441	3.64787	-1.16569	0.289	0.492683	-5.97002	Not changed	PDCD11			PDCD11	3.70425	3.29633	4.6046	3.88021	3.1587	3.24315
Q14691	-0.256	2.90607	-1.60691	0.161	0.376064	-5.44486	Not changed	GINS1			GINS1	2.92583	2.83324	3.34274	2.67349	2.73199	2.92917
Q14694	0.107	3.51237	1.23522	0.264	0.476326	-5.89318	Not changed	USP10			USP10	3.45361	3.41881	3.50448	3.69172	3.48566	3.51996
Q14697	0.158	5.13001	1.21219	0.273	0.481862	-5.91892	Not changed	GANAB			GANAB	4.98714	5.29701	4.86831	5.18099	5.14488	5.30171
Q14738	-0.043	3.98297	-0.356753	0.734	0.846886	-6.60061	Not changed	PPP2R5D			PPP2R5D	4.17127	4.01495	3.82781	4.10505	3.91785	3.86091
Q14764	-0.101	4.09621	-0.227855	0.828	0.90083	-6.64343	Not changed	MVP			MVP	3.90961	4.52509	4.00564	3.90483	4.96057	3.27154
Q14839	0.191	3.59635	2.60671	0.042	0.197785	-4.09898	Not changed	CHD4			CHD4	3.54881	3.43499	3.51819	3.73669	3.66691	3.67254
Q14847	-0.077	6.12839	-0.80737	0.451	0.633347	-6.31707	Not changed	LASP1			LASP1	6.15681	6.06894	6.27564	6.02744	6.03184	6.20968
Q14914	-0.12	3.1909	-0.934161	0.387	0.578569	-6.20468	Not changed	PTGR1			PTGR1	3.4112	3.17419	3.16657	3.25009	2.9209	3.22242
Q14966	0.102	2.54526	1.25878	0.256	0.469796	-5.86655	Not changed	ZNF638			ZNF638	2.45731	2.49942	2.52559	2.53765	2.54531	2.7063
Q14974	1.115	5.57441	6.62128	0.001	0.0337663	0.24298	P-value <0.05 (>0.5x up)	KPNB1			KPNB1	4.69144	5.29596	5.06342	6.03338	6.11391	6.24835
Q14978	-0.408	3.71225	-2.49678	0.048	0.216455	-4.2488	Not changed	NOLC1			NOLC1	3.67572	4.26202	3.81166	3.57073	3.44996	3.50343
Q14980	-0.83	4.15119	-6.07909	0.001	0.0449628	-0.207391	P-value <0.05 (>0.5x down)	NUMA1			NUMA1	4.70584	4.43808	4.55419	3.52573	3.9475	3.73582
Q14C86	-1.044	4.31555	-3.60381	0.012	0.111053	-2.79533	P-value <0.05 (>0.5x down)	GAPVD1			GAPVD1	4.87795	4.65248	4.9816	3.4252	4.44257	3.51349
Q14CN4	0.281	2.6452	0.831285	0.439	0.623011	-6.29684	Not changed	KRT72			KRT72	2.64229	2.34072	2.53165	2.34783	2.44769	3.56105
Q15007	-0.141	2.92619	-1.75626	0.131	0.339818	-5.2516	Not changed	WTAP			WTAP	3.08264	2.93031	2.97745	2.9039	2.7889	2.87397
Q15008	-0.261	4.51173	-1.26946	0.253	0.469116	-5.85439	Not changed	PSMD6			PSMD6	4.48884	4.33618	5.10216	4.40166	4.33872	4.40284
Q15019	0.175	3.89218	1.73792	0.135	0.343881	-5.27563	Not changed	2020-09-02			2020-09-02	3.87724	3.62413	3.91199	3.97935	4.01409	3.94627
Q15020	-0.522	3.11258	-1.27209	0.252	0.468442	-5.85139	P-value >0.05 (>0.5x down)	SART3			SART3	3.07511	2.73067	4.31551	2.6927	2.90431	2.95716
Q15021	-0.15	3.62176	-1.295	0.245	0.464271	-5.82508	Not changed	NCAPD2			NCAPD2	3.66736	3.75261	3.67008	3.55378	3.3501	3.73663
Q15024	0.533	3.18226	3.66983	0.011	0.107862	-2.71382	P-value <0.05 (>0.5x up)	EXOSC7			EXOSC7	3.07514	2.91022	2.76225	3.69227	3.39118	3.26252
Q15029	0.308	4.9786	2.09552	0.083	0.266923	-4.79703	Not changed	EFTUD2			EFTUD2	4.75161	5.08378	4.63912	5.30052	5.0704	5.02617
Q15042	-0.48	3.52861	-0.896141	0.406	0.595395	-6.23969	Not changed	RAB3GAP1			RAB3GAP1	4.15919	4.02698	3.11929	2.75572	2.72243	4.38806
Q15046	0.053	4.5239	0.27461	0.793	0.881588	-6.63002	Not changed	KARS			KARS	4.21267	4.44619	4.83373	4.3604	4.51717	4.77323
Q15056	0.071	4.2228	0.850042	0.429	0.616608	-6.28065	Not changed	EIF4H			EIF4H	4.07967	4.23615	4.24564	4.32434	4.21214	4.23888
Q15075	-0.531	4.01747	-1.19508	0.279	0.486298	-5.93786	P-value >0.05 (>0.5x down)	EEA1			EEA1	5.3351	3.75266	3.76046	3.85011	3.71995	3.68652
Q15084	0.257	5.60574	1.18732	0.281	0.48875	-5.9464	Not changed	PDIA6			PDIA6	5.30218	5.90058	5.2287	5.84946	5.87604	5.47751
Q15102	-0.208	3.33582	-2.70894	0.036	0.18543	-3.96031	Not changed	PAFAH1B3			PAFAH1B3	3.37078	3.51322	3.43598	3.26825	3.24745	3.17927
Q15181	0.347	4.5848	2.39952	0.055	0.22654	-4.38173	Not changed	PPA1			PPA1	4.45997	4.56348	4.21098	4.98638	4.66253	4.62546
Q15185	0.714	4.8602	2.26418	0.066	0.246344	-4.56689	P-value >0.05 (>0.5x up)	PTGES3			PTGES3	4.75823	4.96452	3.78643	5.13281	5.14602	5.37317
Q15233	0.252	4.8497	3.31126	0.017	0.128293	-3.1645	Not changed	NONO			NONO	4.70133	4.69642	4.77377	4.99734	4.89811	5.03124
Q15276	-0.649	4.17446	-3.01783	0.024	0.150578	-3.5469	P-value <0.05 (>0.5x down)	RABEP1			RABEP1	4.10274	4.46462	4.92894	3.75223	3.83918	3.95903
Q15291	-0.191	2.71671	-1.19379	0.279	0.486303	-5.93928	Not changed	RBBP5			RBBP5	2.5966	2.69502	3.14462	2.63357	2.53137	2.69907
Q15293	0.329	5.42024	1.65118	0.152	0.365004	-5.38817	Not changed	RCN1			RCN1	5.51181	5.44472	4.8113	5.5189	5.64922	5.58546
Q15365	-0.234	6.41438	-2.54792	0.045	0.207845	-4.17903	Not changed	PCBP1			PCBP1	6.54467	6.58344	6.46618	6.16941	6.41026	6.31228
Q15382	0.324	3.98828	1.52365	0.18	0.398195	-5.54987	Not changed	RHEB			RHEB	4.02109	3.75283	3.70506	3.83754	4.03162	4.58154
Q15386	0.009	3.29314	0.0968017	0.926	0.958906	-6.66785	Not changed	UBE3C			UBE3C	3.27323	3.19857	3.39391	3.18021	3.37019	3.34273
Q15388	-0.283	4.83459	-3.64476	0.011	0.108839	-2.74469	Not changed	TOMM20			TOMM20	4.94845	4.96722	5.01334	4.73875	4.74161	4.59819
Q15393	-0.595	4.77298	-2.22282	0.07	0.25208	-4.62344	P-value >0.05 (>0.5x down)	SF3B3			SF3B3	4.77732	4.74141	5.69274	4.42144	4.49411	4.51085
Q15398	-0.33	2.99718	-2.42552	0.053	0.222756	-4.34617	Not changed	DLGAP5			DLGAP5	2.98605	3.09516	3.40519	2.90259	2.90169	2.69241
Q15404	0.114	3.90717	1.28936	0.246	0.464271	-5.83157	Not changed	RSU1			RSU1	3.77837	3.90161	3.87092	3.84168	4.02091	4.02952
Q15417	-0.35	4.8985	-4.52439	0.004	0.0672038	-1.72186	Not changed	CNN3			CNN3	5.02921	5.12347	5.0678	4.66437	4.80488	4.70125
Q15424	-0.233	3.4824	-0.988467	0.362	0.562014	-6.15285	Not changed	SAFB			SAFB	4.11221	3.49346	3.19073	3.36591	3.32126	3.41083
Q15427	-0.184	4.53252	-0.877943	0.415	0.603831	-6.25606	Not changed	SF3B4			SF3B4	4.67584	4.614	4.58375	4.71939	3.96646	4.63567
Q15459	-0.306	4.30943	-2.28604	0.064	0.242091	-4.537	Not changed	SF3A1			SF3A1	4.30488	4.34155	4.74039	4.18392	4.16142	4.12445
Q15542	-0.136	2.74746	-0.673075	0.527	0.699889	-6.42168	Not changed	TAF5			TAF5	3.14336	2.53591	2.76782	2.96505	2.46579	2.60684
Q15582	-0.064	2.92427	-0.276794	0.792	0.881407	-6.62933	Not changed	TGFBI	TGFBI		TGFBI	2.52819	3.34005	2.99996	2.87383	2.69104	3.11257
Q15637	0.512	3.51664	5.06715	0.003	0.058853	-1.15253	P-value <0.05 (>0.5x up)	SF1			SF1	3.09681	3.38326	3.30173	3.78365	3.83094	3.70348
Q15643	-1.518	4.82755	-2.91865	0.028	0.158704	-3.67858	P-value <0.05 (>0.5x down)	TRIP11			TRIP11	5.83917	5.42217	5.49883	3.60256	5.27377	3.3288
Q15691	-0.102	5.26897	-1.10635	0.312	0.512708	-6.03342	Not changed	MAPRE1			MAPRE1	5.35457	5.43194	5.17293	5.22337	5.19157	5.2394
Q15717	0.196	4.59356	1.36977	0.221	0.442	-5.73749	Not changed	ELAVL1			ELAVL1	4.53499	4.27471	4.67703	4.49621	4.80499	4.77343
Q15738	0.314	2.76573	2.92205	0.028	0.158704	-3.67404	Not changed	NSDHL			NSDHL	2.53277	2.79954	2.4938	2.87024	2.90443	2.99362
Q15750	0.132	2.69256	0.908828	0.4	0.588167	-6.22813	Not changed	TAB1			TAB1	2.48399	2.61226	2.78405	3.00436	2.70312	2.56758
Q15785	0.391	4.75764	1.51639	0.182	0.400333	-5.55892	Not changed	TOMM34			TOMM34	4.40138	4.70868	4.5767	5.24192	5.2373	4.37986
Q15819	-0.918	4.16654	-1.43014	0.204	0.423784	-5.66498	P-value >0.05 (>0.5x down)	UBE2V2			UBE2V2	4.52017	4.89158	4.46485	2.41138	5.03261	3.67866
Q15836	0.035	5.10162	0.413292	0.694	0.822095	-6.57613	Not changed	VAMP3			VAMP3	5.09506	5.13354	5.02422	5.2209	5.10415	5.03186
Q15907	0.175	4.40454	2.03628	0.09	0.278052	-4.87745	Not changed	RAB11B			RAB11B	4.39064	4.21136	4.34975	4.41765	4.55213	4.50573
Q15910	0.328	2.88381	2.66442	0.039	0.192568	-4.02061	Not changed	EZH2			EZH2	2.78567	2.77122	2.60316	3.26754	2.91172	2.96356
Q15942	-0.24	5.83454	-2.18309	0.073	0.253774	-4.67771	Not changed	ZYX			ZYX	6.14022	5.82715	5.89612	5.61992	5.77784	5.74599
Q16186	-0.512	4.41589	-3.77187	0.01	0.101478	-2.58918	P-value <0.05 (>0.5x down)	ADRM1			ADRM1	4.63358	4.44639	4.93593	4.15648	4.18696	4.13598
Q16204	0.222	3.10815	1.33582	0.232	0.447808	-5.77758	Not changed	CCDC6			CCDC6	2.92983	2.83393	3.22758	3.41468	3.29716	2.94575
Q16222	0.189	5.20339	2.09179	0.083	0.267707	-4.8021	Not changed	UAP1			UAP1	5.02803	5.16236	5.13622	5.41722	5.27423	5.20228
Q16352	-0.119	3.04536	-0.390892	0.71	0.831341	-6.58623	Not changed	INA			INA	3.31642	2.61647	3.38245	3.49523	2.61796	2.84367
Q16401	0.474	3.56171	2.60447	0.042	0.19786	-4.10203	Not changed	PSMD5			PSMD5	3.50563	3.55195	2.91624	3.80123	3.80043	3.79478
Q16512	-0.123	2.67007	-1.48256	0.19	0.407818	-5.60085	Not changed	PKN1			PKN1	2.66053	2.69639	2.83759	2.58689	2.66724	2.57179
Q16513	-0.549	2.96129	-1.26541	0.254	0.469554	-5.859	P-value >0.05 (>0.5x down)	PKN2			PKN2	2.80036	2.65113	4.25659	2.82079	2.59151	2.64734
Q16531	-0.47	4.47989	-6.38883	0.001	0.0395406	0.0543377	Not changed	DDB1			DDB1	4.68758	4.70749	4.75021	4.30504	4.17775	4.25126
Q16543	0.12	5.97041	1.32538	0.235	0.452619	-5.7898	Not changed	CDC37			CDC37	5.85916	6.02543	5.84648	5.93846	6.0463	6.10659
Q16626	-0.133	3.78023	-0.740231	0.488	0.666646	-6.37133	Not changed	MEA1			MEA1	3.9306	3.8222	3.78776	3.93713	3.88354	3.32013
Q16643	-0.07	4.16365	-0.90295	0.403	0.590968	-6.2335	Not changed	DBN1			DBN1	4.20419	4.11234	4.2792	4.10123	4.14243	4.14254
Q16658	0.588	3.91458	5.15323	0.002	0.058853	-1.06641	P-value <0.05 (>0.5x up)	FSCN1			FSCN1	3.55741	3.57993	3.72445	4.40806	4.10079	4.11688
Q16666	0.264	3.13383	2.52196	0.047	0.211927	-4.21443	Not changed	IFI16			IFI16	2.85539	3.12329	3.02683	3.31412	3.14678	3.33658
Q16698	-0.358	3.60794	-2.07209	0.085	0.272606	-4.82887	Not changed	DECR1			DECR1	3.663	3.6069	4.09079	3.32694	3.2974	3.66263
Q16706	-0.048	2.78446	-0.483632	0.646	0.79609	-6.54096	Not changed	MAN2A1			MAN2A1	2.92773	2.83099	2.66599	2.82849	2.67566	2.77787
Q16720	0.546	2.93334	6.03253	0.001	0.0455895	-0.247786	P-value <0.05 (>0.5x up)	ATP2B3			ATP2B3	2.52393	2.74161	2.71522	3.27015	3.17082	3.17832
Q16740	-0.06	3.29982	-0.571106	0.589	0.751593	-6.49021	Not changed	CLPP			CLPP	3.1787	3.30796	3.50247	3.29435	3.3041	3.21136
Q16822	-0.06	3.55517	-0.370918	0.724	0.840934	-6.5948	Not changed	PCK2			PCK2	3.51871	3.58251	3.6542	3.18364	3.75004	3.64194
Q16831	0.561	3.63766	7.54893	0	0.0308588	0.934883	P-value <0.05 (>0.5x up)	UPP1			UPP1	3.38337	3.30235	3.38598	3.90925	3.97918	3.86579
Q16851	-0.174	3.66332	-2.14777	0.077	0.259897	-4.72589	Not changed	UGP2			UGP2	3.76311	3.83218	3.65553	3.53497	3.62592	3.56819
Q16864	0.022	3.68782	0.0832599	0.936	0.964158	-6.66925	Not changed	ATP6V1F			ATP6V1F	3.66235	3.22259	4.14498	3.8877	3.8395	3.36977
Q27J81	-0.034	2.75457	-0.306079	0.77	0.866053	-6.61963	Not changed	INF2			INF2	2.83933	2.57952	2.8959	2.82662	2.66406	2.72199
Q29RF7	-0.071	2.99629	-0.797919	0.456	0.638471	-6.32494	Not changed	PDS5A			PDS5A	3.07509	2.9753	3.04527	2.88713	2.90023	3.09474
Q2M2I8	0.074	2.68556	0.734354	0.491	0.669682	-6.37589	Not changed	AAK1			AAK1	2.64513	2.55996	2.74132	2.57399	2.77712	2.81587
Q2NL82	0.099	2.9202	1.28012	0.249	0.465934	-5.84219	Not changed	TSR1			TSR1	2.86467	2.93515	2.81153	2.93128	2.93607	3.04248
Q2TAY7	-0.207	3.2996	-2.3361	0.06	0.234598	-4.46851	Not changed	SMU1			SMU1	3.5062	3.3745	3.32934	3.13283	3.16095	3.29377
Q2TB90	-0.488	3.74274	-1.33754	0.231	0.447725	-5.77555	Not changed	HKDC1			HKDC1	4.16768	3.35991	4.43224	3.32041	4.06088	3.11529
Q2WGJ9	-0.285	3.14127	-1.12102	0.307	0.507015	-6.01794	Not changed	FER1L6			FER1L6	3.11608	3.55279	3.18288	3.01199	3.44753	2.53633
Q31612	-1.476	3.2023	-2.083	0.084	0.270458	-4.81405	P-value >0.05 (>0.5x down)	HLA-B			NA	2.61942	5.52443	3.67635	2.45289	2.45355	2.48719
Q32MZ4	-0.181	4.19663	-0.272659	0.795	0.882643	-6.63063	Not changed	LRRFIP1			LRRFIP1	3.81511	5.32764	3.7192	3.42096	3.58895	5.30793
Q32P28	-0.266	3.34392	-2.68552	0.038	0.190133	-3.99202	Not changed	P3H1			P3H1	3.64082	3.34103	3.44922	3.24067	3.17286	3.21894
Q32Q12	0.39	5.89437	1.48494	0.19	0.407344	-5.59792	Not changed	NME1-NME2			NA	5.55083	6.23986	5.30805	6.32965	5.90851	6.02933
Q3KQU3	-0.678	3.86663	-1.47927	0.191	0.409154	-5.6049	P-value >0.05 (>0.5x down)	MAP7D1			MAP7D1	4.3741	3.69291	4.55042	3.01385	4.48609	3.08241
Q3V6T2	-0.065	3.50164	-0.157233	0.88	0.926627	-6.65902	Not changed	CCDC88A			CCDC88A	3.69379	3.74402	3.16452	3.66122	2.60378	4.14254
Q460N5	-0.518	3.042	-1.57411	0.168	0.384492	-5.4865	P-value >0.05 (>0.5x down)	PARP14			PARP14	2.9516	3.01205	3.93996	2.58129	2.54363	3.22347
Q4VC31	-0.069	3.44979	-0.494185	0.639	0.790184	-6.53525	Not changed	CCDC58			CCDC58	3.58748	3.22489	3.64035	3.46301	3.50633	3.27668
Q52LJ0	-0.036	3.26745	-0.509659	0.629	0.783308	-6.52666	Not changed	FAM98B			FAM98B	3.23116	3.32138	3.3043	3.24435	3.21545	3.28804
Q53EP0	0.663	3.07101	2.18583	0.073	0.253774	-4.67397	P-value >0.05 (>0.5x up)	FNDC3B			FNDC3B	2.84914	2.68747	2.68165	3.88027	2.71494	3.61261
Q53FA7	0.019	2.74961	0.275797	0.792	0.881588	-6.62965	Not changed	TP53I3			TP53I3	2.73469	2.78695	2.69879	2.75842	2.75188	2.76694
Q562R1	-0.864	6.83734	-7.53079	0	0.0308588	0.92223	P-value <0.05 (>0.5x down)	ACTBL2			ACTBL2	7.10918	7.32026	7.37916	6.56243	6.31672	6.33627
Q58FF6	-0.661	3.17043	-0.888196	0.41	0.599717	-6.24686	P-value >0.05 (>0.5x down)	HSP90AB4P			NA	5.25995	2.62157	2.62073	2.69383	3.13424	2.69224
Q58FF7	-1.144	3.0039	-2.00758	0.093	0.282495	-4.91628	P-value >0.05 (>0.5x down)	HSP90AB3P			NA	2.35186	4.69945	3.67662	2.33242	2.50071	2.46233
Q58FF8	-0.512	2.77919	-1.74974	0.132	0.340734	-5.26015	P-value >0.05 (>0.5x down)	HSP90AB2P			NA	2.39896	3.2016	3.50529	2.33444	2.59467	2.64016
Q58FG1	-0.407	2.90125	-2.44367	0.052	0.220481	-4.32135	Not changed	HSP90AA4P			NA	3.16797	2.84695	3.29975	2.44488	2.81293	2.83503
Q59FY4	-0.238	3.05373	-1.90123	0.108	0.305098	-5.05938	Not changed	ACACA			NA	2.99658	3.13458	3.38653	2.98926	2.81744	2.99798
Q5BKZ1	0.008	3.23644	0.0326634	0.975	0.98573	-6.67264	Not changed	ZNF326			ZNF326	2.89873	2.99221	3.80577	3.12191	3.19888	3.40116
Q5JRA6	1.093	3.56043	1.98164	0.097	0.288438	-4.95132	P-value >0.05 (>0.5x up)	MIA3			MIA3	3.287	2.93202	2.82295	4.25921	5.1385	2.92294
Q5JRX3	0.138	3.39879	1.3229	0.236	0.453341	-5.79269	Not changed	PITRM1			PITRM1	3.4526	3.31978	3.21736	3.52216	3.55231	3.3285
Q5JSH3	-0.004	3.38675	-0.0415128	0.968	0.982669	-6.67226	Not changed	WDR44			WDR44	3.2648	3.41621	3.48492	3.42835	3.42426	3.30193
Q5JSZ5	0.026	2.72125	0.10062	0.923	0.956976	-6.66742	Not changed	PRRC2B			PRRC2B	2.75938	2.90696	2.45899	3.2569	2.39464	2.55064
Q5JTH9	0.39	3.63722	2.8534	0.03	0.167724	-3.76578	Not changed	RRP12			RRP12	3.49633	3.25246	3.57859	3.66545	4.02911	3.80136
Q5JTJ3	-0.104	2.97773	-1.10697	0.312	0.512708	-6.03278	Not changed	COA6			COA6	3.05832	3.01234	3.01903	2.76495	2.9924	3.01936
Q5JTZ9	-0.378	2.81845	-1.85848	0.114	0.316173	-5.11645	Not changed	AARS2			AARS2	2.75203	2.80029	3.47076	2.64452	2.60707	2.63605
Q5QJE6	-0.23	3.16538	-0.650821	0.54	0.712365	-6.43747	Not changed	DNTTIP2			DNTTIP2	2.74821	3.98953	3.10366	3.02273	2.72361	3.40453
Q5RKV6	0.17	3.38321	1.16427	0.29	0.492683	-5.97156	Not changed	EXOSC6			EXOSC6	3.13464	3.32471	3.43531	3.24528	3.46226	3.69706
Q5SRE5	-0.202	2.8804	-1.78442	0.126	0.332447	-5.21457	Not changed	NUP188			NUP188	2.98725	2.79734	3.15904	2.70849	2.83766	2.7926
Q5SW79	-0.055	3.17406	-0.308742	0.768	0.864413	-6.6187	Not changed	CEP170			CEP170	3.2762	3.49843	2.83072	3.07716	3.13118	3.2307
Q5SWX9	0.414	3.44125	4.03303	0.007	0.0834007	-2.27778	Not changed	TPR			NA	3.16696	3.19593	3.33951	3.72167	3.73346	3.48995
Q5T092	-0.151	4.20608	-0.425129	0.686	0.81832	-6.57057	Not changed	RER1			NA	4.12067	3.9262	4.7982	3.74158	3.86826	4.78155
Q5T123	-0.896	4.89605	-1.87047	0.112	0.314339	-5.10048	P-value >0.05 (>0.5x down)	SH3BGRL3			NA	5.04814	5.30723	5.67713	3.39346	5.18842	4.76192
Q5T2B5	-0.023	3.24279	-0.189123	0.856	0.913307	-6.65268	Not changed	CUL2			NA	3.05999	3.26735	3.43508	3.22406	3.14143	3.32886
Q5T5I6	-0.314	3.57788	-3.23283	0.019	0.135562	-3.26559	Not changed	GOLPH3L			NA	3.72131	3.64511	3.8376	3.29008	3.47365	3.49953
Q5T5U3	-0.22	3.05412	-0.644268	0.544	0.714738	-6.44203	Not changed	ARHGAP21			ARHGAP21	3.50901	3.23014	2.7528	3.54557	2.90744	2.37978
Q5T6V5	-1.188	3.65753	-1.41345	0.209	0.429495	-5.68518	P-value >0.05 (>0.5x down)	C9orf64			C9orf64	3.20031	3.34664	6.20825	3.54753	2.7796	2.86283
Q5T8U5	0.365	3.65305	1.86357	0.113	0.31588	-5.10967	Not changed	SURF4			NA	3.37303	3.67105	3.368	3.95205	4.10527	3.44893
Q5T9A4	0.448	3.24883	3.21717	0.019	0.135746	-3.28587	Not changed	ATAD3B			ATAD3B	3.10958	3.15424	2.8107	3.60199	3.54393	3.27255
Q5TCU3	-0.643	4.7194	-2.82049	0.032	0.171727	-3.80994	P-value <0.05 (>0.5x down)	TPM2	TPM2	TPM2	TPM2	5.30878	5.09201	4.72172	4.07583	4.76244	4.35562
Q5TEJ7	-0.403	3.75224	-3.59502	0.012	0.111053	-2.80623	Not changed	RPA2			NA	4.02582	3.82515	4.01036	3.37753	3.60229	3.67226
Q5TFE4	-0.032	3.1444	-0.317081	0.762	0.862374	-6.61574	Not changed	NT5DC1			NT5DC1	3.09621	3.10276	3.2818	3.16334	2.99715	3.22516
Q5THK1	-0.085	3.86841	-0.510551	0.629	0.783106	-6.52616	Not changed	PRR14L			PRR14L	4.1534	3.90767	3.67109	3.90203	3.59209	3.98419
Q5TZA2	-0.017	4.37242	-0.0745812	0.943	0.968799	-6.67004	Not changed	CROCC			CROCC	4.10373	4.54957	4.48991	4.75025	3.95875	4.3823
Q5VTR2	0.151	3.14346	0.586426	0.58	0.745588	-6.48055	Not changed	RNF20			RNF20	2.86994	3.0747	3.25977	3.72342	3.16466	2.76824
Q5VYK3	0.484	3.41864	1.86062	0.114	0.316086	-5.1136	Not changed	ECPAS			ECPAS	3.0321	2.90762	3.59044	3.27624	4.03275	3.6727
Q5VZE5	0.032	2.69829	0.332502	0.751	0.857195	-6.61006	Not changed	NAA35			NAA35	2.56736	2.84281	2.63743	2.7245	2.7051	2.71254
Q5XKE5	0.048	3.0786	0.118767	0.909	0.948564	-6.66512	Not changed	KRT79			KRT79	2.70819	2.74525	3.70993	2.80857	2.69085	3.80881
Q63ZY3	0.609	2.92814	0.924669	0.392	0.581094	-6.21352	P-value >0.05 (>0.5x up)	KANK2			KANK2	2.62809	2.60566	2.63692	2.39177	4.80954	2.49685
Q66PJ3	-0.031	2.6897	-0.446247	0.672	0.808953	-6.56029	Not changed	ARL6IP4			ARL6IP4	2.72356	2.73733	2.65427	2.66273	2.68673	2.67357
Q68D06	-0.167	2.99822	-0.523378	0.62	0.777883	-6.51885	Not changed	SLFN13			SLFN13	3.28097	3.43488	2.53005	2.417	3.08143	3.24497
Q69YQ0	-0.731	3.22475	-1.55273	0.173	0.391886	-5.51345	P-value >0.05 (>0.5x down)	SPECC1L			SPECC1L	2.6927	4.52538	3.55238	2.48968	3.07731	3.01101
Q6DD88	-0.306	4.01525	-4.29365	0.006	0.0770179	-1.97805	Not changed	ATL3			ATL3	4.2364	4.14173	4.12616	3.85798	3.86441	3.86483
Q6FI81	-0.186	3.34962	-2.36063	0.058	0.230779	-4.43494	Not changed	CIAPIN1			CIAPIN1	3.53551	3.3762	3.41603	3.28924	3.26926	3.21146
Q6IQ22	1.158	3.63958	1.40924	0.21	0.430428	-5.69025	P-value >0.05 (>0.5x up)	RAB12			RAB12	3.29662	3.2782	2.60758	3.13033	6.13056	3.39421
Q6KB66	-0.94	3.4184	-2.22209	0.07	0.25208	-4.62445	P-value >0.05 (>0.5x down)	KRT80			KRT80	3.00363	3.93898	4.72213	3.09975	2.83571	2.9102
Q6NUK1	-0.268	3.34497	-1.53367	0.178	0.395346	-5.53736	Not changed	SLC25A24			SLC25A24	3.42083	3.18729	3.82856	3.26578	3.10296	3.26441
Q6NYC8	0.168	3.10126	1.39283	0.215	0.434228	-5.70998	Not changed	PPP1R18			PPP1R18	3.01734	3.05639	2.97774	3.42568	3.05628	3.07416
Q6NZI2	-0.199	5.3669	-1.46806	0.194	0.411246	-5.61869	Not changed	CAVIN1			CAVIN1	5.45976	5.68146	5.25733	5.40635	5.23839	5.15813
Q6NZY4	0.57	2.95005	1.59955	0.163	0.376064	-5.45424	P-value >0.05 (>0.5x up)	ZCCHC8			ZCCHC8	2.67301	2.66552	2.65608	2.83223	2.79465	4.07878
Q6P0Q8	0.035	2.55547	0.496923	0.638	0.789321	-6.53375	Not changed	MAST2			MAST2	2.57593	2.51319	2.52463	2.58989	2.521	2.60818
Q6P2E9	-0.429	3.55285	-2.25805	0.066	0.247889	-4.57528	Not changed	EDC4			EDC4	3.61536	3.4995	4.18735	3.31098	3.30398	3.39997
Q6P452	-0.215	4.01468	-2.40107	0.055	0.22654	-4.37961	Not changed	ANXA4			ANXA4	4.20663	4.09535	4.06438	4.02554	3.86424	3.83198
Q6P6C2	0.651	3.41318	1.07072	0.327	0.527307	-6.07047	P-value >0.05 (>0.5x up)	ALKBH5			ALKBH5	2.96922	3.05774	3.23631	2.78878	3.26894	5.15811
Q6P996	-0.151	3.01729	-1.40872	0.21	0.430428	-5.69088	Not changed	PDXDC1			PDXDC1	3.13179	2.93352	3.21326	3.04439	2.94477	2.83605
Q6P9B6	-0.05	3.39833	-0.527693	0.617	0.775933	-6.51635	Not changed	MEAK7			MEAK7	3.44597	3.27095	3.55336	3.39595	3.34971	3.37406
Q6PIU2	0.53	4.45123	3.23488	0.019	0.135562	-3.26294	P-value <0.05 (>0.5x up)	NCEH1			NCEH1	4.29003	4.42214	3.8458	4.78577	4.74229	4.62135
Q6PKG0	-0.237	3.65398	-1.49799	0.187	0.40548	-5.58178	Not changed	LARP1			LARP1	3.87549	3.98714	3.45506	3.41416	3.56879	3.62323
Q6RW13	0.123	3.19608	1.79322	0.125	0.330774	-5.20296	Not changed	AGTRAP			AGTRAP	3.15517	3.08751	3.16148	3.27388	3.25308	3.24536
Q6S8J3	-0.681	4.63921	-0.961492	0.375	0.571237	-6.17886	P-value >0.05 (>0.5x down)	POTEE			POTEE	4.82845	5.24486	4.86537	5.18316	5.08967	2.62378
Q6SZW1	0.345	2.72015	2.22988	0.069	0.25208	-4.61379	Not changed	SARM1			SARM1	2.61102	2.47649	2.55514	2.63489	3.1985	2.84487
Q6TFL3	-0.312	2.88981	-1.14193	0.298	0.499427	-5.99566	Not changed	CCDC171			CCDC171	2.79256	2.71103	3.63396	2.56778	2.66045	2.97306
Q6UN15	-0.268	2.7465	-1.61273	0.16	0.375335	-5.43745	Not changed	FIP1L1			FIP1L1	2.92059	2.84397	2.8768	2.41073	2.97699	2.44994
Q6UXN9	0.094	3.05202	0.844886	0.432	0.617529	-6.28513	Not changed	WDR82			WDR82	3.17909	2.82257	3.01404	3.11294	3.0382	3.14528
Q6Y7W6	-0.565	3.03695	-3.14394	0.021	0.140802	-3.38118	P-value <0.05 (>0.5x down)	GIGYF2			GIGYF2	3.66222	3.2917	3.00444	2.65287	2.87888	2.73158
Q6YP21	-0.126	3.31553	-0.535823	0.612	0.771392	-6.5116	Not changed	KYAT3			KYAT3	3.41305	3.19157	3.53172	2.85639	3.72661	3.17387
Q6ZS17	0.036	3.03313	0.151019	0.885	0.929435	-6.66012	Not changed	RIPOR1			RIPOR1	2.88625	2.75616	3.40239	3.441	2.91188	2.80107
Q70UQ0	0.317	3.73685	1.76919	0.129	0.335074	-5.23462	Not changed	IKBIP			IKBIP	3.74242	3.7969	3.19588	4.01182	3.81913	3.85497
Q71U36	0.094	2.42723	1.18292	0.283	0.490047	-5.95123	Not changed	TUBA1A			TUBA1A	2.35267	2.48258	2.30609	2.47549	2.45429	2.49222
Q7KZ85	0.244	3.14842	1.14038	0.299	0.499964	-5.99731	Not changed	SUPT6H			SUPT6H	2.68422	3.37177	3.02276	3.29495	3.00854	3.50829
Q7KZF4	-0.104	4.95119	-1.05724	0.332	0.534042	-6.08428	Not changed	SND1			SND1	5.07284	5.04308	4.89302	4.76377	4.9805	4.95393
Q7L014	-0.311	3.6992	-2.48957	0.049	0.218006	-4.25863	Not changed	DDX46			DDX46	3.62598	4.05867	3.87958	3.49152	3.55999	3.57947
Q7L0Y3	-0.271	3.29838	-3.03552	0.024	0.148868	-3.52354	Not changed	TRMT10C			TRMT10C	3.44143	3.33561	3.52491	3.15377	3.252	3.08254
Q7L1Q6	0.47	3.87362	3.9276	0.008	0.0898976	-2.40217	Not changed	BZW1			BZW1	3.60558	3.56614	3.74399	4.28389	4.1308	3.91128
Q7L2E3	0.598	3.94422	1.16189	0.291	0.492683	-5.97414	P-value >0.05 (>0.5x up)	DHX30			DHX30	3.58725	2.82861	4.52022	4.98469	3.90915	3.83543
Q7L2H7	0.109	3.58766	0.412229	0.695	0.822095	-6.57662	Not changed	EIF3M			EIF3M	3.40661	4.05515	3.13838	3.86287	3.68702	3.37593
Q7L576	-0.154	3.24869	-1.03033	0.344	0.544991	-6.11148	Not changed	CYFIP1			CYFIP1	3.21142	3.14233	3.62404	3.24393	3.04889	3.22155
Q7RTV0	0.011	3.28583	0.0681405	0.948	0.972217	-6.67057	Not changed	PHF5A			PHF5A	3.29835	3.18671	3.3566	3.51149	2.97638	3.38543
Q7Z2W4	0.053	3.73571	0.354866	0.735	0.847371	-6.60137	Not changed	ZC3HAV1			ZC3HAV1	3.78567	3.57896	3.76322	3.54695	4.04393	3.69552
Q7Z3B4	0.292	3.40897	1.77316	0.128	0.333768	-5.2294	Not changed	NUP54			NUP54	3.24505	3.44145	3.10267	3.81835	3.28798	3.55833
Q7Z406	0.579	3.88257	1.27388	0.251	0.467811	-5.84934	P-value >0.05 (>0.5x up)	MYH14			MYH14	3.76814	3.39975	3.61125	4.68441	4.72123	3.11065
Q7Z417	-0.031	3.32031	-0.248643	0.812	0.894465	-6.63777	Not changed	NUFIP2			NUFIP2	3.34282	3.36605	3.29886	3.2083	3.5575	3.14832
Q7Z434	-0.22	3.58576	-2.23685	0.068	0.251716	-4.60427	Not changed	MAVS			MAVS	3.8267	3.54508	3.71517	3.52073	3.4968	3.41008
Q7Z4V5	-0.012	3.45802	-0.0838497	0.936	0.964158	-6.6692	Not changed	HDGFL2			HDGFL2	3.67376	3.49664	3.22166	3.29703	3.55465	3.50437
Q7Z794	-0.089	3.82974	-0.195733	0.852	0.910243	-6.65122	Not changed	KRT77			KRT77	4.47356	4.33136	2.81826	3.77561	3.5783	4.00134
Q7Z7L1	0.734	3.81497	1.63552	0.155	0.369656	-5.40829	P-value >0.05 (>0.5x up)	SLFN11			SLFN11	3.41858	3.64062	3.28483	3.82309	5.21448	3.50823
Q86SX6	0.079	2.91945	0.930931	0.389	0.578656	-6.2077	Not changed	GLRX5			GLRX5	2.92922	2.77651	2.93372	3.02674	2.8851	2.96541
Q86T82	-0.034	2.68671	-0.489221	0.643	0.793202	-6.53795	Not changed	USP37			USP37	2.66182	2.74379	2.70492	2.68266	2.67886	2.64823
Q86TB9	-0.25	2.8848	-2.21683	0.07	0.25208	-4.63163	Not changed	PATL1			PATL1	2.90219	3.22389	2.90319	2.70451	2.79725	2.77776
Q86U42	0.116	3.25116	0.817377	0.446	0.628778	-6.30867	Not changed	PABPN1			PABPN1	3.20258	3.42656	2.9497	3.40714	3.33565	3.18536
Q86UE4	0.114	3.22069	1.13516	0.301	0.501449	-6.0029	Not changed	MTDH			MTDH	3.2041	3.25969	3.0279	3.23685	3.202	3.39358
Q86UP2	0.389	5.08656	2.82452	0.031	0.171727	-3.80453	Not changed	KTN1			KTN1	5.16593	4.82583	4.68486	5.27272	5.23361	5.3364
Q86V21	-0.307	2.82451	-1.21409	0.272	0.481862	-5.9168	Not changed	AACS			AACS	2.71579	2.66178	3.55686	2.77358	2.60867	2.63034
Q86V48	-0.173	3.48865	-0.446197	0.672	0.808953	-6.56032	Not changed	LUZP1			LUZP1	3.71034	2.89217	4.1233	2.87657	3.47239	3.85713
Q86V81	0.459	4.73926	3.21255	0.019	0.135746	-3.29187	Not changed	ALYREF			ALYREF	4.33831	4.80619	4.38438	4.98908	5.01861	4.89902
Q86VM9	-0.144	2.8578	-1.50374	0.185	0.403851	-5.57465	Not changed	ZC3H18			ZC3H18	2.80982	2.91249	3.06741	2.70732	2.81543	2.83435
Q86VP6	0.051	4.78066	0.421231	0.689	0.819885	-6.57242	Not changed	CAND1			CAND1	4.81884	4.90217	4.5444	4.83555	4.88993	4.69308
Q86VS8	-0.307	2.7267	-3.13929	0.021	0.140953	-3.38725	Not changed	HOOK3			HOOK3	2.91832	2.97117	2.75072	2.49839	2.53614	2.68549
Q86W92	0.098	2.96423	0.292026	0.78	0.872728	-6.6244	Not changed	PPFIBP1			PPFIBP1	3.2361	2.46241	3.04758	2.77176	2.62194	3.64561
Q86XW9	-1.134	4.8815	-2.76739	0.034	0.178271	-3.88138	P-value <0.05 (>0.5x down)	NME9			NME9	5.458	5.09187	5.79579	5.17999	4.04175	3.72159
Q86XZ4	0.255	3.30883	0.845996	0.431	0.617529	-6.28417	Not changed	SPATS2			SPATS2	3.87657	2.82193	2.84501	3.54223	3.46229	3.30495
Q86Y46	0.805	3.03715	8.23273	0	0.0294414	1.38895	P-value <0.05 (>0.5x up)	KRT73			KRT73	2.8041	2.54848	2.55124	3.3941	3.4629	3.46209
Q86YA3	0.003	3.17528	0.00676819	0.995	0.996949	-6.67323	Not changed	ZGRF1			ZGRF1	3.64252	3.51953	2.35886	3.52524	3.64345	2.36207
Q86YP4	-0.126	3.22077	-1.06928	0.327	0.527808	-6.07195	Not changed	GATAD2A			GATAD2A	3.21071	3.12815	3.51255	3.14	3.13898	3.19424
Q8IVL5	-0.032	2.80364	-0.35678	0.734	0.846886	-6.6006	Not changed	P3H2			P3H2	2.94975	2.78538	2.72383	2.79358	2.73085	2.83844
Q8IVM0	0.412	2.9704	1.41213	0.209	0.42977	-5.68677	Not changed	CCDC50			CCDC50	2.87583	2.6694	2.7482	3.31342	3.67897	2.53657
Q8IWE2	0.03	2.95646	0.353059	0.737	0.847798	-6.60209	Not changed	FAM114A1			FAM114A1	2.97507	3.00495	2.84408	3.02674	3.00457	2.88331
Q8IWJ2	-0.097	3.45517	-0.133215	0.899	0.939727	-6.66303	Not changed	GCC2			GCC2	4.98217	2.47686	3.0514	2.66031	3.42361	4.13666
Q8IWY7	0.416	2.90025	1.99304	0.095	0.285811	-4.93594	Not changed	TTBK2			TTBK2	2.49861	2.95881	2.61871	2.87452	3.49605	2.95479
Q8IX01	-0.319	3.11315	-0.903739	0.402	0.590873	-6.23278	Not changed	SUGP2			SUGP2	4.05257	3.10234	2.66306	3.10758	2.90638	2.84697
Q8IX12	-0.247	3.23581	-2.37423	0.057	0.230215	-4.41632	Not changed	CCAR1			CCAR1	3.40449	3.17517	3.49814	3.0796	3.14016	3.11732
Q8IXI1	0.201	2.94391	2.53396	0.046	0.210755	-4.19806	Not changed	RHOT2			RHOT2	2.85502	2.77739	2.89852	3.10893	3.05489	2.96872
Q8IY21	-0.829	3.1081	-1.15372	0.294	0.495502	-5.98297	P-value >0.05 (>0.5x down)	DDX60			DDX60	2.81435	2.53328	5.21994	2.52805	2.92939	2.62359
Q8IY81	0.338	3.83475	2.33439	0.06	0.234598	-4.47084	Not changed	FTSJ3			FTSJ3	3.66732	3.57557	3.75439	3.91441	4.29064	3.80619
Q8IYB3	0.327	4.14673	1.16166	0.291	0.492683	-5.97439	Not changed	SRRM1			SRRM1	3.83192	4.21406	3.9042	3.78644	4.85184	4.29192
Q8IYI6	0.246	2.92474	0.874474	0.417	0.605306	-6.25915	Not changed	EXOC8			EXOC8	2.69139	2.73346	2.98068	2.63352	2.84014	3.66924
Q8IYS1	-0.171	3.32803	-1.48976	0.189	0.406701	-5.59197	Not changed	PM20D2			PM20D2	3.59359	3.21262	3.43471	3.29093	3.19432	3.24203
Q8IYT4	-0.196	2.66601	-1.17882	0.285	0.490047	-5.95571	Not changed	KATNAL2			KATNAL2	2.95659	2.93702	2.39834	2.58675	2.5904	2.52693
Q8IZL8	0.088	2.99034	1.14526	0.297	0.498193	-5.99208	Not changed	PELP1			PELP1	2.8512	2.98112	3.00606	3.01533	3.0603	3.02801
Q8IZY2	-0.018	3.60432	-0.0401033	0.969	0.98322	-6.67233	Not changed	ABCA7			ABCA7	3.95677	4.19048	2.69311	3.64657	3.08653	4.05244
Q8N0X7	-0.016	3.24805	-0.112577	0.914	0.952164	-6.66595	Not changed	SPART			SPART	3.22557	3.35707	3.18623	3.4736	3.28331	2.9625
Q8N163	-0.077	3.81077	-0.313789	0.765	0.86389	-6.61691	Not changed	CCAR2			CCAR2	3.67614	4.22328	3.64852	3.68634	4.18011	3.45025
Q8N1F7	0.16	3.70838	2.13395	0.078	0.260438	-4.74473	Not changed	NUP93			NUP93	3.57786	3.59179	3.71501	3.78146	3.81055	3.77361
Q8N1G2	-0.544	3.06478	-1.54824	0.174	0.391886	-5.51909	P-value >0.05 (>0.5x down)	CMTR1			CMTR1	2.88487	2.97399	4.15085	2.64109	2.89571	2.84215
Q8N1G4	0.397	4.41207	3.36447	0.016	0.123722	-3.09641	Not changed	LRRC47			LRRC47	4.16965	4.03873	4.43277	4.59631	4.65684	4.57815
Q8N3D4	0.67	3.42873	0.828622	0.44	0.624272	-6.29912	P-value >0.05 (>0.5x up)	EHBP1L1			EHBP1L1	3.1303	2.86591	3.28553	2.95434	5.67936	2.65695
Q8N4C8	-0.012	2.66098	-0.066343	0.949	0.973081	-6.67071	Not changed	MINK1			MINK1	3.01089	2.38474	2.60522	2.82093	2.54796	2.59617
Q8N556	-1.708	3.73976	-1.92242	0.105	0.300543	-5.031	P-value >0.05 (>0.5x down)	AFAP1			AFAP1	2.74675	6.39082	4.64421	2.67742	3.23323	2.74614
Q8N6M0	-0.141	2.83888	-1.95511	0.1	0.293349	-4.98706	Not changed	OTUD6B			OTUD6B	2.96101	2.9172	2.84924	2.74219	2.76428	2.79936
Q8N766	0.068	3.07141	0.830973	0.439	0.623011	-6.29711	Not changed	EMC1			EMC1	2.98556	2.97336	3.15333	3.11929	3.1179	3.07902
Q8N9T8	0.132	2.87679	1.84956	0.116	0.318034	-5.12832	Not changed	KRI1			KRI1	2.78102	2.82582	2.82523	2.88283	2.95335	2.99247
Q8NB90	-0.45	3.06823	-1.7842	0.126	0.332447	-5.21486	Not changed	SPATA5			SPATA5	2.83081	3.74569	3.30268	2.64811	2.80075	3.08131
Q8NBJ5	0.218	4.06299	2.83275	0.031	0.170694	-3.79348	Not changed	COLGALT1			COLGALT1	4.00901	3.89476	3.95749	4.09873	4.21748	4.20048
Q8NBS9	-0.88	4.89229	-1.48838	0.189	0.406701	-5.59367	P-value >0.05 (>0.5x down)	TXNDC5			TXNDC5	4.80202	4.46622	6.72887	4.56553	4.42502	4.36609
Q8NBX0	0.538	2.87576	4.1589	0.006	0.0790622	-2.13164	P-value <0.05 (>0.5x up)	SCCPDH			SCCPDH	2.35925	2.78233	2.67814	3.19367	3.05731	3.18385
Q8NC51	0.254	5.36743	1.63384	0.155	0.369656	-5.41045	Not changed	SERBP1			SERBP1	5.10665	5.06726	5.5474	5.37704	5.48111	5.62516
Q8ND04	-0.245	2.67994	-1.54576	0.175	0.39221	-5.52221	Not changed	SMG8			SMG8	2.69514	2.57067	3.14184	2.54447	2.58816	2.53933
Q8NE71	-0.118	4.44051	-1.78291	0.127	0.332447	-5.21657	Not changed	ABCF1			ABCF1	4.52565	4.47896	4.49389	4.38409	4.38217	4.37829
Q8NEM2	-0.439	5.20371	-2.24401	0.068	0.250102	-4.59448	Not changed	SHCBP1			SHCBP1	5.68693	5.47789	5.10493	4.95567	5.2442	4.75268
Q8NFH5	-0.037	3.17886	-0.36885	0.725	0.841741	-6.59566	Not changed	NUP35			NUP35	3.06429	3.27287	3.25492	3.0484	3.26681	3.16583
Q8NFW8	-0.131	3.06066	-0.883019	0.412	0.602309	-6.25152	Not changed	CMAS			CMAS	3.20801	3.01355	3.15683	3.09097	3.1924	2.7022
Q8NHU6	-0.069	2.75499	-0.880586	0.414	0.602862	-6.25369	Not changed	TDRD7			TDRD7	2.7545	2.84963	2.76369	2.78521	2.64356	2.73336
Q8TAQ2	-0.285	3.44473	-2.19626	0.072	0.253774	-4.65972	Not changed	SMARCC2			SMARCC2	3.71331	3.43841	3.61001	3.12128	3.49714	3.28822
Q8TAT6	0.339	3.18063	2.19033	0.073	0.253774	-4.66782	Not changed	NPLOC4			NPLOC4	3.07595	3.20134	2.75586	3.16497	3.52795	3.35773
Q8TB61	-0.166	3.01684	-1.35755	0.225	0.443921	-5.75198	Not changed	SLC35B2			SLC35B2	3.26438	3.15807	2.87663	2.88893	3.02459	2.88842
Q8TBC4	0.051	2.93632	0.224111	0.83	0.902292	-6.64439	Not changed	UBA3			UBA3	2.49943	3.31847	2.91527	2.80391	3.16761	2.91326
Q8TC07	0.31	3.76626	0.64402	0.544	0.714738	-6.4422	Not changed	TBC1D15			TBC1D15	2.70483	3.63438	4.49474	3.58346	3.77236	4.40783
Q8TC12	0.028	3.77736	0.258507	0.805	0.889539	-6.63491	Not changed	RDH11			RDH11	3.6011	3.7282	3.96017	3.79855	3.75927	3.81687
Q8TCJ2	-0.092	3.30014	-0.851275	0.428	0.616608	-6.27958	Not changed	STT3B			STT3B	3.2292	3.43151	3.37832	3.25508	3.40085	3.10589
Q8TCS8	-0.174	3.57128	-0.333386	0.751	0.857002	-6.60973	Not changed	PNPT1			PNPT1	2.82794	4.64278	3.50451	3.52122	2.89391	4.0373
Q8TCT9	0.126	3.90377	1.01075	0.352	0.5522	-6.13098	Not changed	HM13			HM13	3.90116	3.90406	3.7178	3.77155	3.97088	4.15716
Q8TDI0	-0.766	3.5146	-2.10918	0.081	0.264217	-4.77845	P-value >0.05 (>0.5x down)	CHD5			CHD5	4.19355	3.65805	3.84125	2.33097	3.53236	3.53143
Q8TEA8	0.37	3.62174	3.80489	0.01	0.0991897	-2.5492	Not changed	DTD1			DTD1	3.52365	3.30061	3.48555	3.70088	3.85339	3.86634
Q8TEQ6	0.436	3.40193	1.19484	0.279	0.486298	-5.93812	Not changed	GEMIN5			GEMIN5	2.92904	3.01885	3.60404	3.48059	4.33066	3.04837
Q8TEX9	0.958	3.70918	8.0088	0	0.0301398	1.24507	P-value <0.05 (>0.5x up)	IPO4			IPO4	3.14186	3.17541	3.37333	4.00984	4.21227	4.34236
Q8TF05	-0.13	2.73268	-1.17262	0.287	0.492615	-5.96248	Not changed	PPP4R1			PPP4R1	2.85361	2.62005	2.9198	2.55147	2.74285	2.70827
Q8TF09	0.79	4.49716	6.79271	0.001	0.0326317	0.378011	P-value <0.05 (>0.5x up)	DYNLRB2			DYNLRB2	4.00446	4.1456	4.15578	5.09417	4.73949	4.84349
Q8WU90	-0.085	3.22307	-0.97934	0.367	0.566509	-6.1617	Not changed	ZC3H15			ZC3H15	3.2302	3.2836	3.2836	3.20654	3.282	3.05251
Q8WUD1	-0.089	2.80715	-0.905058	0.401	0.590398	-6.23157	Not changed	RAB2B			RAB2B	2.82001	3.00399	2.73154	2.76583	2.69278	2.82874
Q8WUF5	-0.568	3.24991	-2.22305	0.069	0.25208	-4.62312	P-value >0.05 (>0.5x down)	PPP1R13L			PPP1R13L	4.11551	3.35081	3.13614	2.95327	2.94654	2.99719
Q8WUM0	0.212	2.94397	2.36341	0.058	0.230779	-4.43113	Not changed	NUP133			NUP133	2.7061	2.92993	2.87775	3.08041	3.0811	2.98856
Q8WUM4	0.045	5.31595	0.210279	0.841	0.904408	-6.64783	Not changed	PDCD6IP			PDCD6IP	5.36701	5.53284	4.98051	5.40855	5.61395	4.99283
Q8WUX9	-0.205	2.83996	-2.35732	0.058	0.230779	-4.43946	Not changed	CHMP7			CHMP7	3.01436	2.91767	2.89596	2.72614	2.84517	2.64049
Q8WVC2	0.307	4.9729	2.59574	0.042	0.199124	-4.11391	Not changed	RPS21			NA	4.88472	4.97735	4.59649	5.08135	5.11302	5.18446
Q8WVM8	0.725	3.91707	4.23192	0.006	0.0780299	-2.04805	P-value <0.05 (>0.5x up)	SCFD1			SCFD1	3.43916	3.82977	3.39411	4.4642	4.34994	4.02526
Q8WW12	-0.347	4.273	-3.57321	0.012	0.111053	-2.83334	Not changed	PCNP			PCNP	4.4104	4.32249	4.60727	4.05729	4.11335	4.12722
Q8WWM7	-0.37	3.82062	-3.45299	0.014	0.119797	-2.98405	Not changed	ATXN2L			ATXN2L	4.12465	3.80266	4.08881	3.64955	3.62356	3.6345
Q8WX93	-0.075	3.38457	-0.296248	0.777	0.869824	-6.62299	Not changed	PALLD			PALLD	3.19243	3.88361	3.19037	3.00509	3.40106	3.63486
Q8WXE1	1.171	3.09558	1.90675	0.107	0.304204	-5.05199	P-value >0.05 (>0.5x up)	ATRIP			ATRIP	3.39914	2.84838	1.28328	2.98678	4.2589	3.79698
Q8WXX5	0.374	3.84647	2.18667	0.073	0.253774	-4.67282	Not changed	DNAJC9			DNAJC9	3.96153	3.68897	3.32851	4.13295	3.99559	3.9713
Q8WZA9	-0.51	3.0362	-1.13754	0.3	0.500794	-6.00036	P-value >0.05 (>0.5x down)	IRGQ			IRGQ	3.00001	4.29656	2.57687	2.77635	3.01128	2.55616
Q92499	0.31	3.93706	1.90858	0.107	0.304204	-5.04953	Not changed	DDX1			DDX1	3.61126	4.11411	3.62083	4.21558	4.07534	3.98524
Q92522	-0.585	3.39319	-4.51152	0.004	0.0672038	-1.73593	P-value <0.05 (>0.5x down)	H1FX			H1FX	3.48908	3.78217	3.78581	2.92021	3.15642	3.22546
Q92526	0.505	3.38444	0.767272	0.473	0.652869	-6.34993	P-value >0.05 (>0.5x up)	CCT6B			CCT6B	4.17496	2.76894	2.45189	3.02521	4.80453	3.08107
Q92538	-0.242	3.30208	-1.80068	0.124	0.330268	-5.19312	Not changed	GBF1			GBF1	3.56022	3.18275	3.52607	3.10279	3.11184	3.3288
Q92541	0.524	3.39735	1.53478	0.177	0.395346	-5.53597	P-value >0.05 (>0.5x up)	RTF1			RTF1	3.02839	3.12321	3.25436	3.89547	4.1998	2.88287
Q92572	-0.01	3.10708	-0.141504	0.892	0.935256	-6.66172	Not changed	AP3S1			AP3S1	3.14494	3.11455	3.0767	3.15182	3.06888	3.0856
Q92576	1.076	2.9048	1.7516	0.132	0.340345	-5.25771	P-value >0.05 (>0.5x up)	PHF3			PHF3	2.42826	2.28207	2.38942	2.91814	4.89312	2.5178
Q92597	0.814	4.18385	8.38236	0	0.0294414	1.48261	P-value <0.05 (>0.5x up)	NDRG1			NDRG1	3.80744	3.89042	3.6327	4.61688	4.64648	4.50917
Q92598	0.221	5.07741	1.83961	0.117	0.320114	-5.14155	Not changed	HSPH1			HSPH1	4.87582	5.01933	5.00599	5.33525	5.26068	4.96736
Q92614	-0.469	3.40576	-4.58126	0.004	0.0670987	-1.66004	Not changed	MYO18A			MYO18A	3.56374	3.79894	3.55755	3.2665	3.16006	3.08774
Q92615	-0.439	3.43076	-1.67424	0.147	0.356473	-5.35844	Not changed	LARP4B			LARP4B	3.25563	4.23932	3.4551	3.13692	3.17722	3.32035
Q92620	-0.202	2.68367	-2.80141	0.032	0.173582	-3.83558	Not changed	DHX38			DHX38	2.79139	2.78741	2.77488	2.50959	2.61934	2.61941
Q92621	0.004	4.0024	0.0180682	0.986	0.992109	-6.67306	Not changed	NUP205			NUP205	4.41826	4.06717	3.51531	3.83906	4.06642	4.10817
Q92734	-0.359	4.79155	-1.4027	0.212	0.430849	-5.69813	Not changed	TFG			TFG	5.56312	4.7205	4.62964	4.61605	4.5731	4.64693
Q92769	-0.184	3.44083	-0.834335	0.437	0.62199	-6.29423	Not changed	HDAC2			HDAC2	3.10546	3.74769	3.74469	3.52948	3.08371	3.43395
Q92804	-0.133	5.04565	-1.97694	0.097	0.289799	-4.95766	Not changed	TAF15			TAF15	5.12698	5.08089	5.12865	4.99754	4.9543	4.98551
Q92841	-0.196	5.19	-0.779922	0.466	0.645729	-6.33971	Not changed	DDX17			DDX17	5.48976	4.77571	5.59858	4.89666	5.02335	5.35597
Q92878	-1.05	5.33865	-1.86463	0.113	0.31588	-5.10826	P-value >0.05 (>0.5x down)	RAD50			RAD50	5.46252	6.19943	5.92825	5.84557	3.64905	4.94706
Q92888	0.088	2.77736	0.936187	0.387	0.578569	-6.20278	Not changed	ARHGEF1			ARHGEF1	2.7017	2.80155	2.69678	2.67562	2.91776	2.87077
Q92896	-0.459	3.9546	-5.19928	0.002	0.058853	-1.02079	Not changed	GLG1			GLG1	4.21387	4.08315	4.25523	3.77383	3.77535	3.62616
Q92900	0.2	3.39131	1.74022	0.134	0.343279	-5.27262	Not changed	UPF1			UPF1	3.09999	3.28172	3.49246	3.48162	3.51036	3.48169
Q92905	-0.111	3.17107	-0.824775	0.442	0.62607	-6.3024	Not changed	COPS5			COPS5	3.103	3.46675	3.10925	3.25995	3.01805	3.06939
Q92917	-0.233	2.81595	-2.41871	0.053	0.223302	-4.35548	Not changed	GPKOW			GPKOW	2.99287	2.95437	2.85044	2.76076	2.55163	2.78566
Q92928	0.666	4.4873	2.7138	0.036	0.185283	-3.95374	P-value <0.05 (>0.5x up)	RAB1C			NA	4.02025	4.36817	4.0741	5.0219	5.14157	4.29781
Q92945	-0.407	5.46417	-3.65175	0.011	0.108839	-2.73607	Not changed	KHSRP			KHSRP	5.65326	5.49699	5.85319	5.196	5.26808	5.31747
Q92973	-0.114	3.80887	-0.457453	0.664	0.803942	-6.55465	Not changed	TNPO1			TNPO1	3.75296	4.40988	3.43404	3.76829	3.70666	3.78138
Q93009	0.518	2.83351	3.10016	0.022	0.145185	-3.43848	P-value <0.05 (>0.5x up)	USP7			USP7	2.49142	2.64173	2.58968	3.16431	3.36263	2.7513
Q93079	-0.517	7.47689	-4.25815	0.006	0.0780299	-2.01823	P-value <0.05 (>0.5x down)	HIST1H2BH			HIST1H2BH	7.59136	7.63616	7.97834	7.22234	7.1894	7.24376
Q93084	-1.233	4.17793	-2.29889	0.063	0.241995	-4.51942	P-value >0.05 (>0.5x down)	ATP2A3			ATP2A3	4.85584	4.70032	4.82702	2.41444	4.62284	3.64715
Q969Q0	-0.213	4.60075	-1.29716	0.244	0.464271	-5.82259	Not changed	RPL36AL			RPL36AL	4.68258	4.41068	5.029	4.50696	4.5418	4.43349
Q969V3	-0.13	2.98429	-1.73102	0.136	0.344993	-5.28464	Not changed	NCLN			NCLN	3.0668	2.98261	3.09815	2.86308	2.94213	2.95299
Q96A33	0.492	3.44162	4.2012	0.006	0.0790622	-2.08311	Not changed	CCDC47			CCDC47	3.25903	3.28012	3.04809	3.75007	3.50893	3.80347
Q96A49	-0.095	3.03132	-1.20645	0.275	0.483592	-5.92529	Not changed	SYAP1			SYAP1	3.10928	2.98208	3.14524	2.94383	3.00536	3.00212
Q96AC1	-0.302	4.58121	-1.87367	0.112	0.313442	-5.09621	Not changed	FERMT2	FERMT2		FERMT2	4.69855	4.53948	4.95829	4.36236	4.24948	4.67909
Q96AE4	-0.369	4.76443	-4.15162	0.006	0.0790622	-2.14002	Not changed	FUBP1			FUBP1	4.98341	4.81376	5.04962	4.5544	4.56836	4.61702
Q96AG4	0.434	5.13289	3.19384	0.02	0.136347	-3.31616	Not changed	LRRC59			LRRC59	4.70115	5.1709	4.8758	5.42005	5.35575	5.27371
Q96AY3	-0.181	3.74887	-1.18957	0.281	0.488247	-5.94393	Not changed	FKBP10			FKBP10	3.51768	4.03631	3.96415	3.63518	3.7234	3.61652
Q96B26	-0.084	3.14159	-0.688773	0.518	0.690102	-6.41027	Not changed	EXOSC8			EXOSC8	3.05256	3.32127	3.17717	2.90565	3.18357	3.2093
Q96B49	0.522	3.79045	5.11603	0.002	0.058853	-1.10349	P-value <0.05 (>0.5x up)	TOMM6			TOMM6	3.54375	3.67623	3.36879	3.99004	4.06982	4.09407
Q96B97	0.597	3.85244	2.96503	0.026	0.153797	-3.61687	P-value <0.05 (>0.5x up)	SH3KBP1			SH3KBP1	3.49174	3.53028	3.63917	3.70164	4.35144	4.40034
Q96C19	0.525	4.49973	5.98076	0.001	0.0455895	-0.293045	P-value <0.05 (>0.5x up)	EFHD2			EFHD2	4.25683	4.10823	4.34702	4.78597	4.74435	4.75597
Q96C57	-0.054	2.68418	-0.791024	0.46	0.641648	-6.33063	Not changed	C12orf43			C12orf43	2.71803	2.73665	2.67849	2.66834	2.62662	2.67698
Q96C86	-0.049	2.86945	-0.683447	0.521	0.693262	-6.41416	Not changed	DCPS			DCPS	2.90281	2.86887	2.91043	2.84888	2.9024	2.7833
Q96CS3	0.082	3.18078	1.0731	0.326	0.526593	-6.06802	Not changed	FAF2			FAF2	3.09604	3.21352	3.11036	3.26342	3.1651	3.23624
Q96CV9	-1.009	3.17541	-2.85045	0.03	0.167856	-3.76974	P-value <0.05 (>0.5x down)	OPTN			OPTN	3.37354	3.16621	4.50055	2.75209	2.70722	2.55286
Q96D46	0.091	2.90111	0.714739	0.503	0.679593	-6.39091	Not changed	NMD3			NMD3	2.86651	2.93865	2.76238	3.16988	2.91168	2.75756
Q96DB5	0.038	3.02857	0.443046	0.674	0.810136	-6.56188	Not changed	RMDN1			RMDN1	2.96488	2.99025	3.07429	2.96618	3.15497	3.02084
Q96DU9	-0.448	4.15334	-0.937554	0.386	0.578569	-6.2015	Not changed	PABPC5			PABPC5	5.30941	3.94195	3.8811	4.58414	3.56698	3.63645
Q96E11	0.778	3.17827	1.23781	0.264	0.476326	-5.89027	P-value >0.05 (>0.5x up)	MRRF			MRRF	2.86894	2.71868	2.78073	2.813	2.81955	5.06872
Q96EE3	-0.065	2.57817	-0.718138	0.501	0.678736	-6.38833	Not changed	SEH1L			SEH1L	2.54086	2.65144	2.63964	2.60652	2.61842	2.41214
Q96EM0	0.062	3.30732	0.80818	0.451	0.633347	-6.3164	Not changed	L3HYPDH			L3HYPDH	3.26383	3.27477	3.28986	3.27572	3.4353	3.30447
Q96EY1	0.178	3.18032	1.42373	0.206	0.426481	-5.67276	Not changed	DNAJA3			DNAJA3	3.17335	3.16531	2.93459	3.46918	3.13013	3.20936
Q96EY7	-0.037	3.24795	-0.236633	0.821	0.89716	-6.6411	Not changed	PTCD3			PTCD3	3.21982	3.03511	3.54379	3.16098	3.38862	3.13939
Q96FJ2	-0.459	4.05428	-2.12448	0.079	0.26155	-4.75763	Not changed	DYNLL2			DYNLL2	4.44301	3.89095	4.51766	3.67457	3.67501	4.12446
Q96FQ6	0.795	3.97587	3.54217	0.013	0.112332	-2.87204	P-value <0.05 (>0.5x up)	S100A16			S100A16	3.41333	3.97996	3.3418	4.36767	4.65588	4.09656
Q96FW1	-0.075	4.06674	-0.655673	0.537	0.70963	-6.43406	Not changed	OTUB1			OTUB1	4.06603	4.1165	4.12998	4.24735	3.88269	3.95786
Q96G03	0.24	2.94695	1.7966	0.124	0.330484	-5.19852	Not changed	PGM2			PGM2	2.70845	2.88545	2.88636	2.94312	2.93597	3.32235
Q96HC4	-0.098	3.57662	-1.29478	0.245	0.464271	-5.82533	Not changed	PDLIM5			PDLIM5	3.55793	3.61077	3.70872	3.51659	3.5067	3.55904
Q96HE7	-0.013	4.77636	-0.093458	0.929	0.959792	-6.66822	Not changed	ERO1A			ERO1A	4.99211	4.82925	4.52668	4.82345	4.68844	4.79825
Q96HS1	-0.202	3.74725	-2.19452	0.072	0.253774	-4.66211	Not changed	PGAM5			PGAM5	3.96703	3.72683	3.85104	3.66774	3.69564	3.57523
Q96I24	0.064	3.4949	0.169928	0.871	0.918145	-6.65663	Not changed	FUBP3			FUBP3	3.17717	4.20185	3.00896	3.30829	3.24349	4.02963
Q96I25	0.066	3.35522	0.357251	0.734	0.846886	-6.60041	Not changed	RBM17			RBM17	3.01429	3.31304	3.63991	3.19083	3.45453	3.51869
Q96I99	0.073	3.50503	0.566069	0.593	0.754631	-6.49334	Not changed	SUCLG2			SUCLG2	3.55416	3.64411	3.20717	3.5523	3.56238	3.51003
Q96IX5	0.02	4.35906	0.0916746	0.93	0.960246	-6.66841	Not changed	ATP5MD			ATP5MD	4.62235	3.97192	4.45228	4.56378	4.03722	4.50683
Q96IZ0	-0.382	3.77814	-2.81199	0.032	0.172741	-3.82136	Not changed	PAWR			PAWR	3.87794	3.82421	4.20572	3.5053	3.7471	3.50856
Q96KK5	1.755	6.65959	1.81563	0.121	0.326347	-5.17334	P-value >0.05 (>0.5x up)	HIST1H2AH			HIST1H2AH	6.805	7.03715	3.50397	7.27034	7.95972	7.38139
Q96KP4	0.314	4.6874	2.77045	0.034	0.178077	-3.87726	Not changed	CNDP2			CNDP2	4.49901	4.63126	4.4605	4.64969	4.97321	4.91072
Q96KR1	0.673	3.53298	0.969446	0.371	0.569771	-6.17124	P-value >0.05 (>0.5x up)	ZFR			ZFR	3.15271	3.03833	3.39883	3.01414	3.07555	5.51831
Q96LB3	0.326	2.97301	1.20334	0.276	0.484312	-5.92874	Not changed	IFT74			IFT74	2.77941	2.9308	2.71927	3.14164	2.59557	3.67136
Q96LJ7	-0.029	2.67087	-0.379053	0.718	0.838855	-6.59136	Not changed	DHRS1			DHRS1	2.73676	2.66341	2.65637	2.58512	2.6505	2.73308
Q96N66	-0.168	3.74732	-1.34232	0.23	0.446305	-5.76994	Not changed	MBOAT7			MBOAT7	3.82212	3.6303	4.04213	3.69546	3.7288	3.56508
Q96N67	-0.599	3.11048	-1.23524	0.264	0.476326	-5.89315	P-value >0.05 (>0.5x down)	DOCK7			DOCK7	2.58082	3.13624	4.51233	2.88376	2.67736	2.87238
Q96P70	0.227	2.94097	2.8905	0.029	0.162384	-3.71615	Not changed	IPO9			IPO9	2.8399	2.79385	2.84906	2.95648	3.08814	3.11837
Q96PK6	0.225	3.97904	0.935928	0.387	0.578569	-6.20303	Not changed	RBM14			RBM14	3.88075	3.6003	4.11841	3.63688	4.42198	4.2159
Q96PU5	0.49	3.58115	4.10755	0.007	0.0802644	-2.19096	Not changed	NEDD4L			NEDD4L	3.25876	3.25464	3.49503	3.65176	3.95397	3.87275
Q96Q89	-0.434	2.88007	-2.35617	0.058	0.230779	-4.44104	Not changed	KIF20B			KIF20B	2.91839	3.0288	3.34384	2.98823	2.47036	2.53078
Q96QK1	-0.372	4.49738	-1.02217	0.347	0.547965	-6.11964	Not changed	VPS35			VPS35	4.19819	4.32676	5.52528	4.29874	4.17082	4.46446
Q96R06	-0.149	3.01958	-1.16815	0.289	0.492683	-5.96735	Not changed	SPAG5			SPAG5	3.18661	2.91302	3.18327	2.77407	3.10866	2.95184
Q96RP9	0.313	3.50783	2.28492	0.064	0.242091	-4.53852	Not changed	GFM1			GFM1	3.25056	3.48368	3.31941	3.79112	3.79305	3.40918
Q96RS6	-0.029	3.52353	-0.393685	0.708	0.83067	-6.585	Not changed	NUDCD1			NUDCD1	3.50432	3.51309	3.59665	3.56433	3.46703	3.49576
Q96SB4	-0.307	3.34756	-1.3226	0.236	0.453341	-5.79305	Not changed	SRPK1			SRPK1	3.85882	2.99832	3.64564	3.20839	3.30673	3.06749
Q96SI9	-1.228	3.04371	-16.1565	0	0.00895709	4.52341	P-value <0.05 (>0.5x down)	STRBP			STRBP	3.65114	3.61664	3.70519	2.44381	2.4899	2.35562
Q96T51	-0.089	2.70503	-0.594155	0.575	0.742628	-6.47558	Not changed	RUFY1			RUFY1	2.81584	2.83344	2.59922	2.94759	2.50599	2.52812
Q96TA1	0.53	4.28813	5.82994	0.001	0.046929	-0.426901	P-value <0.05 (>0.5x up)	FAM129B			FAM129B	4.09477	3.90703	4.06742	4.59932	4.60493	4.45531
Q99436	0.228	4.32109	0.990367	0.362	0.561161	-6.151	Not changed	PSMB7			PSMB7	4.46234	4.46928	3.68933	4.31635	4.52188	4.46737
Q99456	-0.843	3.12098	-2.57794	0.043	0.202523	-4.13813	P-value <0.05 (>0.5x down)	KRT12			KRT12	2.7976	4.0876	3.74169	2.69622	2.69571	2.70704
Q99459	0.562	4.08215	6.93136	0.001	0.0318993	0.48475	P-value <0.05 (>0.5x up)	CDC5L			CDC5L	3.71425	3.86364	3.82623	4.29122	4.4119	4.38568
Q99460	0.295	5.06335	1.636	0.155	0.369656	-5.40767	Not changed	PSMD1			PSMD1	5.14174	4.7667	4.83963	5.45261	5.28744	4.892
Q99471	0.236	3.86936	1.69961	0.142	0.347878	-5.32557	Not changed	PFDN5			PFDN5	3.46654	3.83413	3.95296	3.98066	3.9561	4.02579
Q99497	0.394	6.84279	5.33372	0.002	0.058853	-0.88941	Not changed	PARK7			PARK7	6.62004	6.72037	6.59742	7.04609	7.06659	7.00624
Q99536	-0.404	5.06582	-4.89351	0.003	0.0609144	-1.32969	Not changed	VAT1			VAT1	5.33029	5.15122	5.32199	4.84531	4.89947	4.84666
Q99567	-0.132	3.22119	-1.49725	0.187	0.40548	-5.58269	Not changed	NUP88			NUP88	3.38144	3.1585	3.32174	3.11672	3.1438	3.20494
Q99570	-0.322	2.91593	-1.42501	0.206	0.426227	-5.6712	Not changed	PIK3R4			PIK3R4	3.5162	3.08617	2.62878	2.66745	2.83208	2.76489
Q99575	0.042	2.77784	0.640321	0.546	0.715639	-6.44476	Not changed	POP1			POP1	2.76819	2.76108	2.74107	2.78931	2.79443	2.81297
Q99584	0.307	3.70227	3.13722	0.021	0.140953	-3.38995	Not changed	S100A13			S100A13	3.41141	3.67901	3.55581	3.92419	3.86316	3.78002
Q99590	-0.333	2.79126	-2.45673	0.051	0.220481	-4.3035	Not changed	SCAF11			SCAF11	3.02449	2.7052	3.14331	2.51289	2.70455	2.65715
Q99613	-0.028	5.04734	-0.349537	0.739	0.849522	-6.60349	Not changed	EIF3C			EIF3C	5.09289	4.99499	5.09626	4.9467	5.05114	5.10208
Q99614	-0.113	3.5142	-1.29379	0.245	0.464271	-5.82647	Not changed	TTC1			TTC1	3.67	3.59288	3.44902	3.50704	3.44799	3.41827
Q99615	-0.036	4.19412	-0.303831	0.772	0.866322	-6.62041	Not changed	DNAJC7			DNAJC7	4.18353	4.19679	4.25562	4.01306	4.3999	4.1158
Q99661	-0.028	2.71199	-0.208718	0.842	0.904603	-6.64821	Not changed	KIF2C			KIF2C	2.74861	2.58666	2.8427	2.62724	2.53544	2.93133
Q99714	-0.18	4.45095	-1.86086	0.114	0.316086	-5.11328	Not changed	HSD17B10			HSD17B10	4.50751	4.65147	4.46439	4.25018	4.47606	4.35608
Q99733	-0.161	3.95743	-1.83217	0.118	0.321955	-5.15143	Not changed	NAP1L4			NAP1L4	3.98421	4.00759	4.12159	3.9901	3.81782	3.82328
Q99798	-0.149	3.80515	-1.15201	0.295	0.49614	-5.98481	Not changed	ACO2			ACO2	3.80364	3.69951	4.1355	3.75722	3.75863	3.67638
Q99805	-0.037	3.10106	-0.414332	0.694	0.822095	-6.57564	Not changed	TM9SF2			TM9SF2	3.19809	3.02505	3.13565	3.05907	3.00341	3.18508
Q99832	-0.138	5.58944	-1.61224	0.16	0.375335	-5.43807	Not changed	CCT7			CCT7	5.69325	5.62171	5.66076	5.39396	5.56756	5.5994
Q99848	0.116	3.34978	1.16038	0.291	0.492683	-5.97577	Not changed	EBNA1BP2			EBNA1BP2	3.42398	3.25249	3.19941	3.47873	3.45653	3.28755
Q99873	0.22	4.06982	1.93176	0.103	0.298695	-5.01846	Not changed	PRMT1			PRMT1	3.9376	4.16214	3.77928	4.20749	4.18836	4.14407
Q99959	-0.416	2.98709	-2.05159	0.088	0.276372	-4.85669	Not changed	PKP2			PKP2	2.91875	3.60214	3.06422	2.9153	2.84008	2.58209
Q99961	0.305	4.09559	1.59969	0.163	0.376064	-5.45405	Not changed	SH3GL1			SH3GL1	3.62178	4.24834	3.95841	4.43294	4.28311	4.02894
Q9BPX3	-0.091	2.88342	-1.1657	0.289	0.492683	-5.97	Not changed	NCAPG			NCAPG	3.02476	2.88134	2.88036	2.86192	2.85025	2.80188
Q9BPX5	0.498	3.23115	3.64837	0.011	0.108839	-2.74024	Not changed	ARPC5L			ARPC5L	3.03032	2.83014	3.08644	3.54097	3.65319	3.24584
Q9BQ39	0.017	2.64221	0.212261	0.839	0.904408	-6.64735	Not changed	DDX50			DDX50	2.63021	2.56355	2.70808	2.63186	2.61076	2.7088
Q9BQ52	0.251	3.20509	1.49327	0.188	0.406701	-5.58763	Not changed	ELAC2			ELAC2	3.17091	3.2094	2.85783	3.16314	3.19903	3.63026
Q9BQ67	0.017	3.06329	0.184356	0.86	0.914952	-6.6537	Not changed	GRWD1			GRWD1	3.05065	2.91809	3.19533	3.06079	3.06823	3.08666
Q9BQE3	0.007	5.17963	0.0522625	0.96	0.978109	-6.67168	Not changed	TUBA1C			TUBA1C	5.333	5.26196	4.93369	5.24871	5.06804	5.23235
Q9BQE5	-0.438	3.5564	-3.51703	0.013	0.114458	-2.90349	Not changed	APOL2			APOL2	3.83157	3.53527	3.95888	3.3749	3.34266	3.29513
Q9BQG0	-0.065	3.64575	-0.462273	0.661	0.803663	-6.55218	Not changed	MYBBP1A			MYBBP1A	3.68712	3.42762	3.91933	3.68005	3.53059	3.62978
Q9BQS8	0.942	3.18326	4.62577	0.004	0.0664687	-1.61201	P-value <0.05 (>0.5x up)	FYCO1			FYCO1	2.80809	2.77212	2.55727	3.47158	4.08911	3.40139
Q9BRA2	-0.165	4.71683	-1.11153	0.31	0.511372	-6.02797	Not changed	TXNDC17			TXNDC17	4.65227	4.63025	5.11569	4.65598	4.5789	4.6679
Q9BRP8	0.18	3.77616	0.758567	0.478	0.656435	-6.35689	Not changed	PYM1			PYM1	3.97604	3.13826	3.94381	3.83076	3.8579	3.91019
Q9BRX5	-0.13	2.87036	-1.70888	0.14	0.346733	-5.31351	Not changed	GINS3			GINS3	2.95308	2.92818	2.92494	2.77682	2.89625	2.7429
Q9BS26	-0.206	4.3638	-2.88283	0.029	0.162989	-3.72641	Not changed	ERP44			ERP44	4.4981	4.42932	4.47224	4.3179	4.2317	4.23351
Q9BSJ8	-0.203	4.14818	-2.45394	0.051	0.220481	-4.30731	Not changed	ESYT1			ESYT1	4.29684	4.24975	4.20182	4.1149	4.08662	3.93917
Q9BT09	-0.533	3.03048	-5.42706	0.002	0.0576065	-0.799746	P-value <0.05 (>0.5x down)	CNPY3			CNPY3	3.36159	3.34679	3.18318	2.64233	2.87612	2.77288
Q9BT78	0.03	3.53171	0.367397	0.726	0.842402	-6.59626	Not changed	COPS4			COPS4	3.46457	3.49379	3.59248	3.48937	3.62675	3.52329
Q9BTE3	-0.149	3.43014	-1.5552	0.173	0.391886	-5.51034	Not changed	MCMBP			MCMBP	3.43228	3.42207	3.66023	3.2963	3.35451	3.41542
Q9BTE6	-0.068	3.20214	-0.418128	0.691	0.820894	-6.57387	Not changed	AARSD1			AARSD1	3.42893	3.35685	2.9227	3.33057	3.0437	3.13007
Q9BTW9	-0.005	3.32918	-0.0106548	0.992	0.996178	-6.67319	Not changed	TBCD			TBCD	2.95177	2.86853	4.17461	2.93824	3.01636	4.02559
Q9BUF5	0.669	5.29305	4.82474	0.003	0.0612811	-1.40112	P-value <0.05 (>0.5x up)	TUBB6			TUBB6	4.92708	5.18422	4.76441	5.78319	5.59568	5.5037
Q9BUQ8	0.084	3.29073	0.843606	0.432	0.617994	-6.28624	Not changed	DDX23			DDX23	3.29378	3.23416	3.21821	3.18289	3.32867	3.4867
Q9BV20	0.001	2.77131	0.00784311	0.994	0.996949	-6.67322	Not changed	MRI1			MRI1	2.56951	2.70199	3.04086	2.77052	2.7751	2.76988
Q9BV86	-0.038	3.57441	-0.235703	0.822	0.89716	-6.64135	Not changed	NTMT1			NTMT1	3.8455	3.54953	3.38485	3.7444	3.57026	3.3519
Q9BVC6	-0.195	4.73709	-0.812894	0.448	0.631154	-6.31244	Not changed	TMEM109			TMEM109	4.52523	4.88651	5.09261	4.3606	5.08185	4.47575
Q9BVG4	0.501	3.72315	4.87339	0.003	0.0612811	-1.35051	P-value <0.05 (>0.5x up)	PBDC1			PBDC1	3.59802	3.49749	3.32183	3.95071	4.07267	3.89819
Q9BVJ6	0.058	2.84604	0.553101	0.601	0.76308	-6.50128	Not changed	UTP14A			UTP14A	2.91935	2.86914	2.66193	2.99344	2.84827	2.78413
Q9BVK6	-0.652	3.94197	-4.61389	0.004	0.0666671	-1.6248	P-value <0.05 (>0.5x down)	TMED9			TMED9	3.97158	4.40433	4.42827	3.66014	3.62281	3.56469
Q9BVP2	-0.229	3.59576	-0.786299	0.463	0.642379	-6.33451	Not changed	GNL3			GNL3	3.53579	3.25555	4.33987	3.27721	3.63877	3.52736
Q9BW19	-0.032	4.59406	-0.0328383	0.975	0.98573	-6.67263	Not changed	KIFC1			KIFC1	3.03226	5.39577	5.40198	5.51221	5.35906	2.86309
Q9BWD1	0.144	3.13728	1.21908	0.27	0.480762	-5.91125	Not changed	ACAT2			ACAT2	2.97039	2.99237	3.23262	3.35065	3.0593	3.21835
Q9BWF3	0.001	3.2457	0.00540648	0.996	0.996949	-6.67324	Not changed	RBM4			RBM4	3.42767	2.80313	3.50466	3.12559	3.3658	3.24738
Q9BWJ5	-0.614	3.80838	-3.2006	0.02	0.135746	-3.30738	P-value <0.05 (>0.5x down)	SF3B5			SF3B5	4.4359	3.77733	4.13247	3.34095	3.69732	3.46634
Q9BWM7	0.206	2.65086	1.7186	0.138	0.346038	-5.30085	Not changed	SFXN3			SFXN3	2.68412	2.60593	2.35406	2.64492	2.73628	2.87983
Q9BXB4	0.067	2.73347	0.956868	0.377	0.572007	-6.18326	Not changed	OSBPL11			OSBPL11	2.64675	2.71648	2.73739	2.75535	2.75831	2.78652
Q9BXJ9	0.618	3.85282	1.24495	0.261	0.473354	-5.88221	P-value >0.05 (>0.5x up)	NAA15			NAA15	3.01121	3.25268	4.36711	4.6068	3.32149	4.55761
Q9BXK5	-0.277	3.07106	-2.88602	0.029	0.162819	-3.72214	Not changed	BCL2L13			BCL2L13	3.33164	3.06132	3.23521	2.87263	2.96497	2.96061
Q9BXP5	0.176	3.63566	1.59453	0.164	0.377478	-5.46061	Not changed	SRRT			SRRT	3.36663	3.65423	3.62202	3.62917	3.71614	3.82578
Q9BXX2	-0.156	3.74517	-0.36337	0.729	0.844643	-6.59792	Not changed	ANKRD30B			ANKRD30B	3.69816	3.55849	4.21235	4.53527	2.92423	3.54252
Q9BXX3	-0.068	2.59654	-0.459882	0.662	0.803663	-6.55341	Not changed	ANKRD30A			ANKRD30A	2.38257	2.92828	2.58109	2.59437	2.53621	2.55672
Q9BY32	-0.14	3.57634	-0.655597	0.537	0.70963	-6.43412	Not changed	ITPA			ITPA	3.82142	3.8834	3.23434	3.66072	3.61295	3.24522
Q9BY44	-0.07	3.94115	-0.501104	0.635	0.787681	-6.53144	Not changed	EIF2A			EIF2A	4.02096	3.91018	3.99714	4.01682	3.61957	4.08222
Q9BY77	0.167	3.12237	1.08666	0.32	0.522237	-6.054	Not changed	POLDIP3			POLDIP3	3.02399	3.00671	3.08583	3.5026	3.1861	2.92902
Q9BYC5	-0.051	3.00761	-0.394872	0.707	0.83067	-6.58448	Not changed	FUT8			FUT8	3.15937	2.85092	3.08919	2.87329	2.89752	3.17539
Q9BYT8	-0.191	3.12362	-0.497538	0.637	0.789321	-6.53341	Not changed	NLN			NLN	2.84251	4.09612	2.71868	3.2353	2.83011	3.019
Q9BYX2	-0.462	2.96135	-1.12582	0.305	0.505267	-6.01284	Not changed	TBC1D2			TBC1D2	4.16328	2.71962	2.6945	2.63874	2.74615	2.80579
Q9BZ23	-0.042	2.54611	-0.593492	0.575	0.742628	-6.47601	Not changed	PANK2			PANK2	2.52975	2.60269	2.56858	2.47785	2.53926	2.55851
Q9BZE4	0.263	3.15103	1.3973	0.213	0.432399	-5.70461	Not changed	GTPBP4			GTPBP4	2.60188	3.16464	3.29225	3.2582	3.29291	3.29632
Q9BZE9	-0.407	2.79153	-2.45427	0.051	0.220481	-4.30687	Not changed	ASPSCR1			ASPSCR1	3.23568	3.10958	2.64041	2.52686	2.60824	2.62843
Q9BZF9	0.004	2.74625	0.0252576	0.981	0.989147	-6.67289	Not changed	UACA			UACA	3.0361	2.70036	2.49635	2.77111	2.85248	2.62108
Q9BZH6	0.176	2.7258	1.57884	0.167	0.383434	-5.48051	Not changed	WDR11			WDR11	2.50278	2.79312	2.61807	2.947	2.77141	2.72241
Q9BZK7	0.268	3.2568	0.949088	0.38	0.574976	-6.19064	Not changed	TBL1XR1			TBL1XR1	2.55593	3.18181	3.6306	3.2321	3.33624	3.60411
Q9BZQ8	0.117	3.37684	1.54493	0.175	0.39221	-5.52325	Not changed	FAM129A			FAM129A	3.35444	3.35672	3.24345	3.45649	3.47041	3.37953
Q9C0C2	0.052	3.29887	0.414625	0.693	0.822095	-6.57551	Not changed	TNKS1BP1			TNKS1BP1	3.35951	3.2458	3.21365	3.56532	3.19957	3.20938
Q9C0C9	-0.09	2.73521	-1.35599	0.226	0.444366	-5.75382	Not changed	UBE2O			UBE2O	2.77153	2.80972	2.76007	2.68535	2.67817	2.70639
Q9GZU8	-0.098	3.12018	-0.958296	0.376	0.572007	-6.1819	Not changed	FAM192A			FAM192A	3.29137	3.06488	3.15189	3.15666	3.122	2.93428
Q9GZZ9	-0.147	2.98999	-1.2444	0.261	0.473354	-5.88284	Not changed	UBA5			UBA5	3.29667	2.95484	2.93928	2.87076	2.93717	2.94123
Q9H074	-0.161	2.76547	-2.00907	0.093	0.282389	-4.91428	Not changed	PAIP1			PAIP1	2.91975	2.8573	2.7615	2.67305	2.63447	2.74672
Q9H078	-0.752	2.88715	-2.72555	0.036	0.184005	-3.93786	P-value <0.05 (>0.5x down)	CLPB			CLPB	3.81993	3.26029	2.70932	2.58406	2.46579	2.48352
Q9H089	-0.118	2.645	-0.96018	0.375	0.571467	-6.18011	Not changed	LSG1			LSG1	2.54673	2.89685	2.6691	2.45116	2.70323	2.60295
Q9H0A0	-0.002	3.77867	-0.00706765	0.995	0.996949	-6.67322	Not changed	NAT10			NAT10	3.76596	3.74275	3.83027	4.23966	3.94848	3.1449
Q9H0B6	-0.999	3.55461	-1.47136	0.193	0.411246	-5.61464	P-value >0.05 (>0.5x down)	KLC2			KLC2	3.32924	5.65486	3.17754	3.32542	2.90047	2.94014
Q9H0D6	0.448	3.58796	5.1145	0.002	0.058853	-1.10502	Not changed	XRN2			XRN2	3.30736	3.49893	3.2862	3.7843	3.84857	3.8024
Q9H0H5	0.107	2.89607	0.871264	0.418	0.606314	-6.262	Not changed	RACGAP1			RACGAP1	2.78374	2.75741	2.98683	3.14819	2.88896	2.81131
Q9H0U4	0.591	5.17353	3.34764	0.016	0.124984	-3.1179	P-value <0.05 (>0.5x up)	RAB1B			RAB1B	5.07655	5.07059	4.48624	5.4179	5.4793	5.51062
Q9H0U9	0.153	2.75896	1.74115	0.134	0.343279	-5.2714	Not changed	TSPYL1			TSPYL1	2.80423	2.61712	2.62628	2.85184	2.88805	2.76628
Q9H223	-0.101	3.81838	-1.21051	0.273	0.482431	-5.92079	Not changed	EHD4			EHD4	3.91283	3.94697	3.74633	3.75785	3.77442	3.77185
Q9H2G2	-0.446	3.61596	-1.16785	0.289	0.492683	-5.96767	Not changed	SLK			SLK	3.11104	4.60518	3.79995	3.45112	3.59297	3.13549
Q9H2J4	-0.14	3.19236	-0.770456	0.471	0.650942	-6.34738	Not changed	PDCL3			PDCL3	2.95267	3.18762	3.64733	3.13512	3.08699	3.14441
Q9H2P0	0.31	3.17111	1.40596	0.211	0.430428	-5.69421	Not changed	ADNP			ADNP	3.38248	2.64622	3.01948	3.53309	3.0636	3.38176
Q9H2U1	-0.223	3.46027	-0.685931	0.519	0.691821	-6.41235	Not changed	DHX36			DHX36	3.47315	3.05379	4.18826	3.71337	3.27535	3.05771
Q9H2U2	-0.005	2.87389	-0.0695457	0.947	0.971844	-6.67046	Not changed	PPA2			PPA2	2.9116	2.91318	2.8049	2.87524	2.81276	2.9257
Q9H2W6	-0.286	2.92344	-2.13728	0.078	0.260438	-4.74018	Not changed	MRPL46			MRPL46	2.91671	3.01846	3.26427	2.79394	2.93899	2.60828
Q9H307	-0.361	3.76449	-0.927732	0.391	0.579402	-6.21067	Not changed	PNN			PNN	3.27791	3.72539	4.83179	3.58151	3.59265	3.5777
Q9H3N1	0.082	4.89715	1.17052	0.288	0.492683	-5.96476	Not changed	TMX1			TMX1	4.84533	4.851	4.87191	4.89091	4.99466	4.9291
Q9H3P7	-0.076	3.76453	-0.110221	0.916	0.953041	-6.66625	Not changed	ACBD3			ACBD3	3.3259	3.05604	5.02611	4.82764	3.29132	3.06021
Q9H3U1	-0.164	2.99231	-1.16501	0.29	0.492683	-5.97076	Not changed	UNC45A			UNC45A	2.93346	2.93467	3.35427	2.8824	2.83587	3.01316
Q9H488	0.448	3.24578	2.04147	0.089	0.278052	-4.87041	Not changed	POFUT1			POFUT1	3.36114	3.16794	2.53662	3.41913	3.44246	3.5474
Q9H4A6	0.038	3.71802	0.215155	0.837	0.904408	-6.64665	Not changed	GOLPH3			GOLPH3	3.92872	3.35491	3.81404	3.80716	3.83734	3.56598
Q9H4M7	0.359	3.50121	3.08254	0.023	0.145257	-3.46162	Not changed	PLEKHA4			PLEKHA4	3.16333	3.36061	3.44159	3.69832	3.812	3.5314
Q9H4M9	0.805	4.54917	3.83282	0.009	0.0971859	-2.51552	P-value <0.05 (>0.5x up)	EHD1			EHD1	4.30891	4.44796	3.68333	5.00832	4.85332	4.99314
Q9H6N6	-0.839	3.39651	-2.10436	0.082	0.265488	-4.78501	P-value >0.05 (>0.5x down)	MYH16			NA	4.3228	3.58002	3.54519	2.57494	2.57959	3.77654
Q9H6T3	0.114	2.77604	0.806162	0.452	0.633767	-6.31808	Not changed	RPAP3			RPAP3	2.84345	2.61064	2.70259	3.10267	2.67227	2.72462
Q9H8Y8	0.08	2.94651	1.04094	0.339	0.540882	-6.10081	Not changed	GORASP2			GORASP2	2.9105	2.9119	2.89674	2.8888	3.04698	3.02414
Q9H910	-0.118	4.18336	-1.41874	0.207	0.427895	-5.67879	Not changed	JPT2			JPT2	4.23406	4.18202	4.31068	4.02614	4.1815	4.16575
Q9H9B4	0.343	4.1318	2.35835	0.058	0.230779	-4.43805	Not changed	SFXN1			SFXN1	3.82341	4.0801	3.9775	4.49525	4.37787	4.03668
Q9H9P8	-0.261	3.26502	-3.43039	0.015	0.11984	-3.01263	Not changed	L2HGDH			L2HGDH	3.48358	3.35127	3.35229	3.1684	3.12809	3.10652
Q9HAV0	-1.343	3.43545	-9.03383	0	0.0294414	1.86854	P-value <0.05 (>0.5x down)	GNB4			GNB4	4.23763	3.78805	4.29572	2.7601	2.74468	2.7865
Q9HAV4	0.674	3.8508	2.38453	0.056	0.229076	-4.40223	P-value >0.05 (>0.5x up)	XPO5			XPO5	3.44135	3.45604	3.64449	3.63124	4.75466	4.17701
Q9HAV7	0.651	3.70591	4.91254	0.003	0.0605979	-1.31004	P-value <0.05 (>0.5x up)	GRPEL1			GRPEL1	3.15067	3.52716	3.4627	4.01295	4.17206	3.90995
Q9HB07	-0.07	3.82322	-0.766442	0.473	0.652972	-6.3506	Not changed	C12orf10			NA	3.84085	3.83533	3.89873	3.63884	3.86579	3.8598
Q9HB71	0.311	4.49468	1.93517	0.103	0.298137	-5.01388	Not changed	CACYBP			CACYBP	4.51853	4.5034	3.99609	4.73281	4.60945	4.60781
Q9HC07	0.45	3.91899	5.93015	0.001	0.0455895	-0.337628	Not changed	TMEM165			TMEM165	3.69637	3.62524	3.76067	4.17035	4.09278	4.16853
Q9HC10	0.187	2.81824	1.26493	0.254	0.469554	-5.85956	Not changed	OTOF			OTOF	2.84735	2.40927	2.91762	2.93839	2.88772	2.90911
Q9HC35	-0.023	2.8546	-0.214277	0.838	0.904408	-6.64686	Not changed	EML4			EML4	2.77905	2.97742	2.84166	3.00832	2.74164	2.77952
Q9HC38	0.086	4.52899	0.727929	0.495	0.672653	-6.38085	Not changed	GLOD4			GLOD4	4.54802	4.48553	4.42478	4.51213	4.41359	4.78989
Q9HCC0	0.17	3.43288	1.24981	0.259	0.472858	-5.87672	Not changed	MCCC2			MCCC2	3.1396	3.34309	3.56042	3.39937	3.66363	3.49117
Q9HD45	-0.218	3.21504	-2.71449	0.036	0.185283	-3.95281	Not changed	TM9SF3			TM9SF3	3.26203	3.3144	3.39512	3.0275	3.12722	3.16394
Q9HDC9	-0.165	4.6648	-1.70282	0.141	0.347282	-5.3214	Not changed	APMAP			APMAP	4.62706	4.73337	4.88212	4.49384	4.64391	4.6085
Q9NP72	0.517	4.17311	4.65549	0.004	0.0656965	-1.58011	P-value <0.05 (>0.5x up)	RAB18			RAB18	3.75284	3.99377	3.99786	4.56681	4.32344	4.40394
Q9NPD3	-0.311	3.56231	-1.6399	0.154	0.369004	-5.40267	Not changed	EXOSC4			EXOSC4	3.31883	3.84212	3.9924	3.32131	3.36415	3.53502
Q9NPQ8	0.087	3.77869	0.172873	0.869	0.918145	-6.65605	Not changed	RIC8A			RIC8A	4.92188	3.00085	3.28306	3.88371	3.79045	3.79222
Q9NQ48	0.323	3.22256	2.72614	0.036	0.184005	-3.93706	Not changed	LZTFL1			LZTFL1	2.98704	3.17398	3.02158	3.46777	3.50858	3.17644
Q9NQ50	0.032	3.52933	0.154918	0.882	0.927037	-6.65943	Not changed	MRPL40			MRPL40	3.39466	3.51607	3.62988	3.23951	3.41791	3.97796
Q9NQ55	-1.366	4.50486	-2.94936	0.027	0.156388	-3.63769	P-value <0.05 (>0.5x down)	PPAN			PPAN	5.10976	5.22747	5.22597	3.4219	3.13385	4.9102
Q9NQC3	0.849	4.77995	5.57107	0.002	0.0538485	-0.66387	P-value <0.05 (>0.5x up)	RTN4			RTN4	4.09757	4.48474	4.48333	5.41085	5.13213	5.0711
Q9NQP4	-0.073	3.85691	-0.524442	0.619	0.777883	-6.51824	Not changed	PFDN4			PFDN4	4.09343	3.89647	3.69101	3.99578	3.78891	3.67585
Q9NQR4	-0.105	3.77938	-1.09365	0.317	0.51807	-6.04672	Not changed	NIT2			NIT2	3.7549	3.74335	3.99796	3.68959	3.73121	3.75924
Q9NQW6	-0.581	3.26754	-5.1207	0.002	0.058853	-1.09883	P-value <0.05 (>0.5x down)	ANLN			ANLN	3.76342	3.39268	3.51788	2.92753	2.99387	3.00989
Q9NQW7	0.156	3.30371	1.53727	0.177	0.395332	-5.53285	Not changed	XPNPEP1			XPNPEP1	3.13211	3.22874	3.31642	3.35591	3.52588	3.2632
Q9NQX3	-0.077	2.79923	-0.857527	0.425	0.612543	-6.27412	Not changed	GPHN			GPHN	2.95423	2.70758	2.85201	2.73318	2.7418	2.80659
Q9NR30	0.021	4.54809	0.24032	0.818	0.89716	-6.64009	Not changed	DDX21			DDX21	4.45412	4.52115	4.63707	4.49705	4.52451	4.65466
Q9NR31	0.019	3.52156	0.216699	0.836	0.904408	-6.64626	Not changed	SAR1A			SAR1A	3.52929	3.40896	3.59756	3.59863	3.43967	3.55528
Q9NR50	-0.533	3.85887	-0.582702	0.582	0.745853	-6.48292	P-value >0.05 (>0.5x down)	EIF2B3			EIF2B3	2.90224	3.54393	5.92975	3.06381	2.92849	4.78498
Q9NRR5	0.323	3.51039	0.650219	0.54	0.712365	-6.43789	Not changed	UBQLN4			UBQLN4	2.90004	4.27008	2.87672	3.93747	4.14228	2.93578
Q9NRY4	-0.177	3.68478	-0.758083	0.478	0.656435	-6.35727	Not changed	ARHGAP35			ARHGAP35	3.80296	3.709	3.80805	4.12113	3.42876	3.23876
Q9NS69	-0.656	3.73055	-5.07018	0.003	0.058853	-1.14948	P-value <0.05 (>0.5x down)	TOMM22			TOMM22	4.29176	3.89207	3.9913	3.35875	3.32745	3.52197
Q9NS86	0.14	2.87908	1.21988	0.27	0.480762	-5.91036	Not changed	LANCL2			LANCL2	2.62003	2.9926	2.81471	3.02095	2.92473	2.90148
Q9NSB2	-0.378	2.75859	-0.915057	0.397	0.586063	-6.2224	Not changed	KRT84			KRT84	2.52698	2.43936	3.87693	2.88569	2.40969	2.4129
Q9NSD9	0.056	3.71396	0.244927	0.815	0.895576	-6.63881	Not changed	FARSB			FARSB	3.87153	3.75463	3.43103	4.20472	3.51083	3.51103
Q9NSK0	0.115	2.90372	1.34919	0.228	0.445543	-5.76186	Not changed	KLC4			KLC4	2.85129	2.81841	2.86887	2.83657	3.05257	2.9946
Q9NT62	0.254	3.19302	2.18811	0.073	0.253774	-4.67086	Not changed	ATG3			ATG3	3.10174	3.24369	2.85209	3.35584	3.30609	3.29865
Q9NTI5	0.683	3.0241	1.40533	0.211	0.430428	-5.69497	P-value >0.05 (>0.5x up)	PDS5B			PDS5B	2.60414	2.61541	2.82778	4.50548	2.65814	2.93367
Q9NTJ3	-0.348	4.21557	-0.951084	0.38	0.574114	-6.18875	Not changed	SMC4			SMC4	4.12877	4.06898	4.97035	3.68875	4.68145	3.75512
Q9NTJ5	-0.107	2.89874	-0.785036	0.463	0.642845	-6.33554	Not changed	SACM1L			SACM1L	2.91711	3.19884	2.74087	2.9021	2.89798	2.73555
Q9NTK5	-0.055	4.63252	-0.642242	0.545	0.715131	-6.44343	Not changed	OLA1			OLA1	4.72904	4.53171	4.71963	4.58635	4.58229	4.6461
Q9NTX5	0.144	3.41272	0.865772	0.421	0.608416	-6.26686	Not changed	ECHDC1			ECHDC1	3.35247	3.61915	3.05091	3.3328	3.61768	3.50334
Q9NTZ6	-0.26	3.35612	-2.20099	0.072	0.253774	-4.65327	Not changed	RBM12			RBM12	3.56183	3.26921	3.62697	3.19841	3.16813	3.31219
Q9NUQ6	-0.025	3.16262	-0.128471	0.902	0.942497	-6.66374	Not changed	SPATS2L			SPATS2L	3.5988	2.99313	2.93348	3.16981	3.24379	3.03672
Q9NUQ8	-0.27	3.25873	-1.18423	0.283	0.489789	-5.94979	Not changed	ABCF3			ABCF3	3.3751	3.08842	3.71749	2.99976	3.49652	2.87508
Q9NUQ9	-0.267	3.43462	-3.20677	0.019	0.135746	-3.29936	Not changed	FAM49B			FAM49B	3.46501	3.67569	3.56361	3.32653	3.27997	3.2969
Q9NUY8	0.453	3.52784	0.985073	0.364	0.562967	-6.15615	Not changed	TBC1D23			TBC1D23	3.52686	2.91945	3.45838	4.7775	3.29376	3.19108
Q9NV56	-0.393	3.03931	-2.93188	0.027	0.158017	-3.66096	Not changed	MRGBP			MRGBP	3.41063	2.96049	3.3356	2.80234	2.87044	2.85633
Q9NVE7	0.47	3.0613	1.02719	0.345	0.545676	-6.11463	Not changed	PANK4			PANK4	2.48258	2.87596	3.1207	2.8931	4.31327	2.68221
Q9NVH1	-0.112	3.23646	-0.909623	0.399	0.588167	-6.2274	Not changed	DNAJC11			DNAJC11	3.2866	3.33173	3.25943	3.23782	2.94199	3.36117
Q9NVI7	0.813	4.37318	4.44452	0.005	0.0698733	-1.80956	P-value <0.05 (>0.5x up)	ATAD3A			ATAD3A	3.92095	4.3322	3.6462	4.75673	4.87823	4.70475
Q9NVN8	-0.13	2.8654	-0.968629	0.371	0.569771	-6.17202	Not changed	GNL3L			GNL3L	2.92713	2.69163	3.17292	2.82253	2.7453	2.83289
Q9NVP1	0.053	3.66952	0.211085	0.84	0.904408	-6.64764	Not changed	DDX18			DDX18	3.24152	4.1917	3.49566	3.60878	3.83497	3.6445
Q9NVS9	0.086	3.04925	1.26349	0.255	0.469796	-5.8612	Not changed	PNPO			PNPO	3.04673	2.96839	3.0039	3.08394	3.09521	3.0973
Q9NVX2	0.432	3.27723	2.9022	0.028	0.160464	-3.70052	Not changed	NLE1			NLE1	3.01865	2.95476	3.2098	3.77422	3.38795	3.318
Q9NW13	0.123	2.86324	1.10651	0.312	0.512708	-6.03325	Not changed	RBM28			RBM28	2.88471	2.7287	2.79209	2.99091	3.05164	2.7314
Q9NWQ9	-0.128	2.82156	-1.4359	0.203	0.421462	-5.65799	Not changed	C14orf119			C14orf119	2.90694	2.75427	2.99541	2.71946	2.76728	2.786
Q9NWU2	0.233	3.38903	1.14396	0.298	0.498576	-5.99348	Not changed	GID8			GID8	3.70797	3.06327	3.04575	3.38758	3.66262	3.46698
Q9NX14	-1.104	4.09849	-3.79996	0.01	0.0991897	-2.55516	P-value <0.05 (>0.5x down)	NDUFB11			NDUFB11	4.83226	4.81497	4.30497	2.988	3.66652	3.98423
Q9NX46	-0.027	2.86407	-0.309735	0.768	0.864413	-6.61835	Not changed	ADPRHL2			ADPRHL2	2.83531	2.93975	2.85718	2.83636	2.96086	2.75498
Q9NX63	-0.119	4.01538	-1.47415	0.193	0.411032	-5.61121	Not changed	CHCHD3			CHCHD3	4.15729	4.09039	3.97714	3.9115	3.99054	3.96542
Q9NXH9	0.133	2.98482	1.3482	0.228	0.445654	-5.76302	Not changed	TRMT1			TRMT1	2.96131	2.80852	2.98551	2.94427	3.02786	3.18148
Q9NXV6	-0.174	2.69991	-2.12936	0.079	0.261217	-4.75097	Not changed	CDKN2AIP			CDKN2AIP	2.78894	2.70739	2.86365	2.63986	2.53849	2.66111
Q9NY33	-0.184	3.54881	-1.98157	0.097	0.288438	-4.95141	Not changed	DPP3			DPP3	3.76019	3.49947	3.66336	3.45646	3.41412	3.49925
Q9NYL9	0.735	3.82688	1.4043	0.211	0.430457	-5.6962	P-value >0.05 (>0.5x up)	TMOD3			TMOD3	3.31782	3.66839	3.39164	3.72736	5.41543	3.44066
Q9NYU2	-0.268	3.25319	-1.46849	0.194	0.411246	-5.61817	Not changed	UGGT1			UGGT1	3.34756	3.08558	3.72827	2.96843	3.26315	3.12613
Q9NZ32	0.021	3.29408	0.156187	0.881	0.926927	-6.65921	Not changed	ACTR10			ACTR10	3.3843	3.38161	3.08481	3.10785	3.44287	3.36306
Q9NZB2	-0.238	3.3834	-3.34346	0.016	0.124984	-3.12325	Not changed	FAM120A			FAM120A	3.49688	3.46748	3.54269	3.24342	3.31716	3.23275
Q9NZL4	-0.169	3.15936	-1.80305	0.123	0.329678	-5.18999	Not changed	HSPBP1			HSPBP1	3.12016	3.39119	3.2197	3.08108	3.04487	3.0992
Q9NZM1	-0.729	4.30082	-1.99684	0.095	0.284795	-4.9308	P-value >0.05 (>0.5x down)	MYOF			MYOF	4.92136	5.00735	4.06754	4.27016	4.22481	3.31368
Q9NZT2	-0.165	3.25926	-2.20871	0.071	0.25221	-4.64272	Not changed	OGFR			OGFR	3.40443	3.27201	3.34883	3.19651	3.19981	3.13397
Q9NZZ3	0.316	4.10669	2.17655	0.074	0.255078	-4.68664	Not changed	CHMP5			CHMP5	4.06689	4.10858	3.67074	4.30589	4.35993	4.12814
Q9P0I2	-0.136	3.13374	-0.555555	0.599	0.761606	-6.49979	Not changed	EMC3			EMC3	3.52089	3.30369	2.78105	3.40151	2.78025	3.01505
Q9P0K7	-0.042	2.88997	-0.390573	0.71	0.831341	-6.58637	Not changed	RAI14			RAI14	2.72175	3.00663	3.00502	2.95047	2.80187	2.85409
Q9P258	0.176	2.91828	1.52971	0.179	0.39651	-5.54231	Not changed	RCC2			RCC2	2.90142	2.95023	2.63915	2.92678	2.9663	3.12579
Q9P265	-0.127	2.91751	-1.62046	0.158	0.373757	-5.42758	Not changed	DIP2B			DIP2B	2.96686	2.90923	3.06637	2.84391	2.90037	2.81833
Q9P270	-0.162	2.7354	-1.64742	0.152	0.366204	-5.39302	Not changed	SLAIN2			SLAIN2	2.72673	2.73222	2.99038	2.62585	2.68621	2.65101
Q9P2E9	0.031	5.11779	0.346213	0.741	0.850218	-6.6048	Not changed	RRBP1			RRBP1	5.20688	5.08669	5.01381	5.05345	5.13601	5.2099
Q9P2J5	-0.051	4.71395	-0.609326	0.565	0.734761	-6.46568	Not changed	LARS			LARS	4.80133	4.64939	4.76819	4.77487	4.66567	4.62425
Q9P2R3	-0.108	2.90658	-0.574523	0.587	0.749867	-6.48808	Not changed	ANKFY1			ANKFY1	2.86931	2.64877	3.36366	2.81655	2.85975	2.88145
Q9UBB4	-0.396	3.28052	-3.86594	0.009	0.0941449	-2.47575	Not changed	ATXN10			ATXN10	3.58233	3.53634	3.31686	3.15115	3.10725	2.98921
Q9UBC2	0.259	3.34255	1.86733	0.113	0.315211	-5.10466	Not changed	EPS15L1			EPS15L1	3.01581	3.4576	3.16611	3.35818	3.59838	3.45924
Q9UBE0	-0.107	3.65963	-1.00683	0.354	0.554436	-6.13485	Not changed	SAE1			SAE1	3.75225	3.6627	3.7241	3.44279	3.59697	3.77898
Q9UBF2	0.005	2.88027	0.0633978	0.952	0.974299	-6.67093	Not changed	COPG2			COPG2	2.87374	2.90466	2.85482	2.98913	2.82622	2.83302
Q9UBI6	-0.077	4.31528	-0.869771	0.419	0.606508	-6.26332	Not changed	GNG12			GNG12	4.34967	4.25128	4.46099	4.23305	4.23885	4.35782
Q9UBM7	-0.501	3.44037	-4.8279	0.003	0.0612811	-1.39783	P-value <0.05 (>0.5x down)	DHCR7			DHCR7	3.75782	3.67111	3.64307	3.36276	3.0555	3.15196
Q9UBQ0	-0.144	3.77763	-0.96394	0.374	0.571181	-6.17652	Not changed	VPS29			VPS29	3.87718	3.67175	3.9993	3.69249	3.48802	3.93705
Q9UBQ7	-0.135	3.90253	-1.57906	0.167	0.383434	-5.48023	Not changed	GRHPR			GRHPR	4.04653	3.91967	3.9442	3.86778	3.90834	3.72866
Q9UBR2	-0.063	4.47083	-0.439336	0.676	0.812472	-6.56371	Not changed	CTSZ			CTSZ	4.57304	4.47876	4.45522	4.36972	4.72602	4.22222
Q9UBS4	0.22	3.91295	2.37752	0.056	0.229709	-4.41183	Not changed	DNAJB11			DNAJB11	3.82426	3.78077	3.80347	4.14172	4.05208	3.8754
Q9UBT2	0.319	3.79721	2.43436	0.052	0.221698	-4.33408	Not changed	UBA2			UBA2	3.68539	3.70086	3.52706	4.10478	4.05694	3.70821
Q9UDY2	-0.314	4.05235	-2.29712	0.063	0.241995	-4.52184	Not changed	TJP2			TJP2	4.38241	3.94773	4.29852	3.83149	3.84485	4.00911
Q9UDY4	-0.84	3.03461	-2.39454	0.055	0.227035	-4.38854	P-value >0.05 (>0.5x down)	DNAJB4			DNAJB4	2.90668	4.26731	3.18996	2.63215	2.63534	2.57619
Q9UER7	0.269	2.81297	2.42394	0.053	0.222756	-4.34832	Not changed	DAXX			DAXX	2.75264	2.78345	2.49924	2.9959	3.0182	2.82837
Q9UEU0	0.035	3.16611	0.412156	0.695	0.822095	-6.57665	Not changed	VTI1B			VTI1B	3.10792	3.08125	3.2573	3.22286	3.11955	3.20777
Q9UG01	0.028	2.6409	0.137977	0.895	0.936576	-6.66228	Not changed	IFT172			IFT172	2.95193	2.57564	2.35285	2.62526	2.93568	2.40406
Q9UG63	0.143	4.68271	0.94419	0.383	0.57662	-6.19527	Not changed	ABCF2			ABCF2	4.73162	4.79696	4.30484	4.74367	4.65995	4.85924
Q9UGP8	-0.014	3.32242	-0.0768664	0.941	0.96755	-6.66985	Not changed	SEC63			SEC63	3.22238	3.67189	3.09463	3.55291	3.17624	3.21647
Q9UHA3	0.026	3.21319	0.344291	0.743	0.851261	-6.60555	Not changed	RSL24D1			RSL24D1	3.18522	3.23337	3.1817	3.15343	3.21953	3.30588
Q9UHB9	-0.197	3.89963	-2.29727	0.063	0.241995	-4.52164	Not changed	SRP68			SRP68	4.12826	3.95584	3.90985	3.78876	3.80178	3.81331
Q9UHD1	0.363	3.94687	4.0409	0.007	0.0834007	-2.26857	Not changed	CHORDC1			CHORDC1	3.82223	3.83903	3.63525	4.07607	4.11273	4.19592
Q9UHD8	-0.238	4.80299	-2.14184	0.078	0.260438	-4.73397	Not changed	2020-09-09			2020-09-09	4.91074	4.78575	5.06979	4.79658	4.70178	4.55332
Q9UHD9	0.046	3.3174	0.52071	0.622	0.77901	-6.52038	Not changed	UBQLN2			UBQLN2	3.33865	3.20392	3.33991	3.4443	3.24398	3.33363
Q9UHG3	-0.026	3.07264	-0.230932	0.825	0.898914	-6.64262	Not changed	PCYOX1			PCYOX1	3.07695	3.02607	3.15371	2.97927	2.93534	3.26451
Q9UHJ6	-0.417	2.84162	-1.57705	0.168	0.383434	-5.48277	Not changed	SHPK			SHPK	2.79096	2.69637	3.66284	2.60362	2.62148	2.67445
Q9UHV9	0	4.5987	-0.00245225	0.998	0.998628	-6.67325	Not changed	PFDN2			PFDN2	4.50784	4.72272	4.56585	4.61527	4.5441	4.63641
Q9UHY1	-0.025	3.22481	-0.126284	0.904	0.943692	-6.66406	Not changed	NRBP1			NRBP1	3.32834	3.56219	2.82077	3.18115	3.18655	3.26988
Q9UI12	-0.089	3.4953	-0.458437	0.663	0.803663	-6.55415	Not changed	ATP6V1H			ATP6V1H	3.2553	3.5641	3.79954	3.5409	3.65831	3.15363
Q9UI15	-2.25	4.10649	-2.75662	0.034	0.179238	-3.89591	P-value <0.05 (>0.5x down)	TAGLN3			TAGLN3	5.47036	5.02954	5.19447	1.60137	4.8542	2.48899
Q9UIG0	0.383	3.45908	1.96801	0.098	0.291003	-4.9697	Not changed	BAZ1B			BAZ1B	3.24681	3.56347	2.99227	3.80869	3.78522	3.35801
Q9UIJ7	1.033	3.35839	2.77791	0.033	0.176875	-3.86721	P-value <0.05 (>0.5x up)	AK3			AK3	2.91477	2.82838	2.78274	4.75179	3.40398	3.46868
Q9UJA5	-0.009	3.09774	-0.0595656	0.955	0.975667	-6.67121	Not changed	TRMT6			TRMT6	2.87054	3.21867	3.21798	3.31825	2.88461	3.07642
Q9UJS0	-0.09	2.96404	-0.659065	0.535	0.707902	-6.43167	Not changed	SLC25A13			SLC25A13	2.80051	3.24625	2.9808	2.98785	2.98075	2.78807
Q9UJU6	0.132	4.25112	1.28759	0.247	0.464493	-5.83362	Not changed	DBNL			DBNL	4.22798	4.10714	4.22086	4.29006	4.1827	4.47799
Q9UJV9	-0.326	2.83664	-1.83408	0.118	0.321955	-5.14889	Not changed	DDX41			DDX41	2.82632	2.78248	3.38956	2.60168	2.71436	2.70543
Q9UJX2	0.005	2.74956	0.0574959	0.956	0.975778	-6.67135	Not changed	CDC23			CDC23	2.80181	2.80392	2.63474	2.81719	2.62794	2.81178
Q9UK32	-0.364	2.80294	-0.995864	0.359	0.558551	-6.14563	Not changed	RPS6KA6			RPS6KA6	2.70718	2.51105	3.7372	2.37186	3.03369	2.45663
Q9UK59	0.302	3.17055	1.79767	0.124	0.330484	-5.1971	Not changed	DBR1			DBR1	3.08189	2.97078	3.00608	2.98165	3.61102	3.37189
Q9UKD2	-0.054	4.21294	-0.0937314	0.928	0.959792	-6.66819	Not changed	MRTO4			MRTO4	4.80399	3.22605	4.68951	4.74616	4.54202	3.26995
Q9UKE5	-0.058	2.7736	-0.39268	0.709	0.83067	-6.58545	Not changed	TNIK			TNIK	2.59901	2.93078	2.87817	2.71931	2.54639	2.96795
Q9UKM9	-0.017	4.69784	-0.183881	0.86	0.914952	-6.6538	Not changed	RALY			RALY	4.76167	4.55668	4.80049	4.70275	4.65325	4.71221
Q9UKV3	-0.157	3.49196	-1.00094	0.357	0.557108	-6.14065	Not changed	ACIN1			ACIN1	3.73638	3.26617	3.70948	3.34827	3.57288	3.31861
Q9UKX2	-0.654	2.94878	-3.41491	0.015	0.12048	-3.03225	P-value <0.05 (>0.5x down)	MYH2			MYH2	3.31262	3.60437	2.91103	2.4588	2.71332	2.69258
Q9UKY7	-0.132	5.22474	-0.922386	0.393	0.58178	-6.21564	Not changed	CDV3			CDV3	5.35842	4.99931	5.51389	5.15051	5.14597	5.18036
Q9ULC3	0.036	2.77697	0.420646	0.689	0.819885	-6.57269	Not changed	RAB23			RAB23	2.76212	2.7475	2.76685	2.66034	2.85004	2.87495
Q9ULV4	0.124	4.7266	1.2327	0.265	0.476326	-5.896	Not changed	CORO1C			CORO1C	4.75286	4.70603	4.53528	4.89167	4.80199	4.67175
Q9UMR2	-0.477	4.2109	-0.799243	0.456	0.63798	-6.32384	Not changed	DDX19B			DDX19B	3.83418	4.47318	5.04064	4.55021	2.72759	4.63963
Q9UMS4	-0.264	4.76893	-2.37898	0.056	0.229709	-4.40982	Not changed	PRPF19			PRPF19	4.99773	4.7789	4.92656	4.72756	4.46284	4.72002
Q9UMX0	0.271	3.49062	1.60133	0.162	0.376064	-5.45197	Not changed	UBQLN1			UBQLN1	3.5797	3.45784	3.02787	3.76286	3.64679	3.46869
Q9UMX5	0.617	3.33222	4.95344	0.003	0.0605979	-1.26802	P-value <0.05 (>0.5x up)	NENF			NENF	2.82981	3.24213	2.9991	3.72847	3.5805	3.61331
Q9UMY4	-0.029	2.6473	-0.339381	0.746	0.854219	-6.60745	Not changed	SNX12			SNX12	2.6843	2.6972	2.6034	2.73912	2.61855	2.54125
Q9UN86	-0.603	3.71832	-2.06073	0.087	0.274951	-4.84429	P-value >0.05 (>0.5x down)	G3BP2			G3BP2	3.38937	4.22593	4.44435	3.54817	3.52651	3.17559
Q9UNE7	-0.35	3.12755	-5.13444	0.002	0.058853	-1.08511	Not changed	STUB1			STUB1	3.29215	3.32653	3.28918	2.94357	2.99251	2.92137
Q9UNF0	-0.196	3.4038	-1.1251	0.305	0.50528	-6.01361	Not changed	PACSIN2			PACSIN2	3.68231	3.6161	3.20726	3.15446	3.20727	3.55543
Q9UNF1	-0.318	3.56025	-2.30852	0.062	0.240722	-4.50624	Not changed	MAGED2			MAGED2	3.88568	3.69538	3.57728	3.17112	3.49749	3.53458
Q9UNH7	0.069	4.01726	0.911499	0.398	0.587666	-6.22568	Not changed	SNX6			SNX6	3.98143	4.00109	3.96612	3.96485	4.11304	4.07704
Q9UNM6	-0.203	4.61225	-1.70077	0.142	0.347791	-5.32406	Not changed	PSMD13			PSMD13	4.62571	4.87391	4.64099	4.68112	4.37967	4.47211
Q9UNS2	-0.033	3.04809	-0.366542	0.727	0.842573	-6.59662	Not changed	COPS3			COPS3	2.93743	3.17529	3.08043	3.06517	2.98803	3.04218
Q9UNZ2	-0.051	4.82338	-0.573064	0.588	0.750528	-6.48899	Not changed	NSFL1C			NSFL1C	4.75988	4.81292	4.97319	4.73643	4.81444	4.84339
Q9UQ16	-0.626	2.77279	-7.32596	0	0.0318993	0.776986	P-value <0.05 (>0.5x down)	DNM3			DNM3	3.1838	2.9773	3.09654	2.49948	2.47674	2.40289
Q9UQ80	-0.011	5.62193	-0.0938914	0.928	0.959792	-6.66817	Not changed	PA2G4			PA2G4	5.73501	5.59261	5.55535	5.4055	5.65914	5.78397
Q9UQB8	-0.181	3.01324	-1.59871	0.163	0.376064	-5.4553	Not changed	BAIAP2			BAIAP2	3.20136	2.93397	3.17635	2.86301	3.06624	2.83851
Q9UQE7	-0.265	3.73566	-0.964897	0.373	0.570979	-6.1756	Not changed	SMC3			SMC3	3.68194	3.4291	4.49338	3.61248	3.59196	3.60508
Q9Y224	-0.082	4.05779	-0.847611	0.43	0.61744	-6.28277	Not changed	RTRAF			RTRAF	4.19915	4.06151	4.03629	4.14624	4	3.90351
Q9Y230	-0.541	5.01896	-5.21694	0.002	0.058853	-1.00338	P-value <0.05 (>0.5x down)	RUVBL2			RUVBL2	5.43465	5.1748	5.25939	4.8681	4.69118	4.68563
Q9Y262	-0.018	4.51866	-0.212329	0.839	0.904408	-6.64734	Not changed	EIF3L			EIF3L	4.53912	4.42335	4.61993	4.55538	4.4979	4.47629
Q9Y263	-1.337	4.10769	-1.51382	0.183	0.401245	-5.56212	P-value >0.05 (>0.5x down)	PLAA			PLAA	6.85214	3.38072	4.09627	3.32507	3.56075	3.4312
Q9Y265	-0.028	4.59939	-0.186458	0.858	0.914024	-6.65325	Not changed	RUVBL1			RUVBL1	4.89359	4.49794	4.44795	4.7305	4.54481	4.48156
Q9Y266	-0.17	5.48005	-2.29415	0.063	0.241995	-4.52591	Not changed	NUDC			NUDC	5.55254	5.52177	5.62139	5.33985	5.39712	5.44765
Q9Y277	0.339	3.48661	3.70565	0.011	0.104653	-2.66988	Not changed	VDAC3			VDAC3	3.28267	3.44431	3.22507	3.73523	3.62928	3.6031
Q9Y281	-0.009	5.85729	-0.069309	0.947	0.971844	-6.67048	Not changed	CFL2			CFL2	5.92857	5.97764	5.67915	6.03296	5.83195	5.69346
Q9Y285	-0.034	3.95173	-0.274715	0.793	0.881588	-6.62999	Not changed	FARSA			FARSA	3.93588	3.92412	4.04585	3.69673	4.0697	4.03808
Q9Y295	0.16	3.74438	0.635723	0.549	0.718783	-6.44792	Not changed	DRG1			DRG1	4.16248	3.51121	3.31978	3.8577	4.05271	3.5624
Q9Y2A7	-0.023	2.88088	-0.179497	0.864	0.916656	-6.65471	Not changed	NCKAP1			NCKAP1	3.09216	2.64255	2.94237	2.85885	2.86169	2.88766
Q9Y2D5	0.588	3.39742	4.75927	0.003	0.0639577	-1.46983	P-value <0.05 (>0.5x up)	AKAP2			AKAP2	3.08986	3.08819	3.13249	3.85992	3.44611	3.76793
Q9Y2H6	0.4	2.81843	1.23138	0.266	0.476326	-5.89748	Not changed	FNDC3A			FNDC3A	2.86353	2.56175	2.43073	3.73707	2.61197	2.70553
Q9Y2J2	0.012	2.34223	0.176279	0.866	0.917312	-6.65537	Not changed	EPB41L3			EPB41L3	2.34604	2.34243	2.3209	2.34439	2.3467	2.35292
Q9Y2W1	-0.833	4.25091	-0.927712	0.391	0.579402	-6.21069	P-value >0.05 (>0.5x down)	THRAP3			THRAP3	5.32859	5.75162	2.92143	5.07373	3.2114	3.21872
Q9Y2W2	-0.193	3.28463	-2.20704	0.071	0.252293	-4.645	Not changed	WBP11			WBP11	3.47749	3.28073	3.38524	3.12152	3.17921	3.26359
Q9Y2X3	0.105	4.59985	0.840536	0.434	0.619779	-6.28889	Not changed	NOP58			NOP58	4.41073	4.49917	4.7315	4.53657	4.82191	4.59924
Q9Y2Z0	-0.589	3.57488	-1.287	0.247	0.464493	-5.83429	P-value >0.05 (>0.5x down)	SUGT1			SUGT1	3.37425	3.27582	4.95814	3.25599	3.30188	3.2832
Q9Y305	-0.095	3.1487	-0.64412	0.544	0.714738	-6.44213	Not changed	ACOT9			ACOT9	3.16005	2.94514	3.4831	3.06017	3.08921	3.15454
Q9Y312	-0.062	2.70587	-0.665157	0.532	0.70461	-6.42735	Not changed	AAR2			AAR2	2.64828	2.70777	2.85505	2.67367	2.58378	2.76669
Q9Y333	1.051	5.01233	3.56916	0.013	0.111053	-2.83837	P-value <0.05 (>0.5x up)	LSM2			LSM2	3.86716	4.91021	4.68371	5.29732	5.77521	5.54034
Q9Y383	-0.259	5.00115	-2.30738	0.062	0.240722	-4.50781	Not changed	LUC7L2			LUC7L2	5.29764	5.02413	5.06946	4.73227	4.94024	4.94312
Q9Y394	-0.428	3.57153	-4.14519	0.007	0.0790622	-2.14744	Not changed	DHRS7			DHRS7	3.73439	3.71502	3.9069	3.21019	3.45078	3.4119
Q9Y3A5	0.116	3.42899	1.22142	0.269	0.480688	-5.90863	Not changed	SBDS			SBDS	3.34341	3.52639	3.2433	3.49068	3.47719	3.49295
Q9Y3B7	-0.053	3.33871	-0.436382	0.678	0.81384	-6.56515	Not changed	MRPL11			MRPL11	3.21666	3.6047	3.27377	3.29761	3.2919	3.34764
Q9Y3E5	0.257	3.64737	3.18536	0.02	0.137256	-3.32719	Not changed	PTRH2			PTRH2	3.52211	3.51183	3.52236	3.87891	3.68093	3.76807
Q9Y3F4	0.055	4.62068	0.689159	0.517	0.690102	-6.40999	Not changed	STRAP			STRAP	4.62273	4.50304	4.65444	4.61715	4.70432	4.62236
Q9Y3I0	0.074	4.08532	0.792506	0.459	0.641102	-6.32941	Not changed	RTCB			RTCB	4.09883	4.11945	3.92672	4.22675	4.07441	4.06574
Q9Y3P9	0.111	2.84116	0.818938	0.445	0.628579	-6.30735	Not changed	RABGAP1			RABGAP1	2.93942	2.77528	2.64294	2.72968	3.11334	2.84628
Q9Y3T9	0.52	2.93595	2.53363	0.046	0.210755	-4.19851	P-value <0.05 (>0.5x up)	NOC2L			NOC2L	2.83619	2.92991	2.26111	3.14362	3.40055	3.04435
Q9Y3U8	0.268	4.94906	2.76129	0.034	0.178908	-3.88961	Not changed	RPL36			RPL36	4.70092	4.87304	4.87155	5.20915	5.04596	4.99373
Q9Y3Y2	-0.148	3.39408	-1.62357	0.157	0.373404	-5.42359	Not changed	CHTOP			CHTOP	3.59011	3.39625	3.41849	3.3589	3.22647	3.37426
Q9Y3Z3	-0.219	5.11182	-2.46898	0.05	0.220481	-4.28677	Not changed	SAMHD1			SAMHD1	5.32116	5.18299	5.15977	5.06108	4.89861	5.04732
Q9Y4C2	0.273	3.54932	0.470148	0.655	0.800184	-6.5481	Not changed	TCAF1			TCAF1	3.42584	3.47822	3.33453	3.01018	5.07163	2.97553
Q9Y4D7	0.397	2.64108	2.64577	0.04	0.192882	-4.04592	Not changed	PLXND1			PLXND1	2.35517	2.42503	2.5481	2.77568	2.61312	3.12937
Q9Y4K1	0.213	3.13491	0.805431	0.452	0.633832	-6.31869	Not changed	CRYBG1			CRYBG1	3.27507	2.96877	2.84163	3.42554	3.60746	2.69101
Q9Y4K4	0.69	3.55469	6.25243	0.001	0.041925	-0.0594321	P-value <0.05 (>0.5x up)	MAP4K5			MAP4K5	3.26202	3.25786	3.1085	3.91893	4.0536	3.72725
Q9Y4L1	0.734	4.69238	5.31501	0.002	0.058853	-0.907539	P-value <0.05 (>0.5x up)	HYOU1			HYOU1	4.45113	4.47689	4.0481	5.149	4.99045	5.03869
Q9Y4R8	-0.085	3.01012	-0.393333	0.708	0.83067	-6.58516	Not changed	TELO2			TELO2	3.41526	3.00741	2.73498	3.26431	2.84385	2.79493
Q9Y4W2	0.343	3.18676	3.09863	0.022	0.145185	-3.44049	Not changed	LAS1L			LAS1L	3.15723	2.82413	3.06482	3.41574	3.27782	3.3808
Q9Y512	0.153	2.81193	1.49191	0.188	0.406701	-5.5893	Not changed	SAMM50			SAMM50	2.84999	2.77426	2.58263	2.82096	2.98994	2.85379
Q9Y570	-0.668	3.91228	-1.25769	0.257	0.469796	-5.86778	P-value >0.05 (>0.5x down)	PPME1			PPME1	3.60149	3.62551	5.51132	3.66361	3.52487	3.54688
Q9Y5A7	0.377	3.54813	1.46776	0.194	0.411246	-5.61906	Not changed	NUB1			NUB1	3.31394	3.38555	3.37974	4.31941	3.33776	3.55237
Q9Y5A9	-0.976	3.31982	-3.04125	0.024	0.148681	-3.51598	P-value <0.05 (>0.5x down)	YTHDF2			YTHDF2	4.46922	3.17288	3.78113	2.87295	2.89561	2.72711
Q9Y5B9	0.047	4.27039	0.549008	0.603	0.765366	-6.50375	Not changed	SUPT16H			SUPT16H	4.37143	4.18438	4.18428	4.34871	4.26221	4.27133
Q9Y5K6	0.139	3.85419	0.304585	0.771	0.866322	-6.62015	Not changed	CD2AP			CD2AP	4.59749	3.18755	3.56904	4.14519	4.37676	3.24911
Q9Y5M8	-0.008	4.51368	-0.0573412	0.956	0.975778	-6.67136	Not changed	SRPRB			SRPRB	4.29642	4.67	4.58632	4.6246	4.33654	4.56823
Q9Y5X3	-0.151	2.87509	-1.81425	0.121	0.326347	-5.17517	Not changed	SNX5			SNX5	3.03752	2.87787	2.93627	2.85202	2.71832	2.82854
Q9Y613	0.282	2.95038	2.62704	0.041	0.195059	-4.07135	Not changed	FHOD1			FHOD1	2.88207	2.87626	2.66955	2.98909	3.04689	3.23842
Q9Y617	0.182	4.2242	1.17187	0.287	0.492615	-5.96329	Not changed	PSAT1			PSAT1	4.08447	4.07803	4.23757	4.5375	4.00198	4.40562
Q9Y624	-0.228	2.81835	-1.70546	0.141	0.346956	-5.31796	Not changed	F11R			F11R	2.8375	2.75378	3.20614	2.66257	2.71248	2.73765
Q9Y678	-0.568	4.37963	-4.49304	0.005	0.0672038	-1.75616	P-value <0.05 (>0.5x down)	COPG1			COPG1	4.46938	4.90628	4.61594	4.04811	4.1182	4.11986
Q9Y696	0.688	6.42636	7.43248	0	0.0315173	0.853051	P-value <0.05 (>0.5x up)	CLIC4			CLIC4	5.95763	6.22332	6.06641	6.77088	6.73957	6.80037
Q9Y6A5	-0.095	3.02194	-0.425627	0.686	0.81832	-6.57033	Not changed	TACC3			TACC3	3.3636	3.20956	2.63575	3.22864	2.91198	2.7821
Q9Y6D5	-0.822	4.11379	-0.918898	0.395	0.583793	-6.21886	P-value >0.05 (>0.5x down)	ARFGEF2			ARFGEF2	5.59547	2.79439	5.18412	2.7109	4.85577	3.54207
Q9Y6D6	-1.002	3.89632	-1.12313	0.306	0.506107	-6.01571	P-value >0.05 (>0.5x down)	ARFGEF1			ARFGEF1	5.59218	2.65715	4.94309	2.73046	4.58461	2.87043
Q9Y6D9	0.133	2.94325	1.28919	0.246	0.464271	-5.83178	Not changed	MAD1L1			MAD1L1	2.97411	2.9565	2.69934	3.07613	2.94519	3.00823
Q9Y6G9	-0.137	3.80572	-1.73008	0.136	0.344993	-5.28587	Not changed	DYNC1LI1			DYNC1LI1	3.84342	3.80285	3.97688	3.76528	3.72939	3.71649
Q9Y6K5	-0.379	3.00352	-5.11465	0.002	0.058853	-1.10487	Not changed	OAS3			OAS3	3.13038	3.18611	3.26261	2.78606	2.80751	2.84846
Q9Y6M1	-0.228	4.3974	-1.02887	0.345	0.545379	-6.11295	Not changed	IGF2BP2			IGF2BP2	4.44921	4.11556	4.96951	4.16976	4.32724	4.35313
Q9Y6N5	-0.211	4.02394	-2.28455	0.064	0.242091	-4.53904	Not changed	SQOR			SQOR	4.14657	4.24905	3.9924	3.95646	3.87161	3.92753
Q9Y6V7	0.284	3.68893	2.52964	0.046	0.210823	-4.20396	Not changed	DDX49			DDX49	3.46939	3.70233	3.46958	3.73468	3.77297	3.98462
Q9Y6Y8	0.035	3.29159	0.196995	0.851	0.909762	-6.65093	Not changed	SEC23IP			SEC23IP	3.09028	3.13239	3.59936	3.17006	3.53884	3.2186
R4GN98	0.335	7.36467	1.61841	0.158	0.373757	-5.4302	Not changed	S100A6			NA	7.33078	6.73906	7.52203	7.56103	7.50228	7.53282
U3KPS3	-0.377	4.70984	-4.387	0.005	0.0724772	-1.87336	Not changed	CNN2			NA	4.91901	4.9642	4.81146	4.4311	4.53029	4.60298
U3KQC1	-0.106	3.4158	-0.861977	0.423	0.610238	-6.27021	Not changed	WDR18			NA	3.47457	3.66822	3.26366	3.40881	3.40881	3.27075
X1WI28	0.245	2.91572	1.98602	0.096	0.287623	-4.9454	Not changed	RPL10			NA	2.84415	2.95697	2.57873	3.14477	2.94767	3.02202
X6R960	-0.119	2.97857	-0.604933	0.568	0.736296	-6.46857	Not changed	UBR4			NA	2.97557	3.18755	2.95095	2.59674	2.84666	3.31396
X6RAC9	0.155	3.7418	1.68726	0.144	0.351447	-5.34159	Not changed	EIF1AX			NA	3.69963	3.66145	3.63143	3.80256	3.69761	3.95811
