# Supplementary material for: Quantitative Proteomic Analysis in Alveolar Type II Cells Reveals the Different Capacities of RAS and TGF-β to Induce Epithelial–Mesenchymal Transition
Source: Front Mol Biosci. 2021 Mar 19;8:595712. doi: 10.3389/fmolb.2021.595712 (PMC8048883; doi:10.3389/fmolb.2021.595712)
Supplement: Supplementary file 3 [file table2.xlsx]

## Sheet: Sheet1
UniProt	logFC	P.Value	P.Value-*	adj.P.Val	emt_symbol	Control_1	Control_2	Control_3	RAS_1	RAS_2	RAS_3
O43852	1.93	0	***	0.0294414	CALU	3.18585	3.36887	3.28593	5.39208	4.72969	5.50965
P21980	0.847	0	***	0.0292888	TGM2	4.10821	3.97797	4.00449	4.8765	4.86942	4.88707
P07996	-0.658	0.001	***	0.0403086	THBS1	3.55452	3.4316	3.62442	3.03095	2.84237	2.76283
A0A087WWY3	-0.35	0.003	**	0.0605979	FLNA	6.90852	6.8058	6.89886	6.5033	6.52416	6.536
H0YCU9	-0.441	0.004	**	0.0672038	TAGLN	3.93848	4.15125	3.88602	3.55283	3.60024	3.501
H0YKX5	-1.549	0.006	**	0.0780299	TPM1	4.60817	4.3586	4.77169	2.63406	2.59584	3.86158
P80723	-0.646	0.008	**	0.0840612	BASP1	6.0226	5.69852	6.30458	5.30835	5.37623	5.40328
P08648	0.272	0.009	**	0.0927737	ITGA5	3.5436	3.49808	3.58969	3.84377	3.7948	3.80764
P40121	-0.387	0.01	**	0.103428	CAPG	4.98581	4.68348	4.86086	4.37428	4.51803	4.47597
P16070	0.334	0.013	*	0.114458	CD44	5.9929	6.04576	5.81732	6.19667	6.30834	6.35165
P09104	0.355	0.024	*	0.148868	ENO2	3.86413	3.72291	3.80874	4.35802	3.98399	4.11834
Q5TCU3	-0.643	0.032	*	0.171727	TPM2	5.30878	5.09201	4.72172	4.07583	4.76244	4.35562
P06756	0.783	0.039	*	0.192882	ITGAV	2.64924	2.63506	2.58973	3.45255	2.78689	3.98387
P05556	-0.225	0.049	*	0.218635	ITGB1	5.58528	5.34805	5.53511	5.21852	5.28566	5.2893
P09382	0.341	0.055	ns	0.226466	LGALS1	6.72988	6.7012	6.27007	6.93586	6.84712	6.94181
C9J712	-0.308	0.067	ns	0.248034	PFN2	4.54982	4.37423	4.4314	3.87352	4.26026	4.29644
P33993	0.29	0.092	ns	0.280999	MCM7	3.28175	3.70948	3.26342	3.74721	3.60604	3.77229
Q96AC1	-0.302	0.112	ns	0.313442	FERMT2	4.69855	4.53948	4.95829	4.36236	4.24948	4.67909
A0A0U1RQJ2	-0.33	0.175	ns	0.39221	DST	3.03711	3.81694	3.20251	3.12827	3.01668	2.92187
O60568	-0.122	0.207	ns	0.427018	PLOD3	3.47525	3.3753	3.58536	3.40038	3.36848	3.30074
Q02809	-0.289	0.265	ns	0.476326	PLOD3	3.33667	3.31105	4.13474	3.29001	3.28436	3.34083
P11047	0.27	0.271	ns	0.481471	LAMC1	2.65226	2.95586	3.49073	3.34864	3.39765	3.16214
Q14195	-0.61	0.315	ns	0.51603	DPYSL3	4.28538	4.27108	6.18228	4.68395	4.14351	4.08168
E7ETU9	0.109	0.371	ns	0.569771	PLOD2	4.71714	4.82525	4.78976	5.09407	4.81757	4.74796
P23284	0.084	0.513	ns	0.687986	PPIB	5.65823	5.63477	5.34943	5.49422	5.67744	5.72142
P28300	-0.062	0.555	ns	0.72517	LOX	2.91237	2.71855	2.62127	2.71248	2.6343	2.71943
P08670	0.052	0.595	ns	0.756852	VIM	8.43929	8.28837	8.34271	8.41794	8.28935	8.52027
P53621	-0.07	0.674	ns	0.810136	COPA	4.39762	4.27694	3.82974	4.13407	4.10071	4.05853
P50454	0.05	0.766	ns	0.864413	SERPINH1	4.70709	5.062	4.57031	4.96711	4.88765	4.63518
P24844	0.053	0.792	ns	0.881407	MYL9	5.24844	5.26651	4.63393	4.9861	5.20955	5.11292
Q15582	-0.064	0.792	ns	0.881407	TGFBI	2.52819	3.34005	2.99996	2.87383	2.69104	3.11257
P67936	-0.004	0.983	ns	0.98969	TPM4	5.81522	5.8113	5.32579	5.62131	5.49908	5.82045
P50479	0.599	<0.001	***	0.0318993	PDLIM4	3.82849	3.94415	4.04786	4.54082	4.50647	4.57048
