# Supplementary material for: Quantitative Proteomic Analysis in Alveolar Type II Cells Reveals the Different Capacities of RAS and TGF-β to Induce Epithelial–Mesenchymal Transition
Source: Front Mol Biosci. 2021 Mar 19;8:595712. doi: 10.3389/fmolb.2021.595712 (PMC8048883; doi:10.3389/fmolb.2021.595712)
Supplement: Supplementary file 4 [file table3.xlsx]

## Sheet: Sheet1
Protein	logFC	AveExpr	t	P.Value	adj.P.Val	B	group	gene_symbol	emt_symbol	DEP_symbol	tgfb	Control_1	Control_2	Control_3	TGFB_1	TGFB_2	TGFB_3
A0A024R4E5	-0.318456	4.73552	-1.54459	0.175694	0.474431	-5.57808	Not changed	HDLBP			HDLBP	4.71247	4.60895	5.36282	4.58411	4.58437	4.5604
A0A024R7W5	0.239	3.528	0.906812	0.401028	0.664807	-6.28537	Not changed	YTHDF3			YTHDF3	3.11467	3.50283	3.60799	3.68034	4.09445	3.1677
A0A024RCR6	-0.0836809	3.20016	-0.461368	0.661526	0.832064	-6.60889	Not changed	BAG6			NA	3.42236	3.38458	2.91907	2.96144	3.12172	3.3918
A0A087WVZ9	-0.0968559	3.40529	-1.24061	0.263127	0.566519	-5.9419	Not changed	POLR2E			NA	3.48037	3.5349	3.34588	3.37762	3.31645	3.37651
A0A087WWY3	-0.11441	6.83525	-1.66284	0.14973	0.447361	-5.42749	Not changed	FLNA	FLNA		NA	6.92524	6.82816	6.92398	6.80244	6.72989	6.80181
A0A087WXM6	0.00917484	5.96389	0.126786	0.90344	0.956119	-6.72058	Not changed	RPL17			NA	6.03118	5.95623	5.89051	6.01043	5.92056	5.97446
A0A087WY55	0.0457943	4.26004	0.10577	0.919369	0.963983	-6.7234	Not changed	VTA1			VTA1	3.47261	5.14844	4.09037	3.97642	4.47382	4.39856
A0A087WY71	0.0245158	3.6044	0.175582	0.866662	0.940222	-6.71207	Not changed	AP2M1			NA	3.58197	3.68161	3.51286	3.72253	3.79324	3.33421
A0A087WYB4	0.377958	4.46196	3.17887	0.0203448	0.207449	-3.39123	Not changed	STOML2			STOML2	4.36843	4.40642	4.04411	4.60325	4.73719	4.61239
A0A087X0J3	0.0420115	3.86103	0.626837	0.554898	0.764723	-6.50992	Not changed	CAP2	CAP2		NA	3.8109	3.85192	3.85724	3.93529	3.88748	3.82332
A0A0A0MS51	-0.0392024	4.38547	-0.562792	0.59489	0.787745	-6.55143	Not changed	GSN			GSN	4.39962	4.45633	4.35927	4.32316	4.34719	4.42726
A0A0A0MSI0	-0.0649057	6.69338	-0.886695	0.410908	0.667511	-6.30366	Not changed	PRDX1			NA	6.66418	6.71301	6.80031	6.64763	6.61625	6.7189
A0A0A0MT09	-0.256411	3.33992	-2.33877	0.0599374	0.305805	-4.51932	Not changed	PPP1R8			NA	3.29062	3.52548	3.58828	3.09049	3.29502	3.24963
A0A0A0MT44	0.14156	5.21305	1.70739	0.140945	0.443061	-5.36976	Not changed	FLNB			NA	5.21426	5.19938	5.01317	5.23958	5.3022	5.30971
A0A0A6YYC7	-0.177057	2.94243	-1.20814	0.274477	0.577929	-5.97826	Not changed	ZFP91-CNTF			NA	2.87511	2.87076	3.34701	2.90339	2.83584	2.82247
A0A0A6YYF2	0.368509	3.90587	0.879761	0.414355	0.669684	-6.30989	Not changed	LAMA3	LAMA3		LAMA3	3.30777	3.19034	4.66675	3.95928	3.92679	4.38431
A0A0B4J1Z1	-0.0309326	4.92455	-0.0725816	0.944606	0.975033	-6.72683	Not changed	SRSF7			NA	4.79637	4.39188	5.63179	4.63287	4.49216	5.60221
A0A0B4J203	-1.05147	3.85011	-1.58085	0.167305	0.468049	-5.53234	P-value >0.05 (>0.5x down)	NA			NA	5.62772	4.53619	2.96363	3.05642	3.65419	3.26252
A0A0B4J2A4	0.276906	4.26105	3.81487	0.0096144	0.169381	-2.59364	Not changed	ACAA2			NA	4.14268	4.0904	4.13471	4.33211	4.48741	4.37899
A0A0C4DFT3	-0.540971	3.62856	-4.7695	0.0035017	0.132408	-1.51609	P-value <0.05 (>0.5x down)	DLG1			DLG1	4.00805	4.01838	3.6707	3.34069	3.38741	3.34612
A0A0C4DFV9	0.14158	5.42068	1.18945	0.281202	0.585976	-5.99893	Not changed	SET			SET	5.54091	5.36089	5.14785	5.58476	5.45682	5.43281
A0A0C4DGA1	0.420793	3.88633	2.45459	0.0513751	0.289583	-4.36101	Not changed	FLNB			NA	3.42227	4.04211	3.56341	4.01355	4.13007	4.14654
A0A0C4DGS1	0.00885885	5.06585	0.0560202	0.957228	0.978623	-6.72806	Not changed	DDOST			NA	5.40888	4.89704	4.87833	5.09359	5.08909	5.02814
A0A0C4DGS1	0.00885885	5.06585	0.0560202	0.957228	0.978623	-6.72806	Not changed	DDOST			NA	5.40888	4.89704	4.87833	5.09359	5.08909	5.02814
A0A0D9SFB3	-0.222329	5.14088	-1.40568	0.211653	0.508682	-5.7491	Not changed	DDX3X			NA	5.29458	4.95553	5.50602	5.12557	4.89234	5.07123
A0A0G2JS82	0.116701	3.23231	0.74477	0.485819	0.722164	-6.42351	Not changed	AP2A2			NA	3.36614	3.12099	3.03475	3.42156	3.00701	3.4434
A0A0J9YYL3	0.103848	4.28582	1.57832	0.167879	0.468049	-5.53555	Not changed	PUF60			NA	4.22479	4.27668	4.20021	4.35753	4.36366	4.29203
A0A0U1RQJ2	-0.388019	3.28369	-1.96697	0.0990124	0.383144	-5.02536	Not changed	DST	DST		NA	3.18761	3.91382	3.33169	3.09202	3.02606	3.15098
A0A0U1RQT8	-0.0785852	2.86593	-1.06376	0.330197	0.626203	-6.13272	Not changed	CD99L2			NA	2.97458	2.92172	2.81937	2.7915	2.87245	2.81595
A0A0U1RR07	-0.118306	3.14033	-0.215214	0.837054	0.925663	-6.70316	Not changed	SYTL2			SYTL2	2.80841	2.67877	4.11126	2.59821	4.0159	2.62942
A0A1B0GTW6	-0.249668	3.07992	-2.47195	0.050208	0.287469	-4.33732	Not changed	EPB41L1			NA	3.11517	3.39001	3.1091	2.97024	2.99669	2.89835
A0A1B0GU86	0.212634	2.74364	2.08652	0.084181	0.35286	-4.86357	Not changed	ACY1			NA	2.6515	2.79379	2.46668	2.81501	2.90366	2.83122
A0A1B0GV23	0.0106927	5.51355	0.163738	0.875559	0.94311	-6.71439	Not changed	CTSD			NA	5.47025	5.50676	5.5476	5.5296	5.47833	5.54875
A0A1B0GVY6	-0.0864819	3.63217	-1.00634	0.354839	0.635141	-6.19054	Not changed	HSD17B12			NA	3.80345	3.65557	3.56723	3.5773	3.5513	3.6382
A0A1B0GWF2	-0.146914	3.21077	-2.06529	0.0866386	0.360663	-4.8924	Not changed	STXBP1			NA	3.24223	3.32777	3.28267	3.0865	3.11298	3.21246
A0A1B0GWJ0	-0.312555	4.27759	-2.84318	0.0309781	0.241572	-3.83459	Not changed	ADSL			ADSL	4.23333	4.59013	4.47815	4.11386	4.18066	4.06942
A0A1C7CYV7	-0.209529	4.81204	-1.33823	0.231472	0.533148	-5.8294	Not changed	NA			NA	4.79583	4.69983	5.25476	4.65797	4.7238	4.74006
A0A1C7CYX9	-0.308132	4.40215	-3.15195	0.0210297	0.21205	-3.42628	Not changed	DPYSL2			DPYSL2	4.62281	4.37928	4.66655	4.29033	4.21049	4.24342
A0A1W2PNW1	0.016242	2.78084	0.252414	0.809529	0.911144	-6.69319	Not changed	STAT6			NA	2.75684	2.77759	2.78373	2.7532	2.84048	2.77321
A0A1W2PQU7	-0.44881	5.8721	-1.54894	0.174668	0.474431	-5.57262	Not changed	GFAP			NA	6.09537	6.54387	5.65026	5.3114	5.56911	6.06257
A0A1W2PR68	-0.00765672	3.72493	-0.107573	0.918001	0.963662	-6.72318	Not changed	ME2			NA	3.67381	3.80866	3.7038	3.75679	3.72056	3.68595
A0AVT1	-0.246364	3.67387	-1.00005	0.357626	0.635847	-6.19674	Not changed	UBA6			UBA6	4.3539	3.4206	3.61665	3.48618	3.57674	3.58914
A0FGR8	0.319604	4.03798	1.24816	0.26055	0.563889	-5.93337	Not changed	ESYT2			ESYT2	3.91891	4.04008	3.67555	3.98919	4.74839	3.85577
A4D263	0.37039	4.05693	1.5526	0.173807	0.474431	-5.56801	Not changed	SPATA48			NA	3.44558	4.36211	3.80751	4.10105	4.34521	4.28012
A6NCQ0	-0.0127362	4.36594	-0.134106	0.897904	0.955279	-6.71948	Not changed	NUDT5			NA	4.38364	4.43881	4.29448	4.25519	4.31287	4.51067
A6NHR9	0.598538	3.42225	2.30703	0.062538	0.311399	-4.56273	P-value >0.05 (>0.5x up)	SMCHD1			SMCHD1	3.08682	3.14059	3.14153	3.28722	4.30107	3.57626
A8MX94	0.329976	6.08752	3.38409	0.0158651	0.193256	-3.12732	Not changed	GSTP1			NA	6.02054	5.91324	5.83381	6.34767	6.30384	6.10602
A8MZF9	0.0947316	3.34007	1.02139	0.348237	0.633319	-6.17559	Not changed	DRG2			DRG2	3.32931	3.40696	3.14183	3.33372	3.38739	3.44118
B1AKY9	-1.00059	3.65111	-3.79691	0.00981166	0.169381	-2.61531	P-value <0.05 (>0.5x down)	ATP1A2			NA	4.20431	4.62505	3.62485	3.00169	3.34404	3.10671
B1AMS2	0.743951	3.84426	2.19611	0.0725911	0.328561	-4.7143	P-value >0.05 (>0.5x up)	SEPTIN6			2020-09-06	3.50214	4.14373	2.77097	4.12753	4.26403	4.25714
B1ANR0	0.0885274	3.11796	0.361506	0.730674	0.87807	-6.65506	Not changed	PABPC4			NA	2.94585	2.66087	3.61438	3.2016	3.10365	3.18144
B4DDF4	0.139809	5.06971	1.65968	0.150372	0.447361	-5.43156	Not changed	CNN2			CNN2	4.87726	5.04766	5.07449	5.20769	5.11413	5.09702
B4DJV2	-0.0943239	5.45502	-1.21216	0.273048	0.575753	-5.97379	Not changed	CS			NA	5.56487	5.53922	5.40245	5.43755	5.44026	5.34576
B4DWR3	0.0567039	3.75941	0.87319	0.417643	0.672099	-6.31576	Not changed	VBP1			VBP1	3.72504	3.78343	3.68469	3.78952	3.77457	3.79918
B7Z645	0.323316	6.12517	2.5208	0.0470715	0.280114	-4.27067	Not changed	SYNCRIP			SYNCRIP	5.78514	5.88083	6.22457	6.23831	6.31639	6.30578
B7Z7P8	0.13107	4.08528	1.68262	0.145764	0.447361	-5.40191	Not changed	ETF1			ETF1	4.07264	4.06933	3.91726	4.199	4.15757	4.09587
B7ZC39	0.501717	3.42184	1.22957	0.266937	0.568387	-5.95432	P-value >0.05 (>0.5x up)	SH3GLB2			NA	3.46016	3.11588	2.9369	4.58458	3.14125	3.29227
B8ZZQ6	-0.0226087	5.34663	-0.189746	0.85605	0.936922	-6.70909	Not changed	PTMA			NA	5.22501	5.33102	5.51777	5.37159	5.46737	5.167
B8ZZU8	-0.0712963	4.4871	-1.15763	0.292978	0.588075	-6.03368	Not changed	ELOB			NA	4.52553	4.51998	4.52273	4.47231	4.46253	4.41952
C9J0D1	-0.806703	5.69121	-1.28473	0.24837	0.551434	-5.89162	P-value >0.05 (>0.5x down)	H2AFV			NA	5.67509	5.10415	7.50445	5.57114	5.36189	4.93054
C9J381	-0.0629883	2.89741	-0.927903	0.390868	0.658093	-6.26588	Not changed	IMPDH1			NA	2.87004	2.9402	2.97647	2.85882	2.90598	2.83294
C9J4Z3	-0.317596	4.96399	-1.79939	0.124372	0.425593	-5.2491	Not changed	RPL37A			NA	5.10198	5.0509	5.21548	4.42362	5.04169	4.95027
C9J712	-0.218028	4.40741	-2.48608	0.0492784	0.284842	-4.31803	Not changed	PFN2	PFN2		NA	4.60831	4.44421	4.49675	4.36383	4.35121	4.18014
C9J9K3	0.11476	5.94162	0.907406	0.400739	0.664807	-6.28483	Not changed	RPSA			NA	5.62773	5.98185	6.04315	5.95657	6.0602	5.98023
C9JA28	0.943591	4.34508	3.1368	0.0214262	0.214799	-3.44605	P-value <0.05 (>0.5x up)	SSR3			NA	4.09995	4.31612	3.20378	4.88031	4.63507	4.93524
C9JFE4	0.356057	3.83139	1.89169	0.10969	0.403827	-5.1264	Not changed	GPS1			GPS1	3.5894	3.68845	3.68225	4.42745	3.74926	3.85155
C9JFR7	-0.399465	4.50216	-2.21799	0.0704818	0.327437	-4.68442	Not changed	CYCS			NA	4.88322	4.30204	4.9204	4.23303	4.33118	4.34305
C9JLU1	-0.809371	4.05838	-7.78162	0.000296532	0.0538206	1.04476	P-value <0.05 (>0.5x down)	POLR2H			NA	4.52425	4.28045	4.58449	3.58478	3.6493	3.72699
C9JXB8	-0.139333	5.1414	-1.6384	0.154773	0.450905	-5.45894	Not changed	RPL24			NA	5.33933	5.09296	5.20091	5.08418	5.07998	5.05105
D3YTB1	0.146739	5.05271	0.497713	0.637203	0.818161	-6.58949	Not changed	RPL32			NA	4.90429	4.62788	5.40584	4.69516	5.08999	5.59307
D6R9P3	-0.402162	5.74995	-1.57422	0.168811	0.469362	-5.54074	Not changed	HNRNPAB			NA	5.72636	6.53532	5.59141	5.57504	5.47354	5.59803
D6RA32	0.263477	4.00649	2.17409	0.0747793	0.336785	-4.74434	Not changed	MAP1B			NA	3.71075	3.86137	4.05215	4.05148	4.06892	4.29429
D6RF44	-0.123238	5.97993	-0.795056	0.458235	0.701921	-6.38294	Not changed	HNRNPD			NA	6.20691	6.01983	5.8979	6.11306	6.00824	5.63363
D6RFH4	-0.335443	3.86826	-1.66546	0.1492	0.447361	-5.42411	Not changed	CYB5B			NA	3.97106	4.00401	4.13286	4.14944	3.45612	3.49605
D6RGI3	-0.130978	3.92573	-0.886161	0.411172	0.667511	-6.30414	Not changed	SEPTIN11			NA	3.87921	4.10717	3.98727	3.9986	3.56517	4.01694
E2QRB3	0.0347227	3.41643	0.324227	0.757272	0.892278	-6.66956	Not changed	PYCR1			PYCR1	3.38813	3.36631	3.44278	3.53121	3.54357	3.2266
E5RFP0	-0.169656	4.07645	-1.072	0.326776	0.624315	-6.12423	Not changed	NUDCD2			NA	4.36941	4.13301	3.98143	4.01183	3.75	4.21305
E5RFX4	-0.054999	3.4103	-0.639006	0.547492	0.760872	-6.50159	Not changed	PBK			NA	3.33062	3.55064	3.43215	3.30853	3.42823	3.41166
E5RGN3	0.14208	4.27075	0.881622	0.413428	0.66878	-6.30822	Not changed	ATOX1			NA	4.01105	4.10432	4.48377	4.13349	4.47565	4.41624
E5RGS9	-0.245019	3.7203	-1.46986	0.194259	0.493003	-5.67097	Not changed	CHRAC1			NA	4.0256	4.03178	3.47106	3.61482	3.59584	3.58272
E5RGX5	0.0431423	2.63963	0.689857	0.51723	0.742679	-6.46531	Not changed	STMN2			NA	2.63084	2.64574	2.5776	2.66625	2.65965	2.6577
E5RHG8	0.0143899	4.66401	0.0647867	0.950544	0.975568	-6.72745	Not changed	ELOC			NA	4.2644	4.78268	4.92337	4.8165	4.35311	4.84401
E5RIW3	-0.0437255	4.18515	-0.340412	0.745677	0.884413	-6.66345	Not changed	TBCA			NA	4.3402	4.34005	3.94077	4.1086	4.18978	4.19147
E7EQL5	0.0153939	4.03445	0.125886	0.904122	0.956283	-6.72071	Not changed	DYNC1I2			NA	3.99707	3.87137	4.21181	4.17849	3.90196	4.04598
E7ESP9	0.147301	2.88487	0.888922	0.409805	0.667511	-6.30165	Not changed	NEFM			NA	2.78591	2.80553	2.84223	2.61153	3.23873	3.02531
E7ESV4	0.0925593	4.00751	0.676405	0.525127	0.751661	-6.47514	Not changed	RAP1B			NA	4.10202	4.10209	3.67957	4.09999	4.09293	3.96845
E7ETA6	0.485919	3.26396	1.25549	0.258065	0.561623	-5.92505	Not changed	PCM1			NA	3.18427	2.61919	3.25954	4.08613	3.72146	2.71316
E7ETB9	-0.207753	3.26391	-1.96309	0.0995363	0.383144	-5.03058	Not changed	DST			NA	3.47932	3.37596	3.24808	3.0264	3.15058	3.30312
E7ETK0	0.261286	3.93495	1.70325	0.141739	0.443061	-5.37514	Not changed	RPS24			NA	3.68222	3.94034	3.79037	3.88334	4.36629	3.94715
E7ETU9	0.290485	4.9147	3.52866	0.0133674	0.181058	-2.94505	Not changed	PLOD2	PLOD2		NA	4.77001	4.8797	4.65867	5.09358	5.06675	5.0195
E7ETZ4	-0.479627	3.64342	-1.00012	0.357595	0.635847	-6.19667	Not changed	BZW2			NA	3.80264	4.90581	2.94126	3.40838	3.34477	3.45768
E7EU81	-0.489896	4.02431	-2.37187	0.0573469	0.299627	-4.47406	Not changed	GOLGB1			NA	4.06557	4.18419	4.55801	3.41107	3.97146	3.95554
E7EU96	0.374915	2.91966	3.63974	0.0117448	0.170044	-2.80715	Not changed	CSNK2A1			NA	2.69529	2.85438	2.64694	3.07082	3.2569	2.99364
E7EVA0	0.377321	5.9198	3.69064	0.0110756	0.169381	-2.7446	Not changed	MAP4			NA	5.59822	5.72714	5.86807	6.09331	6.01102	6.22105
E7EVS6	-0.672342	7.49643	-3.49927	0.0138374	0.18601	-2.98185	P-value <0.05 (>0.5x down)	ACTB			NA	7.81257	7.50096	8.18428	7.30633	6.9866	7.18785
E7EWE5	-0.393905	4.23114	-5.00717	0.00277825	0.121342	-1.27018	Not changed	HSD17B4			HSD17B4	4.41819	4.32821	4.53788	4.03518	4.03902	4.02836
E9PAV3	-0.0402982	5.67398	-0.362941	0.729658	0.87807	-6.65448	Not changed	NACA			NACA	5.65609	5.86364	5.56266	5.78676	5.60959	5.56515
E9PBS1	0.0537808	4.35824	0.278211	0.790614	0.907101	-6.68536	Not changed	PAICS			NA	4.6047	3.89749	4.49186	4.36287	4.4154	4.37712
E9PC15	0.123709	3.74212	1.30112	0.243081	0.547384	-5.87271	Not changed	AGK			NA	3.70127	3.7729	3.56662	3.84202	3.89122	3.67868
E9PDF6	0.263637	3.49102	0.995278	0.359752	0.635847	-6.20143	Not changed	MYO1B			MYO1B	2.91801	3.25543	3.90417	3.55338	3.48086	3.83428
E9PF10	0.0199808	3.51232	0.299051	0.775448	0.902734	-6.6785	Not changed	NUP155			NUP155	3.47491	3.50015	3.53192	3.54058	3.46204	3.56429
E9PF19	-0.0271799	3.38055	-0.25945	0.804356	0.909217	-6.69113	Not changed	TBL2			NA	3.26424	3.51072	3.40746	3.2396	3.36603	3.49525
E9PFN5	-0.113444	5.24115	-1.54545	0.175492	0.474431	-5.57701	Not changed	GSTK1			NA	5.28796	5.22247	5.3832	5.14796	5.21373	5.19161
E9PID8	-0.184207	4.19153	-0.929951	0.389892	0.65706	-6.26397	Not changed	CSTF2			NA	3.98302	4.44526	4.42261	4.09532	3.80956	4.39339
E9PJ81	0.259092	3.17153	2.1694	0.0752537	0.337782	-4.75073	Not changed	UBXN1			NA	3.0989	3.07366	2.9534	3.28284	3.50894	3.11144
E9PJD9	0.127255	6.29087	1.66668	0.148953	0.447361	-5.42254	Not changed	RPL27A			NA	6.16058	6.1946	6.32655	6.40432	6.32833	6.33083
E9PK54	-0.127731	7.66228	-1.29051	0.246492	0.551434	-5.88496	Not changed	HSPA8			NA	7.68859	7.90223	7.58761	7.60446	7.56772	7.62306
E9PKR9	-0.359161	3.90065	-2.51568	0.0473907	0.281092	-4.27766	Not changed	AHNAK			NA	4.09719	4.18955	3.95394	3.89454	3.82257	3.44609
E9PKZ0	-0.157049	5.49831	-1.63552	0.155378	0.450938	-5.46263	Not changed	RPL8			NA	5.54738	5.4454	5.73773	5.44077	5.45147	5.36712
E9PM92	-0.0250633	4.21587	-0.24801	0.812773	0.912795	-6.69445	Not changed	C11orf58			NA	4.31837	4.32096	4.04586	4.21154	4.25706	4.1414
E9PMV1	0.327839	4.10331	3.87671	0.00896852	0.169381	-2.5194	Not changed	PLEC			NA	3.88853	3.85595	4.07368	4.22736	4.27146	4.30287
E9PNZ4	0.552812	3.41843	0.937806	0.386166	0.65256	-6.25661	P-value >0.05 (>0.5x up)	MACF1			NA	2.99609	3.19983	3.23015	2.96013	5.09022	3.03416
E9PPN3	0.0452249	3.07902	0.743397	0.486588	0.722715	-6.42458	Not changed	SCYL1			NA	3.04895	3.04633	3.07396	3.10764	3.08677	3.1105
F2Z388	-0.135865	5.25669	-0.832703	0.438331	0.688806	-6.35118	Not changed	RPL35			NA	5.13123	5.68029	5.16235	5.17124	5.25722	5.13782
F5GWT4	-0.699162	3.30587	-2.02464	0.0915511	0.367622	-4.94749	P-value >0.05 (>0.5x down)	WNK1			WNK1	4.38821	2.99127	3.58688	2.94152	3.03758	2.88977
F5GXW5	-0.090881	3.36759	-0.596453	0.573661	0.773547	-6.53011	Not changed	C12orf57			C12orf57	3.30896	3.59745	3.33268	3.45876	3.04259	3.4651
F5GXX5	-0.0310312	3.94997	-0.360836	0.731149	0.87807	-6.65534	Not changed	DAD1			NA	3.97777	3.94398	3.97472	3.99441	4.01953	3.78944
F5GY37	-0.247953	5.46362	-1.4976	0.187163	0.487192	-5.63672	Not changed	PHB2			NA	5.7138	5.22711	5.82189	5.36044	5.28929	5.36921
F5GYQ2	0.179146	4.08807	1.17577	0.286214	0.586318	-6.01394	Not changed	TRMT112			NA	3.93392	4.19366	3.8679	4.2705	3.91179	4.35062
F5GZS6	-0.134739	4.64209	-1.74129	0.134599	0.435467	-5.32551	Not changed	SLC3A2			NA	4.81587	4.67539	4.63712	4.61475	4.54176	4.56765
F5H0U2	-1.16604	5.25479	-3.04475	0.0240185	0.225259	-3.56676	P-value <0.05 (>0.5x down)	C2CD3			NA	6.72241	5.37681	5.41422	4.72123	4.80755	4.48653
F5H157	-0.0334254	2.671	-0.530085	0.615951	0.803126	-6.57109	Not changed	RAB35			NA	2.66507	2.66872	2.72935	2.63683	2.67016	2.65587
F5H658	-1.37706	3.78129	-1.62288	0.158061	0.454898	-5.47883	P-value >0.05 (>0.5x down)	DHX8			DHX8	6.07119	2.65272	4.68554	2.83125	2.95662	3.49041
F5H669	-0.3042	3.8347	-3.67021	0.0113389	0.170044	-2.76966	Not changed	CPSF7			NA	4.06597	3.89952	3.99491	3.61091	3.66199	3.77491
F6WYE2	-0.0561686	2.82998	-0.869832	0.41933	0.67293	-6.31875	Not changed	TRIOBP			NA	2.86542	2.84548	2.86328	2.77223	2.85717	2.77628
F8VSA6	0.0839906	3.15001	0.644371	0.544247	0.760046	-6.49788	Not changed	NEDD8			NA	3.02812	3.37542	2.9205	3.21281	3.20734	3.15587
F8VXI7	-0.176882	6.82189	-1.9372	0.103104	0.38905	-5.06541	Not changed	DYNLL1			NA	6.84458	7.00355	6.88285	6.6185	6.73148	6.85035
F8W031	0.0296754	4.01193	0.402657	0.701789	0.86004	-6.63732	Not changed	NA			NA	3.98192	4.02255	3.98681	4.1234	3.95993	3.99698
F8W1R7	0.00495383	6.26242	0.0783544	0.94021	0.972908	-6.72632	Not changed	MYL6			NA	6.30519	6.23435	6.24031	6.27243	6.27047	6.25181
F8W1U3	0.0309315	2.88951	0.272527	0.794769	0.907236	-6.68715	Not changed	KRT8			NA	2.69336	2.99226	2.9365	2.77615	2.923	3.01577
F8W6C1	0.0277237	4.39005	0.118948	0.909376	0.959267	-6.72169	Not changed	SPTBN1			NA	4.13742	4.89919	4.09194	4.42301	4.2847	4.50402
F8W7C6	0.186308	5.55111	1.76688	0.129995	0.43019	-5.29193	Not changed	RPL10			NA	5.3564	5.65388	5.36358	5.69133	5.66332	5.57813
F8WBP7	-0.087672	3.26343	-1.02058	0.348589	0.633319	-6.1764	Not changed	RANBP2			NA	3.35455	3.16625	3.40101	3.18827	3.2309	3.23962
G3V1J5	-0.0299821	3.32831	-0.116577	0.911173	0.959829	-6.72202	Not changed	DIS3			DIS3	2.95228	3.90658	3.17103	3.46942	3.25905	3.21147
G3V203	0.176592	5.72423	1.84677	0.116605	0.412549	-5.18629	Not changed	RPL18			NA	5.63383	5.7797	5.49428	5.86529	5.82268	5.74962
G3V4W0	-0.0489672	5.32839	-0.720355	0.49962	0.729283	-6.44242	Not changed	HNRNPC			NA	5.32331	5.30938	5.42593	5.28631	5.30433	5.32107
G3V4W4	0.320389	3.41804	1.76015	0.131192	0.431951	-5.30079	Not changed	GNPNAT1			NA	3.32626	3.57313	2.87413	3.53837	3.60451	3.59181
G3XAH6	-0.360858	3.65002	-0.898932	0.404876	0.664945	-6.29257	Not changed	PAPOLA			PAPOLA	4.18165	3.305	4.00469	3.06238	3.09199	4.2544
G5E9G0	0.0358885	5.55631	0.516024	0.625133	0.810441	-6.57921	Not changed	RPL3			NA	5.49415	5.61159	5.50936	5.55054	5.61408	5.55815
G5E9S8	0.074898	3.72133	0.267736	0.798277	0.908496	-6.68863	Not changed	KLC1			NA	3.7011	3.73033	3.6202	3.49459	4.40587	3.37586
G5E9W7	-0.0637962	3.61064	-0.535295	0.612568	0.80044	-6.56803	Not changed	MRPS22			MRPS22	3.63759	3.602	3.68802	3.4245	3.49514	3.81657
H0Y2S9	0.115697	3.09083	1.27412	0.251852	0.55542	-5.90381	Not changed	MPRIP			NA	3.04776	3.01611	3.03507	3.27925	3.16642	3.00037
H0Y5C6	-0.102119	5.46724	-0.542354	0.608002	0.79792	-6.56384	Not changed	FLNA			NA	5.44215	5.91482	5.19794	5.43781	5.46607	5.34467
H0Y5F3	0.536955	5.79824	0.974036	0.369342	0.63722	-6.22209	P-value >0.05 (>0.5x up)	FLNA			NA	6.27667	6.08842	4.22421	6.10081	6.09961	5.99974
H0Y659	0.0542248	3.47135	0.258478	0.80507	0.909217	-6.69142	Not changed	HUWE1			NA	3.38746	3.33008	3.61517	3.33631	3.21734	3.94173
H0Y6I0	0.0290925	3.35576	0.149628	0.886184	0.948659	-6.71694	Not changed	GOLGA4			NA	3.57123	3.27233	3.18008	2.99673	3.57932	3.53485
H0YC70	0.0822894	4.02737	0.776702	0.468171	0.708109	-6.39799	Not changed	ZNF706			NA	3.89264	3.98078	4.08525	4.03872	3.9325	4.23432
H0YC82	-0.4157	4.83772	-0.352572	0.737013	0.879761	-6.65868	Not changed	DST			NA	6.15196	5.99818	2.98658	5.98163	2.76941	5.13858
H0YDN1	0.42673	3.93307	4.61416	0.00409043	0.140078	-1.68154	Not changed	PLEC			NA	3.81573	3.7905	3.55289	4.14903	4.13035	4.15993
H0YFA4	-0.276913	4.32971	-0.849372	0.429723	0.678795	-6.33676	Not changed	CRIP2			NA	4.23649	4.03272	5.13529	4.17744	3.88672	4.5096
H0YFI1	0.616001	3.73524	2.29611	0.0634592	0.312137	-4.57765	P-value >0.05 (>0.5x up)	LAMTOR1			NA	3.16129	3.65151	3.46891	3.89108	3.65555	4.58309
H0YH87	0.0889287	3.31531	1.05209	0.335086	0.627638	-6.14464	Not changed	ATXN2			NA	3.39899	3.25042	3.16313	3.3635	3.38906	3.32678
H0YJ21	-0.0564175	3.87539	-0.555481	0.599562	0.791576	-6.55592	Not changed	DYNC1H1			NA	4.06441	3.88805	3.75833	3.90408	3.76584	3.87162
H0YKX5	0.153907	4.71717	0.540144	0.609429	0.798767	-6.56516	Not changed	TPM1			NA	4.66463	4.4292	4.82683	4.90557	4.20535	5.27146
H0YLA2	0.134994	3.63205	1.73663	0.135455	0.436946	-5.33161	Not changed	SRP14			NA	3.51961	3.61835	3.55571	3.79473	3.68622	3.6177
H3BND9	-0.225897	5.92083	-1.27071	0.252977	0.557225	-5.9077	Not changed	PCBP2			NA	5.69484	6.07519	6.33131	5.94579	5.79806	5.67979
H3BPG5	-0.0183225	3.47612	-0.291467	0.780955	0.903976	-6.68105	Not changed	RNPS1			NA	3.44329	3.51118	3.50137	3.47881	3.4559	3.46616
H3BRU6	0.422445	6.38246	1.09184	0.318667	0.613341	-6.10365	Not changed	PCBP2			NA	5.26369	6.5447	6.70533	6.52508	6.61509	6.64089
H7BXH2	0.604803	4.17877	1.89774	0.10879	0.401643	-5.11831	P-value >0.05 (>0.5x up)	PPP6R3			PPP6R3	3.881	3.79024	3.95787	3.9102	5.17832	4.355
H7BYV1	-0.843139	5.12943	-6.28326	0.000902228	0.0797862	-0.0885769	P-value <0.05 (>0.5x down)	IFITM2			NA	5.51554	5.38508	5.75239	4.62738	4.5986	4.89761
H7BZJ3	0.00219161	5.72589	0.0196816	0.984965	0.990421	-6.72965	Not changed	PDIA3			NA	5.73328	5.76915	5.67193	5.86788	5.79963	5.51343
H7BZJ3	0.00219161	5.72589	0.0196816	0.984965	0.990421	-6.72965	Not changed	PDIA3			NA	5.73328	5.76915	5.67193	5.86788	5.79963	5.51343
H7C1M2	-0.0212547	3.22364	-0.262803	0.801894	0.909217	-6.69013	Not changed	SON			NA	3.30665	3.15498	3.24118	3.17667	3.15484	3.30753
H7C2U0	-0.0624137	3.34188	-0.609795	0.565375	0.77124	-6.52135	Not changed	CCT8			NA	3.52162	3.18934	3.40831	3.34562	3.30153	3.28487
H7C3G9	-0.0492796	3.32666	-0.469456	0.656072	0.828631	-6.60469	Not changed	NAGK			NA	3.21533	3.49471	3.34386	3.34079	3.38833	3.17694
H7C3P7	0.946275	3.59443	3.07406	0.0231575	0.223117	-3.5282	P-value <0.05 (>0.5x up)	RALA			NA	3.3363	3.55985	2.46772	4.34255	3.97668	3.88348
H7C3T4	-0.0777952	3.28001	-0.809159	0.450704	0.699169	-6.37118	Not changed	PRDX4			NA	3.38389	3.39616	3.17667	3.32288	3.13701	3.26344
H7C5L4	-0.161895	4.77936	-1.0467	0.337363	0.627732	-6.15011	Not changed	FLNB			NA	4.70612	5.06312	4.81168	4.51283	4.95808	4.62432
I3L0J9	0.178948	3.66418	0.884874	0.411811	0.667724	-6.3053	Not changed	PRPF8			NA	3.90613	3.2598	3.55817	3.50717	3.7766	3.97718
I3L182	-0.139859	3.46463	-2.15182	0.0770622	0.340466	-4.7747	Not changed	SRRM2			NA	3.53494	3.52485	3.54388	3.44845	3.38763	3.34801
I3L397	0.272294	5.07489	1.9573	0.100323	0.383339	-5.03838	Not changed	EIF5A			NA	4.81539	5.11169	4.88916	5.31025	5.35248	4.97039
I3L3P7	0.0622542	5.2229	0.315494	0.763558	0.896211	-6.67274	Not changed	RPS15A			NA	5.48377	4.75012	5.34142	5.27525	5.23151	5.25532
I3L4N8	0.732911	8.25675	1.79142	0.125729	0.425741	-5.25962	P-value >0.05 (>0.5x up)	ACTG1			NA	8.20734	8.51118	6.95237	8.75221	8.65106	8.46636
J3KMY5	-0.262222	5.6788	-2.16458	0.075745	0.337782	-4.7573	Not changed	NPC2			NA	5.80617	5.5945	6.02907	5.52656	5.56113	5.55539
J3KN67	-0.203082	3.63044	-0.169653	0.871113	0.940837	-6.71325	Not changed	TPM3			NA	2.74634	2.57189	5.87772	2.68978	2.48077	5.41615
J3KND1	-0.12255	3.07173	-1.83237	0.118913	0.418268	-5.20542	Not changed	SAAL1			NA	3.13243	3.07837	3.18823	2.97989	3.02533	3.02615
J3KP15	-0.00174638	5.76439	-0.0231311	0.98233	0.989224	-6.72957	Not changed	SRSF2			NA	5.74953	5.80274	5.74351	5.84859	5.67097	5.77098
J3KP15	-0.00174638	5.76439	-0.0231311	0.98233	0.989224	-6.72957	Not changed	SRSF2			NA	5.74953	5.80274	5.74351	5.84859	5.67097	5.77098
J3KQ45	-0.217997	3.45599	-3.31233	0.0172938	0.19741	-3.21893	Not changed	TGOLN2			NA	3.59353	3.53141	3.57002	3.29631	3.35818	3.38648
J3KS22	0.0713153	3.61578	1.04221	0.339274	0.627853	-6.15467	Not changed	DCXR			NA	3.63276	3.5089	3.59872	3.6553	3.62689	3.67213
J3QSB7	0.18604	3.64937	1.61012	0.160814	0.458206	-5.49513	Not changed	MTAP			NA	3.40147	3.7658	3.50178	3.76905	3.80602	3.65211
J3QT28	-0.150174	4.40483	-2.30622	0.0626054	0.311399	-4.56383	Not changed	BUB3			NA	4.51866	4.43703	4.48405	4.29646	4.33194	4.36082
K7EIN1	-0.226517	3.41106	-1.4719	0.19373	0.493003	-5.66847	Not changed	WBP2			NA	3.45099	3.3483	3.77366	3.07564	3.40831	3.40944
K7EM87	0.177056	3.02943	2.23535	0.068854	0.324597	-4.6607	Not changed	EPG5			NA	2.95483	2.9005	2.96738	3.04593	3.23337	3.07458
K7EN45	0.0287473	3.92233	0.178334	0.864597	0.939667	-6.71151	Not changed	PIN1			NA	3.56424	4.15607	4.00355	3.95578	3.96566	3.88866
K7EQA1	0.241154	4.12504	3.0325	0.0243888	0.225259	-3.58291	Not changed	PDCD5			NA	3.89789	4.09895	4.01655	4.2389	4.28671	4.21125
M0QYT0	0.105875	2.76932	1.24967	0.260036	0.563878	-5.93166	Not changed	NA			NA	2.69736	2.81356	2.63823	2.88816	2.85357	2.72505
M0R042	-0.159075	4.86707	-1.50286	0.185844	0.485407	-5.63019	Not changed	TUBB4A			NA	4.96332	5.08148	4.79502	4.71975	4.91349	4.72936
M0R0F0	0.554106	5.04047	1.23164	0.266221	0.568387	-5.952	P-value >0.05 (>0.5x up)	RPS5			NA	5.16994	5.41311	3.70721	5.25756	5.33266	5.36236
M0R0Y2	0.0581944	3.85185	0.76794	0.472968	0.710039	-6.40508	Not changed	NAPA			NA	3.80953	3.76732	3.89141	3.82249	3.96147	3.85888
M0R1S0	0.494199	3.52833	3.83071	0.00944409	0.169381	-2.57456	Not changed	AP2S1			NA	3.1118	3.4882	3.24369	3.68586	3.93654	3.70389
M0R299	-0.237399	4.53748	-2.8651	0.0301241	0.241403	-3.80525	Not changed	FBL			NA	4.75996	4.5385	4.67007	4.45461	4.37571	4.42602
O00116	-0.0853041	3.34458	-0.585282	0.580656	0.775864	-6.5373	Not changed	AGPS			AGPS	3.33289	3.15234	3.67647	3.30423	3.2308	3.37075
O00139	-0.243131	3.02163	-1.23357	0.265553	0.568316	-5.94983	Not changed	KIF2A			KIF2A	3.18668	2.80158	3.44132	2.78173	2.76632	3.15214
O00148	-0.115422	3.87778	-0.503582	0.633321	0.815811	-6.58623	Not changed	DDX39A			DDX39A	4.40478	3.80523	3.59647	3.73478	3.69317	4.03228
O00151	0.124212	5.18506	1.00955	0.353421	0.633798	-6.18736	Not changed	PDLIM1			PDLIM1	5.02047	4.98195	5.36642	5.32643	5.20409	5.21096
O00154	0.077015	4.88292	0.895627	0.406498	0.665879	-6.29558	Not changed	ACOT7			ACOT7	4.87856	4.89357	4.76112	4.95721	5.00381	4.80328
O00159	0.333141	4.50139	2.2999	0.0631377	0.311399	-4.57247	Not changed	MYO1C			MYO1C	4.28996	4.30283	4.41165	4.97362	4.50381	4.52644
O00161	-0.211895	3.6067	-1.28747	0.247478	0.551434	-5.88847	Not changed	SNAP23			SNAP23	3.68403	3.48631	3.9676	3.3696	3.39461	3.73804
O00170	0.0971181	3.68703	1.1707	0.28809	0.587398	-6.01948	Not changed	AIP			AIP	3.62384	3.602	3.68957	3.79457	3.60922	3.80297
O00203	-0.297587	3.4275	-3.72282	0.0106745	0.169381	-2.70525	Not changed	AP3B1			AP3B1	3.58029	3.58245	3.56612	3.317	3.36337	3.15574
O00231	0.384697	5.19846	4.44138	0.00488154	0.14399	-1.87003	Not changed	PSMD11			PSMD11	5.05924	4.97661	4.9825	5.5299	5.31107	5.33146
O00232	0.131551	4.4526	0.666965	0.530716	0.754306	-6.48194	Not changed	PSMD12			PSMD12	4.15231	4.24763	4.76052	4.74729	4.47723	4.33059
O00267	0.0699204	3.28444	0.854284	0.42721	0.677786	-6.33246	Not changed	SUPT5H			SUPT5H	3.23082	3.27715	3.24045	3.43153	3.20626	3.3204
O00273	-0.270197	3.73241	-0.751485	0.482071	0.718356	-6.41821	Not changed	DFFA			DFFA	4.68958	3.60227	3.31067	3.51595	3.7218	3.55418
O00299	0.529315	6.76072	5.51833	0.00173083	0.112195	-0.769818	P-value <0.05 (>0.5x up)	CLIC1			CLIC1	6.53467	6.6047	6.34881	7.11709	6.99502	6.96402
O00303	-0.19279	4.7778	-1.63436	0.155623	0.450938	-5.46413	Not changed	EIF3F			EIF3F	4.93532	5.03787	4.64941	4.61613	4.69008	4.73802
O00339	-0.910851	3.75507	-2.41494	0.0541509	0.291476	-4.41518	P-value >0.05 (>0.5x down)	MATN2	MATN2		MATN2	3.91701	3.8634	4.85107	2.77286	3.84464	3.28143
O00410	0.0972532	3.93085	0.900459	0.404128	0.664945	-6.29118	Not changed	IPO5			IPO5	3.90585	3.96719	3.77362	4.00594	4.12218	3.81031
O00425	0.141057	3.23445	1.06459	0.329848	0.626203	-6.13186	Not changed	IGF2BP3			IGF2BP3	2.88841	3.32101	3.28234	3.36282	3.28761	3.26449
O00429	0.126399	3.25104	0.771247	0.471154	0.709718	-6.40241	Not changed	DNM1L			DNM1L	3.2259	3.23383	3.10379	3.66941	3.13308	3.14023
O00443	-0.265644	3.23928	-1.05478	0.333953	0.627319	-6.1419	Not changed	PIK3C2A			PIK3C2A	3.16679	3.06805	3.88148	3.29628	2.82979	3.19331
O00461	0.0811485	3.19592	0.943613	0.38343	0.650397	-6.25114	Not changed	GOLIM4			GOLIM4	3.10302	3.18124	3.18178	3.24304	3.35236	3.11409
O00487	-0.0112663	3.48812	-0.0702536	0.946379	0.975399	-6.72702	Not changed	PSMD14			PSMD14	3.72196	3.54494	3.21438	3.67298	3.42512	3.34938
O00541	0.454638	3.82792	2.60571	0.0421065	0.261724	-4.15511	Not changed	PES1			PES1	3.52393	3.67006	3.60782	4.28268	4.20827	3.67477
O00566	0.14393	3.40591	0.896622	0.406009	0.665679	-6.29467	Not changed	MPHOSPH10			MPHOSPH10	3.49168	3.30493	3.20521	3.33346	3.30831	3.79185
O00567	-0.0339466	4.16797	-0.300478	0.774414	0.902346	-6.67801	Not changed	NOP56			NOP56	4.15985	4.07947	4.31552	4.00781	4.12476	4.32042
O00592	0.0861382	4.18629	0.809344	0.450605	0.699169	-6.37102	Not changed	PODXL			PODXL	4.11689	4.02494	4.28784	4.1437	4.17282	4.37156
O00629	0.911908	4.35411	3.49313	0.013938	0.18601	-2.98955	P-value <0.05 (>0.5x up)	KPNA4			KPNA4	3.40417	3.9331	4.35721	5.04849	4.60855	4.77316
O14579	-0.0229465	4.55711	-0.232465	0.824255	0.917806	-6.69873	Not changed	COPE			COPE	4.50081	4.46533	4.73962	4.57077	4.47271	4.59343
O14617	-0.18448	3.27889	-2.37917	0.0567916	0.29791	-4.46408	Not changed	AP3D1			AP3D1	3.37151	3.41004	3.33184	3.28074	3.09306	3.18615
O14646	-0.683492	3.31153	-1.2676	0.254012	0.557659	-5.91127	P-value >0.05 (>0.5x down)	CHD1			CHD1	2.71773	4.77632	3.46578	3.40435	2.67126	2.83374
O14744	0.41529	4.27981	3.33454	0.016837	0.195637	-3.1905	Not changed	PRMT5			PRMT5	4.02779	4.24526	3.94346	4.55891	4.60365	4.29981
O14745	-0.0661306	3.91788	-0.627236	0.554655	0.764723	-6.50965	Not changed	SLC9A3R1			SLC9A3R1	3.8548	4.0646	3.93344	4.00444	3.9265	3.72351
O14777	-0.169601	3.35542	-0.915252	0.396938	0.663787	-6.27761	Not changed	NDC80			NDC80	3.16328	3.31411	3.84328	3.20796	3.34192	3.26199
O14818	0.0114602	5.23835	0.0872019	0.933478	0.971073	-6.72547	Not changed	PSMA7			PSMA7	5.36789	5.34508	4.9849	5.34697	5.12459	5.26069
O14828	-0.0464413	3.69892	-0.608156	0.566389	0.771661	-6.52244	Not changed	SCAMP3			SCAMP3	3.67227	3.66919	3.82496	3.66006	3.64554	3.72149
O14879	-0.302669	4.35089	-1.57397	0.168867	0.469362	-5.54105	Not changed	IFIT3			IFIT3	4.67915	4.57192	4.25561	3.9541	4.54531	4.09925
O14907	0.390453	5.05996	2.6515	0.0396644	0.255516	-4.09297	Not changed	TAX1BP3			TAX1BP3	4.89702	4.77488	4.92229	5.05762	5.5594	5.14852
O14908	0.0289852	3.57137	0.177576	0.865166	0.939722	-6.71167	Not changed	GIPC1			GIPC1	3.75449	3.5916	3.32455	3.55795	3.82632	3.37333
O14925	0.296247	3.2962	3.05147	0.0238182	0.225259	-3.55792	Not changed	TIMM23			TIMM23	3.03519	3.18407	3.22499	3.37269	3.37443	3.58586
O14929	0.136892	4.02866	1.46057	0.196693	0.49652	-5.68238	Not changed	HAT1			HAT1	4.00597	4.06088	3.8138	4.10581	4.16596	4.01955
O14933	-0.040707	3.48568	-0.370066	0.724623	0.875627	-6.65152	Not changed	UBE2L6			UBE2L6	3.39497	3.42411	3.69901	3.51137	3.36006	3.52454
O14964	-0.571088	4.27632	-1.86211	0.114196	0.407732	-5.16588	P-value >0.05 (>0.5x down)	HGS			HGS	5.25749	4.08775	4.34035	4.03459	4.06066	3.87707
O14974	-0.227587	3.60474	-2.23285	0.0690859	0.324847	-4.66412	Not changed	PPP1R12A			PPP1R12A	3.79536	3.62901	3.73122	3.4048	3.4054	3.66263
O14980	0.00076979	4.15832	0.0109707	0.991619	0.994418	-6.72981	Not changed	XPO1			XPO1	4.18908	4.18817	4.09657	4.13517	4.21962	4.12134
O14980	0.00076979	4.15832	0.0109707	0.991619	0.994418	-6.72981	Not changed	XPO1			XPO1	4.18908	4.18817	4.09657	4.13517	4.21962	4.12134
O14983	0.0122851	4.05873	0.0739538	0.943561	0.975033	-6.72671	Not changed	ATP2A1			ATP2A1	4.19941	4.19778	3.76057	3.91008	4.28776	3.99677
O15027	-0.149185	3.05552	-1.24322	0.262233	0.565649	-5.93895	Not changed	SEC16A			SEC16A	2.90031	3.28013	3.2099	3.00076	2.89858	3.04344
O15031	-0.126885	2.93915	-1.06752	0.328634	0.624874	-6.12885	Not changed	PLXNB2			PLXNB2	2.9297	2.84548	3.2326	2.9247	2.80693	2.8955
O15056	0.0225841	3.0463	0.141678	0.892183	0.951977	-6.71827	Not changed	SYNJ2			SYNJ2	2.97344	2.80121	3.33039	3.03847	2.92373	3.21059
O15061	1.51991	4.237	2.67974	0.0382345	0.254835	-4.05472	P-value <0.05 (>0.5x up)	SYNM			SYNM	2.64321	3.00662	4.78131	5.18552	4.72492	5.08044
O15067	0.0436371	3.97863	0.395262	0.706942	0.86404	-6.64064	Not changed	PFAS			PFAS	3.87895	3.81838	4.17311	3.97783	3.98968	4.03383
O15083	-0.37594	3.42405	-0.635175	0.549817	0.761745	-6.50423	Not changed	ERC2			ERC2	3.05467	3.023	4.75838	3.14405	3.98767	2.57651
O15143	-0.0569685	4.66803	-0.604707	0.568526	0.771661	-6.52471	Not changed	ARPC1B			ARPC1B	4.67853	4.55781	4.85318	4.64674	4.61257	4.65931
O15144	0.0892998	4.26063	1.07557	0.325305	0.624131	-6.12055	Not changed	ARPC2			ARPC2	4.14741	4.35236	4.14816	4.31047	4.29047	4.31488
O15145	-0.127738	3.54153	-1.38796	0.216705	0.514816	-5.77039	Not changed	ARPC3			ARPC3	3.56169	3.75462	3.49989	3.52543	3.49291	3.41463
O15160	-0.202429	3.31191	-0.925832	0.391856	0.659147	-6.26781	Not changed	POLR1C			POLR1C	3.12246	3.21413	3.90279	3.27737	3.10885	3.24587
O15173	0.164391	3.54976	0.912492	0.398272	0.663787	-6.28016	Not changed	PGRMC2			PGRMC2	3.31901	3.23035	3.85335	3.73383	3.6322	3.52985
O15212	-0.100735	3.35259	-1.44919	0.19971	0.498588	-5.6963	Not changed	PFDN6			PFDN6	3.45096	3.37812	3.37981	3.34802	3.3236	3.23506
O15231	-0.317734	3.57349	-0.689182	0.517625	0.742679	-6.4658	Not changed	ZNF185			ZNF185	4.58332	3.23576	3.37798	3.78487	3.72651	2.73249
O15269	-0.0393184	3.18525	-0.554642	0.600099	0.791576	-6.55643	Not changed	SPTLC1			SPTLC1	3.18232	3.19128	3.24114	3.08618	3.18638	3.22423
O15270	-0.137344	3.08759	-0.486673	0.644541	0.824994	-6.59553	Not changed	SPTLC2			SPTLC2	3.81234	2.77328	2.88318	3.05137	2.99058	3.01482
O15294	-0.0826494	3.08825	-1.07276	0.326465	0.624315	-6.12346	Not changed	OGT			OGT	3.20764	3.14211	3.03899	3.0617	2.98842	3.09067
O15355	0.323158	4.18375	2.88696	0.0292979	0.238614	-3.77604	Not changed	PPM1G			PPM1G	4.16019	3.90394	4.00239	4.34369	4.19906	4.49323
O15371	0.0239371	3.87597	0.218413	0.834676	0.923742	-6.70237	Not changed	EIF3D			EIF3D	4.0506	3.85171	3.68971	3.90321	3.93748	3.82314
O15400	-0.519232	3.7241	-5.32202	0.00206787	0.120088	-0.957493	P-value <0.05 (>0.5x down)	STX7			STX7	4.06386	3.81652	4.07077	3.51759	3.38987	3.48599
O15427	-0.316515	4.46167	-1.4766	0.192512	0.492836	-5.66267	Not changed	SLC16A3			SLC16A3	4.48512	4.27796	5.0967	4.27201	4.32293	4.31531
O15460	0.210518	4.39112	2.82731	0.0316125	0.241572	-3.85585	Not changed	P4HA2			P4HA2	4.27394	4.30789	4.27576	4.58853	4.49016	4.41045
O15498	0.0596227	3.09156	0.715499	0.502397	0.731823	-6.44612	Not changed	YKT6			YKT6	3.05466	3.07371	3.05687	3.0531	3.0519	3.25911
O15511	0.696155	4.17782	5.86586	0.0012772	0.0891583	-0.450728	P-value <0.05 (>0.5x up)	ARPC5			ARPC5	3.83	3.61812	4.04109	4.51268	4.51939	4.54561
O15523	0.129513	3.49443	0.183301	0.860874	0.937867	-6.71048	Not changed	DDX3Y			DDX3Y	2.82398	4.55175	2.91331	4.81549	2.93918	2.9229
O43143	0.199442	4.4615	1.36535	0.223306	0.519181	-5.79734	Not changed	DHX15			DHX15	4.48106	4.28814	4.31613	4.44673	4.38288	4.85405
O43148	-0.216874	3.4562	-2.32703	0.0608855	0.306965	-4.53537	Not changed	RNMT			RNMT	3.57953	3.52851	3.58586	3.23508	3.29774	3.51046
O43172	0.118857	3.30028	1.16683	0.289529	0.588075	-6.02369	Not changed	PRPF4			PRPF4	3.25688	3.20761	3.25805	3.35534	3.19382	3.52995
O43175	-0.142387	5.59931	-2.1018	0.082457	0.349003	-4.84281	Not changed	PHGDH			PHGDH	5.71408	5.61712	5.68032	5.49829	5.50943	5.57664
O43237	0.619932	4.19232	1.56105	0.171839	0.473994	-5.55738	P-value >0.05 (>0.5x up)	DYNC1LI2			DYNC1LI2	3.65016	4.15125	3.84564	4.58486	5.23132	3.69067
O43242	-0.208316	4.75347	-0.759905	0.477398	0.714326	-6.41152	Not changed	PSMD3			PSMD3	4.49096	4.59239	5.48954	4.68809	4.56439	4.69545
O43264	0.0103393	2.84307	0.123756	0.905734	0.95743	-6.72102	Not changed	ZW10			ZW10	2.85522	2.88582	2.77265	2.91754	2.72719	2.89998
O43290	-0.0812452	3.49678	-1.02661	0.345971	0.633319	-6.17037	Not changed	SART1			SART1	3.62425	3.42877	3.5592	3.4566	3.41719	3.49469
O43390	0.096891	5.24976	0.434437	0.67985	0.845156	-6.62238	Not changed	HNRNPR			HNRNPR	4.83938	5.09554	5.66902	5.23232	5.21053	5.45176
O43395	0.0554726	3.32052	0.525499	0.618938	0.804172	-6.57376	Not changed	PRPF3			PRPF3	3.25848	3.2183	3.40156	3.48321	3.18357	3.37799
O43396	-0.14284	4.16388	-1.29917	0.243703	0.548106	-5.87496	Not changed	TXNL1			TXNL1	4.33093	4.34496	4.03001	4.115	4.01478	4.14761
O43399	0.054582	5.3983	0.350954	0.738163	0.880073	-6.65932	Not changed	TPD52L2			TPD52L2	5.40304	5.63339	5.07661	5.3145	5.45079	5.51149
O43432	0.375229	2.82429	1.57924	0.167669	0.468049	-5.53438	Not changed	EIF4G3			EIF4G3	2.58697	2.7138	2.60925	2.71009	2.7701	3.55552
O43491	-0.372586	4.75497	-4.15094	0.00663513	0.16617	-2.19762	Not changed	EPB41L2			EPB41L2	4.9999	4.87165	4.95224	4.42794	4.6311	4.64699
O43583	0.380061	3.82862	3.31502	0.0172377	0.19741	-3.21548	Not changed	DENR			DENR	3.72432	3.41294	3.7785	4.05351	3.96725	4.03519
O43592	-0.0673579	2.99437	-0.685641	0.519697	0.745063	-6.46841	Not changed	XPOT			XPOT	3.02582	3.16159	2.89674	3.05676	2.87378	2.95153
O43598	-0.0826057	3.59533	-0.651381	0.540026	0.758653	-6.49298	Not changed	DNPH1			DNPH1	3.73059	3.77435	3.40497	3.47584	3.68422	3.50204
O43615	0.303016	4.15504	1.80198	0.123934	0.425593	-5.24567	Not changed	TIMM44			TIMM44	4.02562	4.0173	3.96768	4.38416	3.95069	4.5848
O43681	-0.224949	3.7961	-1.17145	0.287811	0.587398	-6.01866	Not changed	ASNA1			ASNA1	3.73938	3.87521	4.11114	3.83561	3.90807	3.3072
O43707	-0.13876	6.90708	-2.28269	0.0646119	0.316093	-4.59601	Not changed	ACTN4			ACTN4	6.97957	6.96127	6.98854	6.83149	6.82842	6.85319
O43719	-0.231386	3.32829	-1.52053	0.181481	0.481741	-5.6082	Not changed	HTATSF1			HTATSF1	3.20775	3.36584	3.75836	3.15575	3.276	3.20603
O43747	-0.0845408	3.96344	-0.762175	0.476143	0.713036	-6.40971	Not changed	AP1G1			AP1G1	4.02549	4.17839	3.81326	3.94449	3.85172	3.96732
O43765	-0.205686	4.48615	-2.02236	0.0918345	0.367946	-4.95057	Not changed	SGTA			SGTA	4.64867	4.41016	4.70815	4.36905	4.32775	4.45311
O43768	-0.395583	3.37642	-3.82835	0.0094693	0.169381	-2.57741	Not changed	ENSA			ENSA	3.53501	3.59925	3.58838	3.27136	2.98143	3.2831
O43776	-0.270542	4.36034	-1.1741	0.286831	0.58692	-6.01577	Not changed	NARS			NARS	4.33618	4.16409	4.98657	4.40488	4.15132	4.11901
O43852	0.334602	3.61985	1.2358	0.264784	0.567952	-5.94733	Not changed	CALU	CALU		CALU	3.45293	3.49574	3.40897	4.41668	3.45102	3.49375
O43865	-0.0472918	5.5215	-0.335773	0.748993	0.886036	-6.66524	Not changed	AHCYL1			AHCYL1	5.33813	5.75314	5.54416	5.59877	5.30935	5.58544
O43896	-1.06254	3.61973	-1.6468	0.153022	0.448467	-5.44815	P-value >0.05 (>0.5x down)	KIF1C			KIF1C	2.70364	5.2799	4.46945	3.29371	3.06806	2.9036
O60216	0.0934782	3.35263	0.963702	0.374081	0.641113	-6.23204	Not changed	RAD21			RAD21	3.32195	3.32095	3.27478	3.57135	3.26841	3.35836
O60231	0.0564547	3.09643	0.361788	0.730475	0.87807	-6.65495	Not changed	DHX16			DHX16	3.14125	3.18436	2.87899	3.41111	2.96456	2.99829
O60264	0.481504	3.57063	1.86601	0.113591	0.407732	-5.16068	Not changed	SMARCA5			SMARCA5	3.31436	3.56491	3.11037	3.42343	3.67987	4.33086
O60271	0.497692	4.38489	2.64539	0.0399816	0.255516	-4.10126	Not changed	SPAG9			SPAG9	4.32972	4.10061	3.97779	4.68547	4.28739	4.92834
O60313	-0.230123	3.81278	-2.64713	0.039891	0.255516	-4.0989	Not changed	OPA1			OPA1	4.06569	3.85891	3.85893	3.66385	3.75782	3.67149
O60333	-0.504018	3.0774	-1.23274	0.26584	0.568316	-5.95077	P-value >0.05 (>0.5x down)	KIF1B			KIF1B	2.70374	4.27498	3.0095	2.90976	2.84371	2.7227
O60443	-0.230404	2.97447	-2.13828	0.0784852	0.341608	-4.79315	Not changed	GSDME			GSDME	3.13095	3.20187	2.9362	2.72841	2.87342	2.97597
O60488	-0.103958	4.90339	-0.354347	0.735752	0.879703	-6.65797	Not changed	ACSL4			ACSL4	5.15721	5.32397	4.38492	5.21996	4.70632	4.62796
O60493	-0.029437	4.08272	-0.344043	0.743086	0.88208	-6.66204	Not changed	SNX3			SNX3	4.14773	3.9608	4.18379	4.02441	4.10413	4.07547
O60502	0.273675	3.09996	2.26343	0.0663039	0.318231	-4.62234	Not changed	OGA			OGA	2.97105	2.81626	3.10206	3.31133	3.04889	3.35018
O60506	1.61658	5.08288	3.00304	0.0253051	0.225259	-3.62181	P-value <0.05 (>0.5x up)	SYNCRIP			SYNCRIP	4.67314	5.12767	3.02298	5.88305	5.95279	5.83768
O60524	0.767533	3.183	10.7418	5.19e-05	0.0157048	2.70214	P-value <0.05 (>0.5x up)	NEMF			NEMF	2.86542	2.71522	2.81706	3.55256	3.5537	3.59404
O60568	0.119932	3.65327	0.62497	0.55604	0.765715	-6.51119	Not changed	PLOD3	PLOD3		PLOD3	3.58931	3.50168	3.68891	3.50993	3.49396	4.13581
O60610	0.220921	4.28122	1.30308	0.242452	0.546647	-5.87043	Not changed	DIAPH1			DIAPH1	4.24027	3.9157	4.35631	4.65962	4.2127	4.30272
O60664	0.0597022	5.71325	0.791943	0.45991	0.702163	-6.38551	Not changed	PLIN3			PLIN3	5.73235	5.62982	5.68803	5.75691	5.81451	5.65789
O60684	0.0389504	3.26135	0.480278	0.648811	0.827357	-6.59896	Not changed	KPNA6			KPNA6	3.21819	3.33455	3.17289	3.35981	3.20774	3.27493
O60701	-0.364359	3.40059	-3.69133	0.0110668	0.169381	-2.74375	Not changed	UGDH			UGDH	3.50748	3.74774	3.49309	3.30598	3.18708	3.16218
O60749	-0.414965	3.84224	-2.20648	0.0715828	0.328208	-4.70013	Not changed	SNX2			SNX2	3.90983	4.43536	3.80396	3.53368	3.56488	3.8057
O60763	0.655192	4.3978	1.35142	0.227468	0.524593	-5.81385	P-value >0.05 (>0.5x up)	USO1			USO1	4.04758	4.03325	4.12978	4.43751	3.90507	5.83361
O60826	-0.60599	3.22848	-1.55152	0.174061	0.474431	-5.56938	P-value >0.05 (>0.5x down)	CCDC22			CCDC22	4.44563	2.97637	3.17242	2.91116	2.99273	2.87257
O60832	-0.0294031	3.24766	-0.30398	0.771877	0.901517	-6.6768	Not changed	DKC1			DKC1	3.3935	3.13449	3.25909	3.16654	3.19822	3.33411
O60869	-0.196677	3.98413	-2.74894	0.0349596	0.244879	-3.96123	Not changed	EDF1			EDF1	4.02452	4.12201	4.10087	3.85567	3.84442	3.95727
O60884	-0.301244	4.54417	-2.13412	0.078928	0.342714	-4.79881	Not changed	DNAJA2			DNAJA2	4.86267	4.53968	4.68203	4.33258	4.62686	4.2212
O60925	0.259109	3.41343	1.41336	0.209498	0.505637	-5.73984	Not changed	PFDN1			PFDN1	2.95514	3.23806	3.65843	3.47399	3.58942	3.56555
O60934	0.250715	3.69004	0.971613	0.370449	0.638523	-6.22443	Not changed	NBN			NBN	3.56975	3.43395	3.69036	3.65125	4.38121	3.41374
O75083	-0.113542	5.60025	-1.60571	0.161777	0.459507	-5.50076	Not changed	WDR1			WDR1	5.61905	5.67653	5.67548	5.49716	5.62402	5.50925
O75116	-0.27837	3.76832	-1.51566	0.182674	0.482149	-5.61427	Not changed	ROCK2			ROCK2	3.92524	3.54762	4.24965	3.71262	3.55922	3.61556
O75122	0.127281	2.94399	1.54638	0.175271	0.474431	-5.57584	Not changed	CLASP2			CLASP2	2.93108	2.7642	2.94576	3.05211	3.02962	2.94116
O75131	-0.187283	4.03024	-1.63567	0.155346	0.450938	-5.46244	Not changed	CPNE3			CPNE3	4.15339	4.19416	4.0241	3.8472	3.81711	4.1455
O75145	0.143032	3.00938	0.66559	0.531533	0.754512	-6.48292	Not changed	PPFIA3			PPFIA3	2.578	3.2058	3.02978	3.03592	3.38011	2.82664
O75150	0.0242029	3.10849	0.136748	0.895907	0.954267	-6.71906	Not changed	RNF40			RNF40	3.13276	3.01448	3.14192	3.07865	2.80578	3.47735
O75153	0.0757655	4.04387	0.118671	0.909586	0.959267	-6.72173	Not changed	CLUH			CLUH	3.92122	4.48719	3.60955	3.46388	5.50966	3.27172
O75155	0.0302112	2.95114	0.120947	0.907862	0.959121	-6.72142	Not changed	CAND2			CAND2	2.86427	2.68831	3.25554	2.59965	3.40947	2.88963
O75190	0.0801667	4.4852	0.727028	0.495822	0.728088	-6.4373	Not changed	DNAJB6			DNAJB6	4.59532	4.47182	4.2682	4.46238	4.63733	4.47613
O75223	0.0132538	3.96914	0.0975855	0.925585	0.967561	-6.72437	Not changed	GGCT			GGCT	4.18311	3.94621	3.75821	3.85977	3.94239	4.12513
O75306	-0.0947879	3.29048	-0.472433	0.65407	0.828631	-6.60313	Not changed	NDUFS2			NDUFS2	3.78873	3.05964	3.16525	3.20395	3.29604	3.22927
O75330	0.150694	3.24678	0.434827	0.679583	0.845156	-6.62219	Not changed	HMMR			HMMR	3.63954	3.2068	2.66797	3.78981	3.40407	2.77251
O75348	-0.207477	4.12292	-0.847927	0.430464	0.678795	-6.33801	Not changed	ATP6V1G1			ATP6V1G1	3.97334	3.92144	4.7852	4.04304	3.92516	4.08936
O75367	-0.010303	5.0202	-0.110476	0.915799	0.963021	-6.72282	Not changed	H2AFY			H2AFY	4.91448	5.02092	5.14066	4.95831	4.96183	5.12501
O75368	-0.146157	3.61757	-2.14969	0.0772848	0.340466	-4.77761	Not changed	SH3BGRL			SH3BGRL	3.66036	3.74317	3.66843	3.49471	3.58983	3.54893
O75396	-0.214978	5.13277	-2.44419	0.0520887	0.290895	-4.37522	Not changed	SEC22B			SEC22B	5.35976	5.23921	5.1218	5.08599	5.02358	4.96626
O75400	-0.0783856	3.66529	-0.187452	0.857766	0.937463	-6.70959	Not changed	PRPF40A			PRPF40A	3.15246	3.27611	4.68487	3.60923	3.52917	3.73988
O75436	-0.24438	4.35896	-2.27344	0.0654183	0.317471	-4.60865	Not changed	VPS26A			VPS26A	4.60379	4.30235	4.53731	4.15238	4.21786	4.34006
O75439	0.00236392	3.48329	0.032448	0.975215	0.987139	-6.72927	Not changed	PMPCB			PMPCB	3.52628	3.43293	3.48711	3.42345	3.5631	3.46687
O75439	0.00236392	3.48329	0.032448	0.975215	0.987139	-6.72927	Not changed	PMPCB			PMPCB	3.52628	3.43293	3.48711	3.42345	3.5631	3.46687
O75475	-0.283633	3.94083	-2.70689	0.0369118	0.251143	-4.01799	Not changed	PSIP1			PSIP1	3.90152	4.13143	4.215	3.78867	3.73174	3.87664
O75477	0.0569661	4.11877	0.627931	0.55423	0.764723	-6.50918	Not changed	ERLIN1			ERLIN1	4.19703	4.0102	4.06363	4.17415	4.23412	4.03348
O75489	-0.021967	3.77123	-0.0636892	0.951381	0.975568	-6.72753	Not changed	NDUFS3			NDUFS3	3.94755	4.3188	3.08028	3.87052	3.99263	3.41759
O75521	-0.0444409	3.33474	-0.409408	0.697101	0.857208	-6.63423	Not changed	ECI2			ECI2	3.28397	3.54652	3.2404	3.23303	3.29773	3.4068
O75531	0.179399	4.34336	0.612761	0.563543	0.769741	-6.51938	Not changed	BANF1			BANF1	4.8724	3.95259	3.936	4.36366	4.21862	4.71691
O75533	-0.421844	4.01222	-1.76782	0.12983	0.43019	-5.2907	Not changed	SF3B1			SF3B1	3.96747	4.77014	3.93181	3.73897	3.79272	3.87219
O75534	0.13469	4.05626	1.15958	0.292243	0.588075	-6.03157	Not changed	CSDE1			CSDE1	4.08298	3.95262	3.93114	4.17538	4.28134	3.9141
O75643	0.041374	3.96219	0.374356	0.721599	0.87352	-6.64972	Not changed	SNRNP200			SNRNP200	4.02322	3.84098	3.96031	3.84638	3.93092	4.17133
O75663	-0.210803	3.59312	-1.6472	0.152938	0.448467	-5.44763	Not changed	TIPRL			TIPRL	3.84142	3.47939	3.77476	3.62574	3.47762	3.35979
O75717	0.395427	4.32474	1.65778	0.15076	0.447361	-5.43401	Not changed	WDHD1			WDHD1	3.58068	4.37713	4.42327	4.46997	4.59921	4.49818
O75792	-0.0802635	2.96835	-0.922743	0.393335	0.660409	-6.27068	Not changed	RNASEH2A			RNASEH2A	2.87087	3.10794	3.04662	2.96715	2.93583	2.88166
O75822	0.0593306	4.33161	0.639014	0.547487	0.760872	-6.50159	Not changed	EIF3J			EIF3J	4.3339	4.3044	4.26753	4.21559	4.36688	4.50135
O75828	-0.124429	3.83212	-0.457215	0.664335	0.834442	-6.61102	Not changed	CBR3			CBR3	4.10825	3.63087	3.94387	3.38522	3.59754	4.32694
O75844	0.130374	3.2939	1.66872	0.14854	0.447361	-5.41989	Not changed	ZMPSTE24			ZMPSTE24	3.306	3.23794	3.14219	3.42866	3.30627	3.34232
O75874	-0.391422	3.38357	-4.38862	0.00515666	0.14399	-1.92852	Not changed	IDH1			IDH1	3.65539	3.62613	3.45632	3.27499	3.10639	3.18219
O75937	-0.034418	3.73457	-0.285521	0.785283	0.907068	-6.68301	Not changed	DNAJC8			DNAJC8	3.73658	3.75262	3.76614	3.81337	3.8689	3.46983
O75940	0.393671	3.23794	4.24065	0.00602702	0.158537	-2.09499	Not changed	SMNDC1			SMNDC1	2.97436	3.11367	3.03528	3.31777	3.41335	3.5732
O75947	0.256325	4.12504	1.08626	0.32093	0.61639	-6.10946	Not changed	ATP5PD			ATP5PD	3.93733	4.45599	3.59732	4.41632	4.30151	4.0418
O75955	-0.13481	3.56435	-1.22653	0.267999	0.56891	-5.95774	Not changed	FLOT1			FLOT1	3.54933	3.55473	3.7912	3.34498	3.57762	3.56822
O75964	-0.234991	4.7064	-3.53414	0.0132817	0.181058	-2.9382	Not changed	ATP5MG			ATP5MG	4.8464	4.8349	4.79038	4.58925	4.63992	4.53754
O75970	0.143252	3.09863	0.48435	0.64609	0.826233	-6.59678	Not changed	MPDZ			MPDZ	3.61535	2.86066	2.60501	3.32308	2.83505	3.35265
O75976	0.010527	3.15581	0.132719	0.898953	0.955279	-6.71969	Not changed	CPD			CPD	3.06537	3.25054	3.13575	3.22187	3.12566	3.1357
O76003	0.0485539	4.62341	0.494662	0.639226	0.819301	-6.59117	Not changed	GLRX3			GLRX3	4.7424	4.62237	4.43262	4.67342	4.66657	4.60306
O76021	-0.146316	3.91523	-0.782964	0.464764	0.706346	-6.39289	Not changed	RSL1D1			RSL1D1	3.60786	4.33561	4.02169	3.80945	3.88176	3.83499
O76031	-0.111941	2.95337	-0.970707	0.370864	0.638631	-6.22531	Not changed	CLPX			CLPX	2.94564	3.23267	2.84972	2.89227	2.85611	2.94382
O76094	-0.0419673	3.89437	-0.596461	0.573656	0.773547	-6.5301	Not changed	SRP72			SRP72	3.98964	3.88851	3.86792	3.85266	3.91846	3.84905
O94776	0.152712	3.52164	1.11263	0.310353	0.605039	-6.08183	Not changed	MTA2			MTA2	3.45683	3.52155	3.35748	3.56128	3.37632	3.8564
O94804	-0.18532	3.12138	-1.8041	0.123578	0.425593	-5.24287	Not changed	STK10			STK10	3.39217	3.08363	3.16631	2.97791	3.00514	3.10312
O94808	0.126898	2.9744	0.944868	0.38284	0.650145	-6.24996	Not changed	GFPT2			GFPT2	3.04438	3.05511	2.63337	3.10646	3.02935	2.97773
O94826	0.102075	3.7711	0.856358	0.426153	0.677184	-6.33064	Not changed	TOMM70			TOMM70	3.48058	3.85158	3.82804	3.81241	3.87529	3.77871
O94901	0.264759	3.05538	1.10646	0.312799	0.607198	-6.08832	Not changed	SUN1			SUN1	2.9999	2.96134	2.80775	2.87041	3.72684	2.96603
O94906	0.0561011	3.76275	0.358418	0.732863	0.878564	-6.65632	Not changed	PRPF6			PRPF6	4.02722	3.62875	3.54813	3.62383	3.8188	3.92978
O94925	0.123649	3.67459	1.03052	0.344282	0.632649	-6.16645	Not changed	GLS			GLS	3.79618	3.40791	3.6342	3.73151	3.83006	3.64765
O94979	-0.0111015	3.46507	-0.148125	0.887318	0.948659	-6.71719	Not changed	SEC31A			SEC31A	3.53299	3.51212	3.36673	3.47833	3.46303	3.43718
O95140	0.0893861	3.28574	0.697145	0.512985	0.740706	-6.45991	Not changed	MFN2			MFN2	3.04315	3.22082	3.45918	3.41769	3.21025	3.36337
O95155	-0.0218924	3.14116	-0.13252	0.899103	0.955279	-6.71972	Not changed	UBE4B			UBE4B	3.0583	2.99797	3.40004	2.99213	2.99807	3.40043
O95202	0.110536	3.58532	0.377556	0.719347	0.873321	-6.64836	Not changed	LETM1			LETM1	3.83209	3.07629	3.68178	3.19851	4.07663	3.64662
O95218	-0.132229	3.4156	-1.14853	0.296424	0.59057	-6.04351	Not changed	ZRANB2			ZRANB2	3.5385	3.25953	3.64713	3.31508	3.34227	3.39112
O95219	0.180994	3.27115	1.50781	0.184612	0.484508	-5.62404	Not changed	SNX4			SNX4	3.15531	3.00532	3.38132	3.34704	3.26679	3.47111
O95232	-0.0408479	3.96187	-0.309095	0.768178	0.899511	-6.67502	Not changed	LUC7L3			LUC7L3	4.04252	3.79773	4.10662	4.10426	3.74559	3.97448
O95235	-0.68169	3.38904	-1.75353	0.132377	0.432193	-5.30946	P-value >0.05 (>0.5x down)	KIF20A			KIF20A	4.2295	4.1408	2.81936	2.95697	3.15716	3.03046
O95239	-0.327631	3.29959	-1.87504	0.112205	0.407302	-5.14864	Not changed	KIF4A			KIF4A	3.25939	3.28903	3.8418	3.07901	3.08872	3.2396
O95292	-0.07305	4.26652	-0.586207	0.580074	0.775864	-6.53671	Not changed	VAPB			VAPB	4.34855	4.17162	4.38897	4.14137	4.45314	4.09548
O95299	0.0923109	3.208	0.948894	0.380955	0.649865	-6.24615	Not changed	NDUFA10			NDUFA10	3.04048	3.26682	3.17823	3.31803	3.31761	3.12683
O95336	0.106212	4.23625	1.51828	0.182031	0.482149	-5.61101	Not changed	PGLS			PGLS	4.1154	4.25057	4.18346	4.32042	4.28917	4.25848
O95340	-0.0264068	3.35193	-0.262472	0.802137	0.909217	-6.69023	Not changed	PAPSS2			PAPSS2	3.26918	3.48409	3.34212	3.439	3.38084	3.19633
O95347	-0.081054	4.2753	-0.550012	0.60307	0.794896	-6.55924	Not changed	SMC2			SMC2	4.51292	4.15825	4.27631	4.15733	4.07171	4.47527
O95373	0.00328263	3.78801	0.0282886	0.978391	0.988003	-6.72941	Not changed	IPO7			IPO7	3.85105	3.91439	3.59365	3.90191	3.79721	3.66982
O95373	0.00328263	3.78801	0.0282886	0.978391	0.988003	-6.72941	Not changed	IPO7			IPO7	3.85105	3.91439	3.59365	3.90191	3.79721	3.66982
O95394	-0.0378366	3.85397	-0.211754	0.839628	0.926962	-6.70401	Not changed	PGM3			PGM3	4.08301	3.79888	3.73678	3.82013	3.54677	4.13826
O95433	-0.183637	4.63499	-1.49681	0.187361	0.487192	-5.6377	Not changed	AHSA1			AHSA1	4.89743	4.49038	4.79263	4.6144	4.53415	4.48097
O95456	-0.112388	3.52247	-0.816501	0.446818	0.696892	-6.36499	Not changed	PSMG1			PSMG1	3.42352	3.52737	3.7851	3.36234	3.67043	3.36605
O95573	0.158127	3.68657	1.32937	0.234195	0.53485	-5.83979	Not changed	ACSL3			ACSL3	3.45611	3.5541	3.81229	3.64364	3.80971	3.84355
O95678	-0.00835287	2.98762	-0.0541246	0.958673	0.978623	-6.72818	Not changed	KRT75			KRT75	3.126	3.0196	2.82978	3.12853	2.69056	3.13124
O95678	-0.00835287	2.98762	-0.0541246	0.958673	0.978623	-6.72818	Not changed	KRT75			KRT75	3.126	3.0196	2.82978	3.12853	2.69056	3.13124
O95747	0.552288	4.44195	4.94098	0.00296099	0.122141	-1.3378	P-value <0.05 (>0.5x up)	OXSR1			OXSR1	3.95411	4.23094	4.31238	4.76968	4.72272	4.66189
O95757	-0.16365	3.25057	-1.32937	0.234195	0.53485	-5.83979	Not changed	HSPA4L			HSPA4L	3.29635	3.25484	3.44598	3.2338	2.94557	3.32685
O95782	-0.0838724	3.56669	-0.999767	0.357751	0.635847	-6.19702	Not changed	AP2A1			AP2A1	3.67866	3.52392	3.6233	3.55847	3.41991	3.59589
O95786	0.206037	3.19038	1.13854	0.300244	0.592975	-6.05425	Not changed	DDX58			DDX58	3.03431	3.12633	3.10146	3.12252	3.06093	3.69677
O95810	0.883667	4.92963	1.92819	0.104376	0.391409	-5.07751	P-value >0.05 (>0.5x up)	CAVIN2			CAVIN2	5.5648	3.84861	4.04996	5.39857	5.43858	5.27723
O95816	-0.144392	4.0339	-1.59302	0.164577	0.464553	-5.51691	Not changed	BAG2			BAG2	3.96079	4.14005	4.21746	3.91752	3.95209	4.01552
O95817	0.0194089	3.43685	0.149491	0.886288	0.948659	-6.71696	Not changed	BAG3			BAG3	3.60797	3.51255	3.16092	3.46326	3.47423	3.40218
O95831	0.0063942	4.25378	0.0930466	0.929034	0.969006	-6.72487	Not changed	AIFM1			AIFM1	4.23239	4.1956	4.32377	4.23337	4.26456	4.27301
O95833	0.0839051	3.14693	1.17808	0.28536	0.586318	-6.01141	Not changed	CLIC3			CLIC3	3.14659	3.13164	3.03671	3.2418	3.1878	3.13706
O95865	0.233265	3.48975	2.93353	0.0276189	0.229946	-3.71398	Not changed	DDAH2			DDAH2	3.36266	3.42446	3.33224	3.6371	3.49746	3.68458
O96005	0.112135	3.23401	0.834588	0.437351	0.687861	-6.34956	Not changed	CLPTM1			CLPTM1	3.17202	3.12903	3.23279	3.55004	3.25327	3.06694
O96019	-0.0684106	4.4133	-0.275756	0.792408	0.907101	-6.68614	Not changed	ACTL6A			ACTL6A	4.77379	4.50948	4.05923	4.59393	4.56125	3.98209
P00167	-0.286201	3.58737	-1.37587	0.220213	0.518465	-5.78483	Not changed	CYB5A			CYB5A	3.91422	4.01387	3.26332	3.49565	3.46679	3.37036
P00338	-0.196179	7.34823	-1.82602	0.119946	0.41982	-5.21385	Not changed	LDHA			LDHA	7.41534	7.28213	7.64149	7.21195	7.26718	7.27129
P00367	0.0699262	4.32228	0.279585	0.789611	0.907101	-6.68492	Not changed	GLUD1			GLUD1	4.39275	4.21815	4.25106	4.17381	3.98047	4.91747
P00403	-0.227333	4.22852	-1.95847	0.100164	0.383339	-5.03681	Not changed	COX2			COX2	4.35683	4.13118	4.53854	4.08369	4.13569	4.12518
P00441	-0.0863507	4.35249	-0.640203	0.546767	0.760872	-6.50077	Not changed	SOD1			SOD1	4.52753	4.38724	4.27222	4.48797	4.07034	4.36963
P00491	0.240976	3.80326	3.25689	0.0184954	0.201012	-3.29021	Not changed	PNP			PNP	3.60463	3.66676	3.77691	3.9168	3.90787	3.94656
P00492	-0.269201	5.03991	-3.45747	0.014538	0.186992	-3.03442	Not changed	HPRT1			HPRT1	5.16438	5.13028	5.22886	4.80233	4.9663	4.94728
P00505	0.0626456	4.78091	0.621039	0.558449	0.766767	-6.51384	Not changed	GOT2			GOT2	4.93176	4.64262	4.67438	4.84698	4.74819	4.84153
P00558	0.783623	7.41496	6.25504	0.000923146	0.0797862	-0.112359	P-value <0.05 (>0.5x up)	PGK1			PGK1	6.76631	7.17641	7.12673	7.75927	7.84329	7.81775
P01892	-0.0203254	4.27271	-0.320798	0.759738	0.893665	-6.67082	Not changed	HLA-A			NA	4.30415	4.25347	4.29098	4.28973	4.22655	4.27135
P02533	-0.0112091	3.11145	-0.0496725	0.962069	0.980986	-6.72845	Not changed	KRT14			KRT14	2.80311	3.23792	3.31013	3.05753	2.77451	3.4855
P02533	-0.0112091	3.11145	-0.0496725	0.962069	0.980986	-6.72845	Not changed	KRT14			KRT14	2.80311	3.23792	3.31013	3.05753	2.77451	3.4855
P02538	0.284306	3.01085	1.66575	0.149141	0.447361	-5.42373	Not changed	KRT6A			KRT6A	2.88904	3.13398	2.58308	2.987	3.34932	3.12269
P02545	-0.0679719	6.7037	-0.783568	0.464437	0.706346	-6.39239	Not changed	LMNA			LMNA	6.82817	6.71365	6.67123	6.74076	6.55382	6.71455
P02765	0.00020898	4.66718	0.002053	0.998432	0.998982	-6.72987	Not changed	AHSG			AHSG	4.52009	4.71034	4.77079	4.70562	4.54415	4.75208
P02765	0.00020898	4.66718	0.002053	0.998432	0.998982	-6.72987	Not changed	AHSG			AHSG	4.52009	4.71034	4.77079	4.70562	4.54415	4.75208
P02768	0.422454	5.52968	3.83505	0.00939805	0.169381	-2.56934	Not changed	ALB			ALB	5.32905	5.25098	5.37535	5.60416	5.67265	5.94592
P02786	-0.145428	4.53736	-1.42304	0.20681	0.503165	-5.72812	Not changed	TFRC			TFRC	4.76077	4.52971	4.53972	4.45082	4.36119	4.58191
P02787	-0.0718017	3.1354	-0.373339	0.722316	0.87352	-6.65015	Not changed	TF			TF	3.21731	3.13412	3.16247	2.84132	3.53138	2.9258
P04040	0.0644737	3.25346	0.360365	0.731483	0.87807	-6.65553	Not changed	CAT			CAT	3.03318	3.53414	3.09635	3.25777	3.08276	3.51656
P04075	-0.129689	6.83093	-2.02528	0.091471	0.367622	-4.94661	Not changed	ALDOA			ALDOA	6.88246	6.86119	6.94369	6.74677	6.77396	6.77754
P04080	0.11204	4.30951	0.615014	0.562154	0.76962	-6.51788	Not changed	CSTB			CSTB	4.46441	4.42461	3.87146	4.46182	4.41895	4.21582
P04083	-0.240345	6.27578	-2.229	0.0694451	0.324853	-4.66938	Not changed	ANXA1			ANXA1	6.48862	6.49896	6.20027	6.16475	6.22623	6.07583
P04150	-0.0216459	3.06528	-0.313329	0.76512	0.897089	-6.67352	Not changed	NR3C1			NR3C1	3.08326	3.11042	3.03463	3.02459	3.12289	3.01589
P04181	0.403973	4.36907	1.25537	0.258106	0.561623	-5.92519	Not changed	OAT			OAT	3.79379	4.2463	4.46117	4.3185	4.18192	5.21275
P04183	0.0205279	3.25939	0.270896	0.795963	0.907458	-6.68766	Not changed	TK1			TK1	3.24395	3.32333	3.18012	3.21046	3.33665	3.26187
P04264	-0.344792	3.75674	-1.04916	0.336325	0.627732	-6.14762	Not changed	KRT1			KRT1	4.60767	3.83715	3.3426	3.56998	3.79663	3.38643
P04406	0.121466	7.31952	0.982089	0.365683	0.636854	-6.2143	Not changed	GAPDH			GAPDH	7.38011	7.01597	7.3803	7.46551	7.36139	7.31387
P04637	-0.0458345	4.93524	-0.555939	0.599268	0.791576	-6.55564	Not changed	TP53			TP53	5.03235	4.83171	5.01041	4.89433	4.88454	4.95809
P04732	-0.111203	6.33868	-0.362254	0.730144	0.87807	-6.65476	Not changed	MT1E			MT1E	5.80548	6.33397	7.0434	6.22158	6.34241	6.28524
P04792	0.122213	5.98325	1.54057	0.176649	0.475695	-5.58313	Not changed	HSPB1			HSPB1	5.97979	5.97897	5.80768	6.05261	6.08102	5.99944
P04818	-0.161551	3.6972	-0.96244	0.374663	0.641113	-6.23324	Not changed	TYMS			TYMS	4.07689	3.5417	3.71534	3.71518	3.72108	3.41302
P04843	-0.0455722	5.12708	-0.64596	0.543289	0.759683	-6.49677	Not changed	RPN1			RPN1	5.21109	5.08182	5.15667	5.0655	5.10035	5.14702
P04844	0.424751	5.26855	2.81234	0.0322242	0.241572	-3.87594	Not changed	RPN2			RPN2	4.94955	5.36814	4.85082	5.46745	5.40421	5.5711
P04899	-0.109376	4.34626	-1.57872	0.167787	0.468049	-5.53504	Not changed	GNAI2			GNAI2	4.45439	4.41089	4.33757	4.33526	4.25536	4.28411
P05023	0.122216	5.36017	1.26262	0.25567	0.559086	-5.91694	Not changed	ATP1A1			ATP1A1	5.35627	5.25342	5.2875	5.31693	5.35577	5.59114
P05091	-0.296063	3.22393	-1.11623	0.308928	0.603778	-6.07801	Not changed	ALDH2			ALDH2	2.99001	3.98258	3.14331	3.09701	3.09694	3.03376
P05141	-0.398675	5.49975	-1.64265	0.153885	0.449141	-5.45348	Not changed	SLC25A5			SLC25A5	5.55517	5.43485	6.10726	5.68113	5.12958	5.09054
P05161	-0.240039	4.4128	-2.81231	0.0322253	0.241572	-3.87598	Not changed	ISG15			ISG15	4.57537	4.57154	4.45156	4.37478	4.32798	4.17559
P05198	-0.0945123	5.84312	-1.4719	0.193729	0.493003	-5.66846	Not changed	EIF2S1			EIF2S1	5.9245	5.86111	5.88551	5.75778	5.80468	5.82512
P05362	-0.258198	4.7197	-2.63716	0.0404127	0.256465	-4.11242	Not changed	ICAM1			ICAM1	4.96221	4.70412	4.88007	4.55675	4.52122	4.69383
P05386	0.869552	4.51362	1.92843	0.104341	0.391409	-5.07718	P-value >0.05 (>0.5x up)	RPLP1			RPLP1	4.01858	4.94768	3.27026	5.26037	5.07379	4.51102
P05387	0.152641	6.65539	1.48915	0.189298	0.489249	-5.64718	Not changed	RPLP2			RPLP2	6.48525	6.75572	6.49625	6.7236	6.81431	6.65723
P05388	-0.0498074	6.39469	-0.661099	0.534208	0.755718	-6.48612	Not changed	RPLP0			RPLP0	6.38243	6.4317	6.44464	6.31849	6.31902	6.47184
P05455	-0.159451	4.42961	-2.49082	0.0489709	0.28434	-4.31156	Not changed	SSB			SSB	4.50317	4.55699	4.46784	4.34756	4.34168	4.3604
P05556	0.0380519	5.54608	0.438931	0.676775	0.843066	-6.62018	Not changed	ITGB1	ITGB1		ITGB1	5.61733	5.38951	5.57432	5.52209	5.55912	5.61411
P05783	0.633781	7.37167	5.17748	0.00236442	0.120088	-1.09922	P-value <0.05 (>0.5x up)	KRT18			KRT18	6.99736	7.25469	6.91229	7.6574	7.57614	7.83214
P05787	-0.0876172	7.75761	-0.701661	0.510366	0.738688	-6.45655	Not changed	KRT8			KRT8	7.84406	7.57663	7.98358	7.67675	7.6445	7.82017
P06493	0.153142	4.71092	1.85971	0.114569	0.407732	-5.16907	Not changed	CDK1			CDK1	4.5942	4.56007	4.74877	4.84628	4.7275	4.78868
P06576	0.0259064	6.10035	0.229042	0.82679	0.918937	-6.69964	Not changed	ATP5F1B			ATP5F1B	6.18363	6.19234	5.88622	6.16602	6.17073	6.00316
P06733	0.234749	8.13737	2.84139	0.031049	0.241572	-3.83699	Not changed	ENO1			ENO1	7.90062	8.13474	8.02463	8.24468	8.26568	8.25388
P06737	-0.0814913	4.13402	-0.380462	0.717304	0.872008	-6.64711	Not changed	PYGL			PYGL	4.56433	3.91837	4.04159	4.38549	3.95026	3.94407
P06748	0.314241	5.98638	2.31426	0.0619354	0.311393	-4.55284	Not changed	NPM1			NPM1	5.58443	5.96459	5.93875	6.02386	6.11455	6.29208
P06753	-0.380798	5.79905	-0.562557	0.59504	0.787745	-6.55158	Not changed	TPM3			TPM3	6.14704	5.84986	5.97146	4.02795	6.15929	6.63873
P06756	0.736041	3.18504	6.4427	0.000793796	0.0758284	0.0439983	P-value <0.05 (>0.5x up)	ITGAV	ITGAV	ITGAV	ITGAV	2.84154	2.83396	2.77555	3.57061	3.7419	3.34666
P07195	-0.200897	6.69045	-2.7999	0.032742	0.241572	-3.89265	Not changed	LDHB			LDHB	6.73705	6.75421	6.88142	6.59857	6.56713	6.60429
P07237	-0.023903	6.61574	-0.246627	0.813793	0.912795	-6.69484	Not changed	P4HB			P4HB	6.78228	6.61234	6.48845	6.58398	6.56067	6.66671
P07305	-0.466832	3.86347	-3.94001	0.00835742	0.169381	-2.44406	Not changed	H1F0			H1F0	4.0198	4.17614	4.09473	3.4029	3.74772	3.73954
P07311	-0.288028	3.50496	-1.69815	0.142724	0.443061	-5.38177	Not changed	ACYP1			ACYP1	3.77094	3.8287	3.34727	3.51897	3.13943	3.42442
P07355	-0.16299	7.36563	-2.53276	0.0463361	0.279402	-4.25438	Not changed	ANXA2			ANXA2	7.48154	7.44141	7.41842	7.3253	7.26471	7.26239
P07384	-0.129641	3.50312	-0.976587	0.36818	0.636854	-6.21963	Not changed	CAPN1			CAPN1	3.51237	3.82557	3.36589	3.3694	3.43368	3.51183
P07437	-0.135635	7.25426	-0.300255	0.774576	0.902346	-6.67809	Not changed	TUBB			TUBB	7.90667	6.99424	7.06531	7.70336	7.56323	6.29273
P07737	0.233453	7.51692	3.18292	0.020244	0.207449	-3.38597	Not changed	PFN1			PFN1	7.35967	7.4819	7.35901	7.58502	7.68684	7.62908
P07814	-0.201057	4.79823	-1.64248	0.15392	0.449141	-5.4537	Not changed	EPRS			EPRS	5.09609	4.66697	4.93322	4.69138	4.7449	4.65683
P07858	-0.241326	4.84225	-2.98525	0.0258765	0.225797	-3.64535	Not changed	CTSB			CTSB	5.06709	4.8465	4.97517	4.74134	4.70847	4.71496
P07900	-0.0357012	7.23165	-0.437581	0.677698	0.843636	-6.62084	Not changed	HSP90AA1			HSP90AA1	7.33109	7.26615	7.15127	7.27928	7.14111	7.22101
P07942	0.417603	3.82672	1.42924	0.205106	0.501708	-5.7206	Not changed	LAMB1			LAMB1	4.22308	3.5255	3.10516	3.93224	4.24389	3.93042
P07954	0.373272	4.76534	3.77942	0.0100081	0.169381	-2.63647	Not changed	FH			FH	4.66169	4.65991	4.41451	4.86517	5.01875	4.972
P07996	0.935971	4.11547	11.6871	3.26e-05	0.0147986	3.11177	P-value <0.05 (>0.5x up)	THBS1	THBS1	THBS1	THBS1	3.66302	3.55374	3.7257	4.53632	4.66013	4.55392
P08133	0.214029	3.94274	2.40871	0.0546016	0.291476	-4.4237	Not changed	ANXA6			ANXA6	3.97337	3.79545	3.73836	4.04429	3.99434	4.11063
P08238	-0.0411611	7.67298	-0.243213	0.816311	0.912795	-6.6958	Not changed	HSP90AB1			HSP90AB1	7.97625	7.63675	7.46768	7.42089	7.75049	7.78582
P08243	0.13546	3.87316	1.37195	0.221362	0.518726	-5.7895	Not changed	ASNS			ASNS	3.99035	3.71229	3.71366	3.90937	3.9579	3.95541
P08473	0.310802	2.98999	0.867093	0.420711	0.673954	-6.32118	Not changed	MME			MME	3.28194	2.84756	2.37427	2.9118	3.8004	2.72398
P08559	-0.00594574	4.22855	-0.0375895	0.97129	0.985406	-6.72906	Not changed	PDHA1			PDHA1	3.89424	4.4467	4.35363	4.25226	4.27553	4.14896
P08559	-0.00594574	4.22855	-0.0375895	0.97129	0.985406	-6.72906	Not changed	PDHA1			PDHA1	3.89424	4.4467	4.35363	4.25226	4.27553	4.14896
P08621	0.136334	3.85033	0.730531	0.493836	0.726056	-6.4346	Not changed	SNRNP70			SNRNP70	3.70052	4.02774	3.61823	3.67017	4.24516	3.84017
P08648	0.464506	3.886	5.47761	0.00179522	0.112356	-0.808298	Not changed	ITGA5	ITGA5		ITGA5	3.65285	3.61539	3.69299	4.04729	4.05313	4.25432
P08670	-0.000815017	8.37128	-0.0108928	0.991678	0.994418	-6.72981	Not changed	VIM			VIM	8.44929	8.30364	8.36213	8.42707	8.31424	8.37131
P08670	-0.000815017	8.37128	-0.0108928	0.991678	0.994418	-6.72981	Not changed	VIM	VIM		VIM	8.44929	8.30364	8.36213	8.42707	8.31424	8.37131
P08708	0.876241	6.11715	3.21537	0.0194553	0.206499	-3.34386	P-value <0.05 (>0.5x up)	RPS17			RPS17	5.05667	6.00086	5.97956	6.64735	6.42739	6.59108
P08727	-0.0750063	7.41247	-1.06214	0.33087	0.626203	-6.13437	Not changed	KRT19			KRT19	7.42753	7.507	7.4154	7.35895	7.3259	7.44007
P08729	-0.175442	6.84932	-1.62946	0.15666	0.452767	-5.47041	Not changed	KRT7			KRT7	6.94937	6.82638	7.03537	6.81509	6.58946	6.88024
P08754	0.0952485	4.00995	1.50168	0.18614	0.485407	-5.63166	Not changed	GNAI3			GNAI3	3.94405	4.00044	3.94248	4.05753	4.03124	4.08395
P08758	0.264602	5.83723	3.0025	0.0253221	0.225259	-3.62252	Not changed	ANXA5			ANXA5	5.72601	5.82565	5.56314	5.95721	5.96161	5.98978
P09104	-0.219509	3.7832	-1.36814	0.222483	0.518726	-5.79403	Not changed	ENO2	ENO2		ENO2	3.95345	3.82538	3.90005	3.84169	3.85345	3.3252
P09132	-0.00985673	3.9066	-0.0721213	0.944956	0.975033	-6.72686	Not changed	SRP19			SRP19	3.87498	4.01962	3.83998	4.0197	4.05538	3.62993
P09234	0.368345	4.33442	1.52145	0.181257	0.481741	-5.60706	Not changed	SNRPC			SNRPC	4.30629	4.5266	3.61785	4.58654	4.57527	4.39396
P09382	0.0971554	6.63939	0.671192	0.528208	0.752505	-6.4789	Not changed	LGALS1	LGALS1		LGALS1	6.74795	6.72439	6.3001	6.7378	6.75875	6.56736
P09417	-0.0129657	3.33398	-0.0970654	0.92598	0.967561	-6.72442	Not changed	QDPR			QDPR	3.44173	3.23289	3.34676	3.22788	3.58419	3.17041
P09486	0.269487	3.3488	2.81305	0.0321949	0.241572	-3.87499	Not changed	SPARC	SPARC		SPARC	3.14693	3.28184	3.2134	3.58686	3.53857	3.3252
P09496	-0.288327	4.64988	-1.98914	0.0960738	0.374998	-4.99547	Not changed	CLTA			CLTA	4.83226	4.73585	4.81403	4.7232	4.58855	4.20541
P09497	0.651618	3.83271	2.27498	0.0652835	0.317471	-4.60655	P-value >0.05 (>0.5x up)	CLTB			CLTB	3.66008	3.98506	2.87557	4.20098	4.23929	4.03529
P09543	-0.188998	3.68808	-1.66189	0.149923	0.447361	-5.42871	Not changed	CNP			CNP	3.59271	3.81192	3.94311	3.50249	3.58898	3.68928
P09622	-0.0306338	4.35418	-0.447524	0.670914	0.836914	-6.61591	Not changed	DLD			DLD	4.39312	4.35251	4.36285	4.35379	4.26799	4.39479
P09874	-0.15316	4.49465	-1.65737	0.150846	0.447361	-5.43455	Not changed	PARP1			PARP1	4.60402	4.65249	4.45718	4.38374	4.33537	4.53509
P09914	0.0873608	3.99366	0.243004	0.816465	0.912795	-6.69586	Not changed	IFIT1			IFIT1	3.89169	4.08246	3.87578	4.8095	3.93331	3.3692
P09960	0.0645849	4.36203	0.656141	0.537171	0.756961	-6.48963	Not changed	LTA4H			LTA4H	4.47274	4.19064	4.32584	4.41328	4.46205	4.30765
P0CG39	-2.50442	4.9984	-4.45854	0.00479565	0.14399	-1.8511	P-value <0.05 (>0.5x down)	POTEJ			POTEJ	6.33986	5.6564	6.75559	2.61997	4.02427	4.59434
P0DMV9	0.0587819	7.11769	0.859082	0.424767	0.675682	-6.32825	Not changed	HSPA1A			HSPA1A	7.15372	7.04608	7.0651	7.12946	7.18881	7.12298
P0DP24	0.690366	6.23976	4.06616	0.00727415	0.169381	-2.29581	P-value <0.05 (>0.5x up)	CALM1			CALM1	5.98314	6.15123	5.54934	6.51582	6.71088	6.52812
P10155	0.763773	4.31608	0.657552	0.536326	0.756946	-6.48863	P-value >0.05 (>0.5x up)	TROVE2			TROVE2	5.73836	3.07179	2.99242	3.98229	3.3365	6.77511
P10398	-0.0638483	3.28401	-0.355219	0.735132	0.879542	-6.65762	Not changed	ARAF			ARAF	3.71009	3.06346	3.17425	3.25839	3.31	3.18787
P10599	0.575982	6.32966	3.33985	0.0167296	0.195637	-3.1837	P-value <0.05 (>0.5x up)	TXN			TXN	5.90992	5.99415	6.22094	6.8088	6.2791	6.76505
P10606	-0.109612	4.43931	-1.05494	0.333886	0.627319	-6.14173	Not changed	COX5B			COX5B	4.34973	4.59123	4.5414	4.28413	4.35056	4.51883
P10619	-0.0516044	3.97379	-0.430701	0.682412	0.846023	-6.62419	Not changed	CTSA			CTSA	4.07197	4.12402	3.80278	4.05668	3.98085	3.80643
P10644	0.447708	4.3756	4.43758	0.00490079	0.14399	-1.87423	Not changed	PRKAR1A			PRKAR1A	4.14327	4.28172	4.03024	4.51081	4.56324	4.7243
P10721	-0.158697	2.90878	-1.74947	0.133111	0.432193	-5.3148	Not changed	KIT			KIT	3.13101	2.87829	2.9551	2.85787	2.8649	2.76554
P10809	-0.223608	7.09315	-2.63788	0.0403746	0.256465	-4.11144	Not changed	HSPD1			HSPD1	7.17662	7.1077	7.33056	6.95667	7.03729	6.95009
P11021	0.143211	7.07853	2.25831	0.0667612	0.318231	-4.62933	Not changed	HSPA5			HSPA5	7.02176	7.02914	6.96987	7.12098	7.17458	7.15484
P11047	0.341645	3.35863	1.75854	0.131479	0.431951	-5.3029	Not changed	LAMC1	LAMC1		LAMC1	2.8442	3.11917	3.60004	3.50967	3.53145	3.54722
P11142	-0.0404316	7.78895	-0.450652	0.668787	0.835546	-6.61434	Not changed	HSPA8			HSPA8	7.80112	7.92956	7.69681	7.75065	7.85024	7.7053
P11166	0.125831	3.144	1.87566	0.112109	0.407302	-5.14781	Not changed	SLC2A1			SLC2A1	3.13988	3.08693	3.01643	3.20604	3.20801	3.20669
P11177	0.0522923	4.43768	0.591223	0.576929	0.775362	-6.53349	Not changed	PDHB			PDHB	4.42872	4.40127	4.40463	4.43517	4.34672	4.6096
P11216	-0.519632	4.32487	-3.69579	0.0110103	0.169381	-2.73828	P-value <0.05 (>0.5x down)	PYGB			PYGB	4.86482	4.37932	4.50992	4.08381	3.97776	4.1336
P11277	0.0744671	2.86823	0.722069	0.498643	0.728693	-6.44111	Not changed	SPTB			SPTB	2.91746	2.6401	2.93543	2.92422	2.94638	2.84579
P11310	-0.00527068	3.23621	-0.0317897	0.975718	0.987139	-6.72929	Not changed	ACADM			ACADM	3.14052	3.106	3.47003	3.20639	3.49557	2.99878
P11310	-0.00527068	3.23621	-0.0317897	0.975718	0.987139	-6.72929	Not changed	ACADM			ACADM	3.14052	3.106	3.47003	3.20639	3.49557	2.99878
P11387	-0.220744	4.20365	-1.51168	0.183653	0.483789	-5.61922	Not changed	TOP1			TOP1	4.28761	4.27383	4.38063	3.91651	3.95957	4.40376
P11388	0.125346	4.05234	0.945404	0.382589	0.650145	-6.24945	Not changed	TOP2A			TOP2A	3.98804	4.01602	3.96494	3.97076	3.97789	4.39639
P11413	-0.0307195	4.85181	-0.253504	0.808727	0.911136	-6.69287	Not changed	G6PD			G6PD	4.62908	4.95555	5.01687	4.81559	4.90872	4.78503
P11441	0.606225	3.53417	2.8333	0.0313715	0.241572	-3.84783	P-value <0.05 (>0.5x up)	UBL4A			UBL4A	2.99284	3.02455	3.67578	3.92576	3.62936	3.95673
P11586	-0.136088	6.01055	-1.6069	0.161516	0.459484	-5.49923	Not changed	MTHFD1			MTHFD1	6.18722	6.0977	5.95086	5.97901	5.9153	5.9332
P11766	-0.46113	4.12978	-1.93989	0.102727	0.388436	-5.06179	Not changed	ADH5			ADH5	4.85447	3.93988	4.28667	3.85131	4.03468	3.81165
P11908	0.384539	3.42581	2.05675	0.087648	0.36157	-4.90399	Not changed	PRPS2			PRPS2	3.26417	3.25641	3.18003	3.75986	3.88995	3.20442
P11940	0.000732857	5.22724	0.00974419	0.992556	0.994748	-6.72982	Not changed	PABPC1			PABPC1	5.22707	5.15997	5.29358	5.20315	5.17744	5.30223
P11940	0.000732857	5.22724	0.00974419	0.992556	0.994748	-6.72982	Not changed	PABPC1			PABPC1	5.22707	5.15997	5.29358	5.20315	5.17744	5.30223
P12004	0.295595	6.13524	2.99098	0.0256907	0.225259	-3.63776	Not changed	PCNA			PCNA	5.97168	6.0735	5.91713	6.41535	6.3008	6.13296
P12236	0.279478	4.19794	1.18745	0.28193	0.585976	-6.00114	Not changed	SLC25A6			SLC25A6	4.36276	4.09815	3.71369	3.96284	4.6284	4.4218
P12268	-0.0769047	5.06566	-0.872487	0.417996	0.672099	-6.31639	Not changed	IMPDH2			IMPDH2	5.22874	5.10415	4.97944	5.04312	4.9728	5.0657
P12429	-0.134039	5.26892	-1.56914	0.169972	0.470273	-5.54716	Not changed	ANXA3			ANXA3	5.31697	5.40817	5.28269	5.28163	5.24499	5.07909
P12814	0.561151	6.8132	3.68881	0.0110989	0.169381	-2.74684	P-value <0.05 (>0.5x up)	ACTN1			ACTN1	6.51871	6.82848	6.25068	7.07489	7.11195	7.09449
P12931	0.0313104	3.00682	0.473541	0.653326	0.828631	-6.60254	Not changed	SRC			SRC	2.95191	3.04009	2.98149	2.98781	3.059	3.02061
P12955	-0.048774	3.31372	-0.346131	0.741597	0.88146	-6.66123	Not changed	PEPD			PEPD	3.28982	3.59662	3.1279	3.42037	3.20707	3.24057
P12956	0.314182	4.99796	4.25648	0.00592641	0.158183	-2.07702	Not changed	XRCC6			XRCC6	4.77778	4.83871	4.90612	5.16291	5.21231	5.08995
P13010	0.226376	5.32708	1.67189	0.147902	0.447361	-5.41579	Not changed	XRCC5			XRCC5	5.09771	5.05035	5.49361	5.49263	5.45867	5.36949
P13489	-0.074266	5.24846	-1.15554	0.293766	0.588075	-6.03594	Not changed	RNH1			RNH1	5.31123	5.30835	5.23719	5.19824	5.23682	5.19891
P13639	0.0187082	7.16561	0.245012	0.814983	0.912795	-6.6953	Not changed	EEF2			EEF2	7.14129	7.0829	7.24459	7.11764	7.18408	7.22319
P13645	-0.231399	3.54542	-0.505779	0.631871	0.8151	-6.58501	Not changed	KRT10			KRT10	4.62886	3.52871	2.82578	3.42974	3.18851	3.6709
P13667	-0.112835	6.59554	-1.38318	0.218084	0.516454	-5.7761	Not changed	PDIA4			PDIA4	6.62691	6.57571	6.75324	6.48778	6.51217	6.61741
P13674	0.103434	3.92865	0.79805	0.456629	0.701772	-6.38045	Not changed	P4HA1			P4HA1	3.65784	4.06605	3.9069	3.8819	3.9454	4.11379
P13693	-0.276391	4.74639	-1.67294	0.147693	0.447361	-5.41445	Not changed	TPT1			TPT1	4.70647	4.88753	5.05974	4.86712	4.3362	4.62126
P13726	-0.113469	3.05137	-1.01328	0.35178	0.633319	-6.18366	Not changed	F3			F3	3.21345	3.03631	3.07455	3.07406	3.11293	2.79691
P13796	-0.0346596	2.97356	-0.0823744	0.93715	0.971653	-6.72595	Not changed	LCP1			LCP1	2.38848	3.90488	2.67931	2.59938	3.18128	3.08804
P13797	0.098676	5.42099	1.19246	0.280107	0.585976	-5.99561	Not changed	PLS3			PLS3	5.41605	5.35753	5.34136	5.45877	5.36529	5.58691
P13798	-0.200069	3.99092	-2.04741	0.0887657	0.362222	-4.91665	Not changed	APEH			APEH	4.15695	4.00458	4.11133	3.78735	3.83599	4.04932
P13804	0.523895	4.38136	2.4483	0.0518051	0.290205	-4.3696	P-value >0.05 (>0.5x up)	ETFA			ETFA	4.10216	4.24541	4.01066	4.91665	4.1731	4.84017
P13928	-0.474443	3.41695	-5.06956	0.0026177	0.120088	-1.20704	Not changed	ANXA8			ANXA8	3.68404	3.53958	3.73889	3.30373	3.11584	3.11961
P13929	-1.4372	3.84175	-3.33864	0.0167541	0.195637	-3.18525	P-value <0.05 (>0.5x down)	ENO3			ENO3	4.68287	3.82127	5.17692	3.75934	2.88669	2.72344
P14136	-0.198334	2.87124	-1.21503	0.272032	0.575452	-5.97059	Not changed	GFAP			GFAP	3.22788	2.90074	2.78259	2.68671	2.61391	3.01559
P14314	-0.0792386	5.84199	-0.860336	0.42413	0.67526	-6.32715	Not changed	PRKCSH			PRKCSH	6.00098	5.90081	5.74304	5.87358	5.7822	5.75133
P14550	0.0219277	3.06661	0.264412	0.800714	0.908908	-6.68964	Not changed	AKR1A1			AKR1A1	3.15761	2.99347	3.01586	3.03523	3.16791	3.02957
P14618	0.687372	8.41152	7.985	0.00025858	0.0521469	1.18087	P-value <0.05 (>0.5x up)	PKM			PKM	8.04793	8.1919	7.96367	8.71617	8.73137	8.81809
P14625	-0.146471	6.65006	-2.30023	0.0631098	0.311399	-4.57202	Not changed	HSP90B1			HSP90B1	6.76965	6.68427	6.71598	6.58063	6.56807	6.58179
P14735	0.356019	3.20365	4.40153	0.00508777	0.14399	-1.91417	Not changed	IDE			IDE	2.94878	3.10453	3.02363	3.47323	3.31988	3.35188
P14866	-0.0248754	5.69452	-0.302368	0.773044	0.9023	-6.67736	Not changed	HNRNPL			HNRNPL	5.58945	5.78349	5.74792	5.70396	5.62062	5.72165
P14868	-0.173244	4.63003	-2.14116	0.0781804	0.3411	-4.78923	Not changed	DARS			DARS	4.8168	4.72509	4.60806	4.56722	4.56698	4.49603
P14923	-0.125698	3.06944	-1.37036	0.221829	0.518726	-5.79139	Not changed	JUP			JUP	3.13713	3.24521	3.01452	3.0957	2.92492	2.99915
P14927	-0.00552419	3.57999	-0.0679402	0.948141	0.975568	-6.7272	Not changed	UQCRB			UQCRB	3.55058	3.6485	3.54918	3.68199	3.56273	3.48697
P15121	-0.357737	4.91361	-3.36323	0.0162664	0.19552	-3.15387	Not changed	AKR1B1			AKR1B1	5.08581	4.94451	5.24711	4.76835	4.81462	4.62126
P15170	0.0184027	4.03886	0.199449	0.8488	0.931985	-6.70692	Not changed	GSPT1			GSPT1	4.05614	3.87484	4.158	4.06715	4.02303	4.054
P15311	-0.279347	6.54288	-3.01086	0.0250581	0.225259	-3.61147	Not changed	EZR			EZR	6.72677	6.6199	6.701	6.35183	6.55696	6.30084
P15531	0.194461	5.5173	0.849232	0.429795	0.678795	-6.33688	Not changed	NME1			NME1	5.10625	5.93139	5.22257	5.71809	5.61107	5.51445
P15559	-0.342908	3.81824	-2.80648	0.0324669	0.241572	-3.88381	Not changed	NQO1			NQO1	4.12933	3.79645	4.04332	3.49145	3.75093	3.69799
P15880	-0.224347	6.47726	-2.09315	0.0834283	0.350728	-4.85456	Not changed	RPS2			RPS2	6.60702	6.40186	6.75943	6.31988	6.37594	6.39945
P16070	-0.153501	5.90554	-0.968896	0.371693	0.639016	-6.22705	Not changed	CD44	CD44		CD44	6.01868	6.07574	5.85245	5.947	5.50809	6.03128
P16152	0.201928	5.0178	1.69679	0.142989	0.443061	-5.38354	Not changed	CBR1			CBR1	4.79366	4.79583	5.16102	5.14678	5.09737	5.11215
P16234	-1.0138	3.52542	-2.41055	0.0544677	0.291476	-4.42118	P-value >0.05 (>0.5x down)	PDGFRA			PDGFRA	4.99042	3.38339	3.72315	2.84404	3.0386	3.17293
P16401	-0.345412	6.17433	-3.04271	0.02408	0.225259	-3.56946	Not changed	HIST1H1B			HIST1H1B	6.28973	6.24165	6.50974	5.87	5.9871	6.14778
P16615	0.0428188	5.05439	0.363428	0.729314	0.87807	-6.65428	Not changed	ATP2A2			ATP2A2	5.14139	4.81285	5.14472	4.9775	5.1486	5.1013
P16885	-0.493345	3.06078	-2.7046	0.0370214	0.251143	-4.02109	Not changed	PLCG2			PLCG2	3.24422	3.02771	3.65042	2.89059	2.92807	2.62365
P16949	-0.339421	6.19222	-4.41428	0.00502071	0.14399	-1.90002	Not changed	STMN1			STMN1	6.38901	6.25338	6.44339	6.0033	6.02493	6.0393
P16989	-0.0378579	5.61654	-0.352233	0.737254	0.879761	-6.65881	Not changed	YBX3			YBX3	5.77353	5.68961	5.44326	5.67499	5.57243	5.54541
P17096	-0.161377	4.7425	-0.807026	0.451837	0.699699	-6.37296	Not changed	HMGA1			HMGA1	4.93934	4.73872	4.79149	4.97845	4.23828	4.76869
P17174	-0.109921	4.55957	-1.26734	0.254096	0.557659	-5.91155	Not changed	GOT1			GOT1	4.5136	4.64905	4.68094	4.42633	4.60959	4.4779
P17252	0.0737601	2.90461	0.713759	0.503395	0.732219	-6.44744	Not changed	PRKCA			PRKCA	2.74491	2.95628	2.902	3.07286	2.94928	2.80233
P17535	-0.441434	3.13738	-4.09235	0.00706962	0.169381	-2.26536	Not changed	JUND			JUND	3.41201	3.18381	3.47849	2.97806	2.79773	2.97422
P17655	-0.0820451	4.19538	-0.385475	0.713786	0.868855	-6.64495	Not changed	CAPN2			CAPN2	3.9647	4.71694	4.02758	4.16967	4.21631	4.0771
P17661	0.599953	4.17244	0.976042	0.368428	0.636854	-6.22016	P-value >0.05 (>0.5x up)	DES			DES	4.60522	3.86946	3.1427	3.41367	5.48437	4.51921
P17812	0.0871845	3.93804	0.549146	0.603626	0.795052	-6.55976	Not changed	CTPS1			CTPS1	3.78817	3.83949	4.05569	4.24604	3.99168	3.70718
P17844	-0.0174673	4.7267	-0.0305625	0.976655	0.987191	-6.72933	Not changed	DDX5			DDX5	5.31728	5.17813	3.71089	5.15395	5.17353	3.82642
P17844	-0.0174673	4.7267	-0.0305625	0.976655	0.987191	-6.72933	Not changed	DDX5			DDX5	5.31728	5.17813	3.71089	5.15395	5.17353	3.82642
P17858	0.180224	4.21624	2.10149	0.0824916	0.349003	-4.84323	Not changed	PFKL			PFKL	4.20142	4.19461	3.98234	4.28679	4.33345	4.29881
P17987	-0.0530054	5.48383	-0.201161	0.847522	0.931985	-6.70653	Not changed	TCP1			TCP1	5.00037	5.48972	6.04091	5.57568	5.43546	5.36085
P18077	0.160717	5.18135	2.0927	0.0834792	0.350728	-4.85517	Not changed	RPL35A			RPL35A	5.00583	5.14097	5.15619	5.24937	5.32153	5.21424
P18085	0.180652	5.30791	1.45562	0.198001	0.497102	-5.68845	Not changed	ARF4			ARF4	5.21866	5.01521	5.41889	5.28651	5.47839	5.42981
P18124	0.0302847	5.84158	0.271063	0.795841	0.907458	-6.6876	Not changed	RPL7			RPL7	5.7799	5.90302	5.79638	5.81589	5.69707	6.0572
P18206	0.399596	6.22182	4.67407	0.00385096	0.140078	-1.61728	Not changed	VCL			VCL	6.091	5.94204	6.03301	6.46596	6.30567	6.49322
P18669	0.292399	5.76032	2.05634	0.0876964	0.36157	-4.90454	Not changed	PGAM1			PGAM1	5.6141	5.84506	5.38321	5.94105	6.0203	5.75822
P18754	0.246236	3.63578	2.33809	0.0599921	0.305805	-4.52025	Not changed	RCC1			RCC1	3.46208	3.67973	3.39619	3.86713	3.74167	3.66791
P19012	0.204727	2.91437	0.747726	0.484167	0.720297	-6.42118	Not changed	KRT15			KRT15	2.58095	2.82276	3.03231	3.57885	2.87236	2.59898
P19013	0.321945	3.21214	1.09889	0.315826	0.609164	-6.09628	Not changed	KRT4			NA	3.48648	2.73215	2.93488	3.81913	2.92252	3.37769
P19105	0.101954	5.78696	0.615949	0.561578	0.76962	-6.51726	Not changed	MYL12A			MYL12A	5.87556	5.92973	5.40266	5.97129	5.8409	5.70163
P19338	-0.148117	5.9843	-1.16998	0.288359	0.587398	-6.02027	Not changed	NCL			NCL	5.98904	6.05716	6.12887	5.75866	5.80924	6.16282
P19367	-0.979859	4.63101	-1.61878	0.158942	0.456454	-5.48408	P-value >0.05 (>0.5x down)	HK1			HK1	4.42978	4.37219	6.56085	4.1102	4.105	4.20804
P19387	-0.338393	3.54986	-1.86565	0.113647	0.407732	-5.16116	Not changed	POLR2C			POLR2C	3.66917	3.50896	3.97903	3.23422	3.22433	3.68344
P19404	0.0857022	2.97088	0.659394	0.535226	0.75598	-6.48733	Not changed	NDUFV2			NDUFV2	2.97395	3.01212	2.79801	3.17512	3.08961	2.77645
P19525	-0.052196	3.2163	-0.646482	0.542974	0.759683	-6.49641	Not changed	EIF2AK2			EIF2AK2	3.28159	3.32928	3.11631	3.19184	3.19359	3.18517
P20020	0.0925723	3.29034	0.703885	0.50908	0.738003	-6.45488	Not changed	ATP2B1			ATP2B1	3.14146	3.22597	3.36474	3.58078	3.17695	3.25214
P20042	0.0607348	5.67359	0.39606	0.706385	0.863941	-6.64028	Not changed	EIF2S2			EIF2S2	5.44717	5.60153	5.88096	5.60013	5.58519	5.92654
P20073	0.0442683	4.13639	0.539114	0.610096	0.798935	-6.56577	Not changed	ANXA7			ANXA7	4.11037	4.19629	4.03612	4.22935	4.18045	4.06579
P20290	0.731813	4.53818	3.34794	0.0165678	0.195637	-3.17338	P-value <0.05 (>0.5x up)	BTF3			BTF3	4.1192	4.4954	3.90222	5.02361	5.14274	4.54591
P20337	-0.279078	3.74704	-1.79305	0.12545	0.425593	-5.25747	Not changed	RAB3B			RAB3B	4.21679	3.75951	3.68344	3.64524	3.65435	3.52292
P20339	0.181946	3.00922	1.10782	0.31226	0.607198	-6.0869	Not changed	RAB5A			RAB5A	2.83771	3.1203	2.79674	3.39292	3.02539	2.88228
P20340	-0.110783	3.37901	-1.29698	0.244405	0.548325	-5.87749	Not changed	RAB6A			RAB6A	3.33907	3.39842	3.5657	3.31362	3.28428	3.37295
P20591	0.101624	6.0824	0.574361	0.587542	0.782437	-6.54423	Not changed	MX1			MX1	5.86025	6.38513	5.84939	6.16964	6.27079	5.95921
P20592	0.52454	5.49321	1.97785	0.0975589	0.378353	-5.01069	P-value >0.05 (>0.5x up)	MX2			MX2	4.9652	5.81379	4.91382	5.77906	5.91951	5.56787
P20618	0.655051	4.39953	2.50165	0.0482756	0.282436	-4.29679	P-value <0.05 (>0.5x up)	PSMB1			PSMB1	4.05544	4.58816	3.57242	4.71	4.87985	4.59132
P20674	0.0511963	3.9236	0.468801	0.656513	0.828631	-6.60503	Not changed	COX5A			COX5A	3.95669	3.70721	4.0301	3.93633	4.03917	3.87208
P20700	-0.204042	5.93271	-1.8793	0.111556	0.406901	-5.14296	Not changed	LMNB1			LMNB1	5.96623	6.23164	5.90633	5.76566	5.81839	5.90803
P21281	-0.111301	3.99514	-1.03143	0.34389	0.632649	-6.16554	Not changed	ATP6V1B2			ATP6V1B2	4.16772	3.8838	4.10085	4.06798	3.86403	3.88646
P21399	0.873054	3.83906	1.70355	0.141682	0.443061	-5.37475	P-value >0.05 (>0.5x up)	ACO1			ACO1	3.46077	3.15944	3.5874	5.00423	3.0947	4.72784
P21796	-0.037715	6.02033	-0.537547	0.61111	0.799686	-6.5667	Not changed	VDAC1			VDAC1	6.02272	6.08514	6.00972	5.92828	6.04083	6.03531
P21980	0.236359	4.23064	3.47165	0.0142959	0.186992	-3.01654	Not changed	TGM2	TGM2		TGM2	4.18491	4.06603	4.08645	4.37035	4.34329	4.33282
P22033	0.145489	3.71214	0.570677	0.589877	0.784341	-6.54653	Not changed	MUT			MUT	3.57817	3.67703	3.66299	4.37477	3.49002	3.48987
P22059	0.0247327	3.56726	0.23834	0.81991	0.914366	-6.69715	Not changed	OSBP			OSBP	3.53549	3.40193	3.72726	3.57641	3.5178	3.64466
P22102	0.108276	4.81838	1.18855	0.28153	0.585976	-5.99993	Not changed	GART			GART	4.70103	4.68941	4.90229	4.88285	4.94323	4.79148
P22307	-0.617656	4.15205	-2.40648	0.0547633	0.291482	-4.42674	P-value >0.05 (>0.5x down)	SCP2			SCP2	5.05151	4.11926	4.21185	3.86226	3.77401	3.89338
P22314	0.53911	5.99368	6.7	0.000648983	0.0654391	0.251533	P-value <0.05 (>0.5x up)	UBA1			UBA1	5.70068	5.82124	5.65046	6.33789	6.24679	6.20502
P22626	-0.0808558	6.26715	-1.01347	0.351699	0.633319	-6.18348	Not changed	HNRNPA2B1			HNRNPA2B1	6.19709	6.38825	6.33739	6.25907	6.2461	6.175
P22695	-0.0387485	4.59352	-0.404414	0.700568	0.859142	-6.63652	Not changed	UQCRC2			UQCRC2	4.68815	4.58644	4.56409	4.68367	4.41652	4.62225
P23193	-0.163458	4.31647	-2.58227	0.0434186	0.266647	-4.18697	Not changed	TCEA1			TCEA1	4.42596	4.36184	4.40679	4.2081	4.23807	4.25805
P23229	-0.132379	2.954	-1.52854	0.179536	0.479909	-5.5982	Not changed	ITGA6			ITGA6	2.93128	3.03715	3.09213	2.96153	2.92822	2.77368
P23246	-0.203144	5.17288	-2.58106	0.0434876	0.266647	-4.18862	Not changed	SFPQ			SFPQ	5.36378	5.17191	5.28766	5.11794	5.06036	5.03562
P23284	0.204531	5.68615	1.50225	0.185997	0.485407	-5.63095	Not changed	PPIB	PPIB		PPIB	5.68902	5.67085	5.39179	5.62937	5.99997	5.73592
P23381	0.00967528	3.64672	0.0733606	0.944012	0.975033	-6.72676	Not changed	WARS			WARS	3.70716	3.71306	3.50543	3.7254	3.81758	3.41169
P23396	-0.139233	6.27212	-0.982157	0.365652	0.636854	-6.21423	Not changed	RPS3			RPS3	6.63355	6.19793	6.19373	6.2849	6.11769	6.20493
P23497	0.634406	3.71487	1.71077	0.140298	0.442855	-5.36535	P-value >0.05 (>0.5x up)	SP100			SP100	3.3988	3.46274	3.33146	4.86923	3.4	3.827
P23526	-0.0382805	5.64216	-0.573734	0.587939	0.782437	-6.54462	Not changed	AHCY			AHCY	5.59524	5.6827	5.70596	5.63876	5.62095	5.60934
P23528	0.435669	7.02623	2.96976	0.0263854	0.225986	-3.66587	Not changed	CFL1			CFL1	6.76694	7.10381	6.55443	7.26044	7.24246	7.22928
P23588	-0.371688	4.55264	-5.88595	0.00125547	0.0891583	-0.432777	Not changed	EIF4B			EIF4B	4.75266	4.70663	4.75618	4.34769	4.40074	4.35197
P23634	-0.128787	2.88794	-0.962192	0.374777	0.641113	-6.23348	Not changed	ATP2B4			ATP2B4	2.87575	2.87573	3.10551	2.99245	2.88908	2.58911
P23919	-0.039212	3.59491	-0.266901	0.798889	0.908511	-6.68888	Not changed	DTYMK			DTYMK	3.67007	3.57238	3.60108	3.7798	3.26479	3.68131
P23921	-0.0935604	4.13517	-1.51529	0.182765	0.482149	-5.61473	Not changed	RRM1			RRM1	4.16331	4.21511	4.16743	4.09422	4.0805	4.09045
P24534	0.686119	4.89782	5.13229	0.0024669	0.120088	-1.14416	P-value <0.05 (>0.5x up)	EEF1B2			EEF1B2	4.47759	4.80781	4.37888	5.27364	5.32469	5.12431
P24666	0.0730607	3.17603	0.588781	0.578459	0.775545	-6.53506	Not changed	ACP1			ACP1	3.13407	3.10596	3.17848	3.46902	3.08177	3.0869
P24752	-0.106222	4.58812	-1.36023	0.224829	0.52049	-5.80342	Not changed	ACAT1			ACAT1	4.72446	4.53545	4.6638	4.49212	4.55975	4.55317
P24821	0.301855	3.18797	0.669936	0.528953	0.752505	-6.4798	Not changed	TNC	TNC		TNC	3.07908	3.04755	2.9845	2.89118	4.40202	2.72349
P24844	0.138764	5.16597	0.724064	0.497507	0.728672	-6.43958	Not changed	MYL9	MYL9		MYL9	5.28716	5.3097	4.69292	5.38016	5.22835	5.09756
P24928	-0.0674762	3.63843	-1.01261	0.352076	0.633319	-6.18433	Not changed	POLR2A			POLR2A	3.71716	3.6607	3.63864	3.58339	3.57536	3.65532
P25205	-0.107499	4.64957	-1.14186	0.298968	0.59197	-6.05068	Not changed	MCM3			MCM3	4.62084	4.80432	4.6848	4.59119	4.48025	4.71602
P25398	0.260488	4.63468	2.56943	0.0441558	0.268935	-4.20444	Not changed	RPS12			RPS12	4.64353	4.47327	4.39651	4.75708	4.88126	4.65643
P25685	0.328116	4.5987	1.37382	0.220812	0.518465	-5.78727	Not changed	DNAJB1			DNAJB1	4.34781	4.01296	4.94315	4.66307	4.82772	4.79748
P25705	0.191001	6.59144	2.75106	0.0348641	0.244879	-3.95837	Not changed	ATP5F1A			ATP5F1A	6.56672	6.49121	6.42989	6.67047	6.67757	6.71279
P25786	-0.00765059	5.12139	-0.0655525	0.949961	0.975568	-6.72739	Not changed	PSMA1			PSMA1	5.25903	5.18291	4.93372	5.20775	5.16182	4.98313
P25788	-0.066041	3.35673	-0.273785	0.793849	0.907101	-6.68676	Not changed	PSMA3			PSMA3	3.45062	3.10348	3.61515	3.16479	3.78708	3.01926
P25789	0.303905	5.04764	2.41651	0.0540379	0.291476	-4.41303	Not changed	PSMA4			PSMA4	4.77122	5.12291	4.79293	5.31835	5.19543	5.08499
P26006	-0.468184	4.44925	-3.13254	0.0215391	0.214799	-3.45161	Not changed	ITGA3			ITGA3	4.99269	4.56255	4.49479	4.23393	4.2913	4.12025
P26038	0.128663	6.09139	1.0003	0.357514	0.635847	-6.1965	Not changed	MSN			MSN	6.0276	6.11835	5.93522	6.30049	5.90586	6.26081
P26196	-0.401775	3.2586	-1.7509	0.132853	0.432193	-5.31292	Not changed	DDX6			DDX6	3.20346	3.19621	3.97879	3.04845	2.97034	3.15434
P26232	0.504818	4.06953	1.79381	0.12532	0.425593	-5.25647	P-value >0.05 (>0.5x up)	CTNNA2			CTNNA2	4.34115	3.22594	3.88426	4.3614	4.39917	4.20524
P26358	-0.328455	3.46472	-2.60308	0.0422517	0.26173	-4.15869	Not changed	DNMT1			DNMT1	3.40297	3.65956	3.8243	3.24255	3.4024	3.25651
P26373	0.108277	5.56493	1.19306	0.279891	0.585976	-5.99495	Not changed	RPL13			RPL13	5.49853	5.46001	5.57385	5.7328	5.64491	5.47951
P26583	-0.0843532	4.26236	-0.390597	0.7102	0.865691	-6.64271	Not changed	HMGB2			HMGB2	4.09326	4.69071	4.12965	3.93822	4.47577	4.24656
P26599	0.137037	4.54642	0.588619	0.578561	0.775545	-6.53517	Not changed	PTBP1			PTBP1	3.9609	4.86364	4.60917	4.59157	4.64595	4.6073
P26639	-0.0378787	5.29285	-0.319831	0.760434	0.893904	-6.67117	Not changed	TARS			TARS	5.30468	5.49409	5.13661	5.23003	5.40238	5.18933
P26640	0.13158	4.54043	0.804168	0.453359	0.699699	-6.37536	Not changed	VARS			VARS	4.62054	4.68857	4.1148	4.62246	4.5651	4.63109
P26641	0.035733	5.42578	0.456388	0.664896	0.834568	-6.61144	Not changed	EEF1G			EEF1G	5.46303	5.45854	5.30217	5.46635	5.47771	5.38688
P27105	0.0395576	3.03661	0.410117	0.69661	0.857184	-6.6339	Not changed	STOM			STOM	2.90526	3.17684	2.96839	3.00657	3.03211	3.13049
P27348	-0.105385	6.07391	-1.41558	0.208881	0.505637	-5.73716	Not changed	YWHAQ			YWHAQ	6.19133	6.15388	6.03461	6.04411	6.04475	5.9748
P27694	-0.199963	3.72348	-0.906285	0.401285	0.664807	-6.28586	Not changed	RPA1			RPA1	3.97446	3.52941	3.96652	3.24532	3.66565	3.95953
P27707	0.0678082	3.02687	0.514738	0.625977	0.810447	-6.57995	Not changed	DCK			DCK	2.90518	2.9201	3.15362	3.19148	2.83156	3.15928
P27797	-0.30892	6.03363	-2.76148	0.0343994	0.244879	-3.94434	Not changed	CALR			CALR	6.22062	6.26892	6.07472	6.01605	5.92906	5.69239
P27824	0.378574	4.79196	1.76708	0.12996	0.43019	-5.29167	Not changed	CANX			CANX	4.50649	4.96563	4.3359	5.14517	5.13492	4.66365
P28066	-0.113526	5.31565	-1.50989	0.184096	0.484253	-5.62145	Not changed	PSMA5			PSMA5	5.4089	5.41677	5.29156	5.30665	5.18851	5.2815
P28070	-0.000190654	3.84613	-0.000549433	0.99958	0.99958	-6.72987	Not changed	PSMB4			PSMB4	4.60439	3.48011	3.45417	3.60835	4.13322	3.79652
P28070	-0.000190654	3.84613	-0.000549433	0.99958	0.99958	-6.72987	Not changed	PSMB4			PSMB4	4.60439	3.48011	3.45417	3.60835	4.13322	3.79652
P28072	-0.181657	4.67145	-1.9984	0.0948721	0.374998	-4.98296	Not changed	PSMB6			PSMB6	4.78412	4.62964	4.87309	4.54673	4.66058	4.53457
P28074	-0.46601	4.2739	-2.39768	0.0554088	0.293198	-4.43878	Not changed	PSMB5			PSMB5	4.89456	4.17896	4.44719	4.13385	4.09275	3.89608
P28300	0.420412	3.26079	3.93896	0.00836713	0.169381	-2.4453	Not changed	LOX	LOX		LOX	3.07522	2.9075	3.16901	3.37309	3.4266	3.61329
P28331	-0.147723	3.35877	-1.69397	0.143537	0.443061	-5.3872	Not changed	NDUFS1			NDUFS1	3.47244	3.37809	3.44735	3.16534	3.40848	3.28089
P28340	0.128722	3.06776	1.14172	0.299024	0.59197	-6.05084	Not changed	POLD1			POLD1	2.92657	2.9727	3.11093	3.05099	3.01462	3.33075
P28370	0.030495	3.31322	0.222691	0.8315	0.922077	-6.70128	Not changed	SMARCA1			SMARCA1	3.52795	3.24038	3.1256	3.49954	3.22951	3.25636
P28482	0.146342	3.46512	0.85576	0.426458	0.677184	-6.33117	Not changed	MAPK1			MAPK1	3.35584	3.42828	3.39173	3.88429	3.22715	3.50343
P28838	-0.371401	4.53351	-4.18258	0.00641308	0.16394	-2.16128	Not changed	LAP3			LAP3	4.70003	4.77872	4.67888	4.47168	4.34995	4.22179
P29084	0.0729235	2.96693	0.739934	0.488532	0.723235	-6.42729	Not changed	GTF2E2			GTF2E2	2.8734	2.83783	3.08019	2.8963	3.07949	3.03439
P29144	-0.165864	3.13004	-2.1502	0.0772312	0.340466	-4.77691	Not changed	TPP2			TPP2	3.19972	3.14022	3.29897	3.04595	3.10798	2.98739
P29317	-0.0837757	3.11825	-1.01016	0.353153	0.633798	-6.18676	Not changed	EPHA2			EPHA2	3.16923	3.24969	3.06148	3.15751	3.04985	3.02172
P29401	-0.460129	5.30318	-1.55187	0.173979	0.474431	-5.56894	Not changed	TKT			TKT	5.27877	6.21177	5.10919	4.96453	5.15895	5.09586
P29590	-0.231811	3.68787	-2.83942	0.0311271	0.241572	-3.83962	Not changed	PML			PML	3.70921	3.90795	3.79417	3.51911	3.56521	3.63158
P29966	0.055392	6.33247	0.768818	0.472486	0.709902	-6.40437	Not changed	MARCKS			MARCKS	6.37204	6.21461	6.32768	6.36312	6.34426	6.37312
P30038	-0.0600289	3.12254	-0.612622	0.563629	0.769741	-6.51947	Not changed	ALDH4A1			ALDH4A1	3.18288	2.98544	3.28937	3.12012	3.11624	3.04124
P30040	-0.224672	5.1298	-2.85988	0.030325	0.241403	-3.81223	Not changed	ERP29			ERP29	5.25891	5.29088	5.17663	5.07171	5.0634	4.91728
P30041	-0.0762318	5.40258	-0.916154	0.396503	0.663787	-6.27678	Not changed	PRDX6			PRDX6	5.5721	5.3416	5.40837	5.35353	5.37971	5.36015
P30044	0.131618	4.86737	1.43851	0.202583	0.501454	-5.70933	Not changed	PRDX5			PRDX5	4.84457	4.86387	4.69625	4.89259	4.84943	5.05752
P30048	-0.239186	4.62164	-1.77306	0.128908	0.43019	-5.28382	Not changed	PRDX3			PRDX3	4.86252	4.676	4.68517	4.62393	4.64238	4.23983
P30049	-0.00673726	5.41321	-0.0643388	0.950886	0.975568	-6.72748	Not changed	ATP5F1D			ATP5F1D	5.54566	5.39124	5.31284	5.32109	5.56229	5.34614
P30050	-0.268269	6.33209	-3.22609	0.0192024	0.205014	-3.32999	Not changed	RPL12			RPL12	6.52411	6.36283	6.51174	6.12009	6.19677	6.27701
P30084	-0.0150115	4.35066	-0.161583	0.87718	0.944295	-6.71479	Not changed	ECHS1			ECHS1	4.44083	4.19536	4.43831	4.32428	4.39054	4.31465
P30086	-0.134681	5.64544	-2.04704	0.0888093	0.362222	-4.91714	Not changed	PEBP1			PEBP1	5.68211	5.69113	5.76511	5.54334	5.60637	5.58459
P30101	-0.0502239	6.29841	-0.669799	0.529034	0.752505	-6.4799	Not changed	PDIA3			PDIA3	6.41476	6.23412	6.32169	6.27545	6.24997	6.29448
P30153	-0.157864	5.22801	-1.95381	0.100801	0.383552	-5.04308	Not changed	PPP2R1A			PPP2R1A	5.24692	5.3705	5.3034	5.06741	5.1289	5.25092
P30405	-0.312355	4.17165	-3.43549	0.0149221	0.186992	-3.06216	Not changed	PPIF			PPIF	4.3817	4.41757	4.1842	4.06236	4.04283	3.94122
P30419	-0.286842	4.01497	-1.71608	0.139291	0.441778	-5.35844	Not changed	NMT1			NMT1	4.19883	4.03593	4.24041	4.06849	4.02566	3.52048
P30453	0.620957	4.89652	2.88217	0.0294767	0.23884	-3.78243	P-value <0.05 (>0.5x up)	HLA-A			NA	4.10852	4.93721	4.7124	5.20902	5.18785	5.22414
P30501	-0.766895	4.46221	-1.1767	0.28587	0.586318	-6.01292	P-value >0.05 (>0.5x down)	HLA-C			NA	5.70204	3.36273	5.4722	3.63673	4.26862	4.33093
P30519	0.243576	3.96932	1.43811	0.202692	0.501454	-5.70983	Not changed	HMOX2			HMOX2	3.92113	4.12236	3.49911	4.07257	4.02066	4.18011
P30530	-0.249024	3.17992	-3.42877	0.0150418	0.186992	-3.07065	Not changed	AXL			AXL	3.27804	3.29553	3.33972	3.09929	3.10209	2.96484
P30622	-0.325546	3.88187	-1.69526	0.143285	0.443061	-5.38552	Not changed	CLIP1			CLIP1	4.03373	4.37557	3.72464	3.76647	3.88325	3.50758
P30740	-0.306482	3.79467	-3.81914	0.00956815	0.169381	-2.58849	Not changed	SERPINB1			SERPINB1	3.97806	4.02847	3.8372	3.66888	3.58553	3.66987
P30837	0.179105	3.65113	0.84935	0.429734	0.678795	-6.33677	Not changed	ALDH1B1			ALDH1B1	3.20866	3.51576	3.96031	3.83464	3.53193	3.85548
P31150	-0.109623	4.04569	-1.35441	0.226567	0.52318	-5.81031	Not changed	GDI1			GDI1	4.07193	4.03183	4.19776	3.91945	4.06302	3.99017
P31153	0.0616335	3.4776	0.591386	0.576827	0.775362	-6.53339	Not changed	MAT2A			MAT2A	3.4568	3.39541	3.48815	3.70105	3.37863	3.44558
P31350	0.635486	3.56696	2.43715	0.052577	0.291476	-4.38483	P-value >0.05 (>0.5x up)	RRM2			RRM2	2.98613	3.34804	3.41348	4.16827	4.14717	3.33867
P31689	-0.308507	4.15277	-2.05826	0.0874686	0.36157	-4.90194	Not changed	DNAJA1			DNAJA1	4.55656	4.3615	4.003	4.01599	3.94517	4.03438
P31930	-0.00832624	4.68469	-0.111186	0.91526	0.963013	-6.72272	Not changed	UQCRC1			UQCRC1	4.76801	4.70514	4.59341	4.69765	4.64838	4.69555
P31937	-0.143686	3.37654	-2.20061	0.0721515	0.328208	-4.70815	Not changed	HIBADH			HIBADH	3.46102	3.48775	3.39639	3.30227	3.33054	3.2813
P31939	0.647132	4.24212	6.80234	0.000600048	0.0640639	0.331953	P-value <0.05 (>0.5x up)	ATIC			ATIC	3.77793	4.00959	3.96815	4.64182	4.46611	4.58913
P31942	0.377679	5.1913	1.43889	0.202481	0.501454	-5.70888	Not changed	HNRNPH3			HNRNPH3	4.99636	4.98999	5.02102	5.98286	5.16751	4.99004
P31946	-0.231591	6.46408	-2.42209	0.0536387	0.291476	-4.40541	Not changed	YWHAB			YWHAB	6.48598	6.49746	6.75618	6.32871	6.37048	6.34565
P31947	-0.0108696	3.37098	-0.0437091	0.966619	0.983416	-6.72877	Not changed	SFN			SFN	3.75824	3.02465	3.34635	3.73349	3.06526	3.29788
P31947	-0.0108696	3.37098	-0.0437091	0.966619	0.983416	-6.72877	Not changed	SFN			SFN	3.75824	3.02465	3.34635	3.73349	3.06526	3.29788
P31948	0.523994	6.13379	3.18546	0.020181	0.207449	-3.38267	P-value <0.05 (>0.5x up)	STIP1			STIP1	5.78957	6.17871	5.64711	6.37608	6.56305	6.24825
P31949	-0.930214	6.07554	-7.36234	0.000397161	0.0606432	0.751652	P-value <0.05 (>0.5x down)	S100A11			S100A11	6.55687	6.40821	6.65687	5.61944	5.79929	5.41257
P32119	-0.200455	5.4058	-2.12601	0.0797981	0.345665	-4.80985	Not changed	PRDX2			PRDX2	5.48962	5.47612	5.55233	5.29483	5.45572	5.16616
P32455	-0.0274255	3.60947	-0.392964	0.708546	0.864836	-6.64166	Not changed	GBP1			GBP1	3.64568	3.67476	3.54909	3.59748	3.56175	3.62802
P32969	0.411068	4.26914	0.96462	0.373658	0.641011	-6.23116	Not changed	RPL9			RPL9	4.64405	4.30125	3.2455	4.60859	3.93847	4.87695
P33176	-0.21672	4.89371	-2.05471	0.0878908	0.36157	-4.90675	Not changed	KIF5B			KIF5B	5.18614	4.83028	4.9898	4.76259	4.78457	4.80889
P33316	0.348038	4.4687	3.41052	0.0153722	0.189545	-3.09376	Not changed	DUT			DUT	4.16406	4.277	4.44299	4.73173	4.65842	4.53801
P33778	-0.0571832	2.79045	-0.797317	0.457022	0.701772	-6.38106	Not changed	HIST1H2BB			HIST1H2BB	2.78381	2.90608	2.76722	2.77301	2.78378	2.72877
P33991	0.0509568	4.44258	0.292929	0.779893	0.903976	-6.68056	Not changed	MCM4			MCM4	4.09688	4.61125	4.54317	4.24899	4.55542	4.59976
P33993	0.161321	3.61783	0.873972	0.41725	0.672099	-6.31506	Not changed	MCM7	MCM7		MCM7	3.41066	3.81277	3.38809	3.61851	4.00123	3.47575
P34896	-0.262609	3.73105	-2.06714	0.0864215	0.360663	-4.88989	Not changed	SHMT1			SHMT1	3.69754	3.94211	3.94741	3.79676	3.56731	3.43516
P34897	-0.153439	4.64195	-1.96006	0.0999481	0.383339	-5.03467	Not changed	SHMT2			SHMT2	4.75193	4.612	4.79208	4.56878	4.52002	4.60689
P34931	1.09707	3.345	1.04626	0.337552	0.627732	-6.15057	P-value >0.05 (>0.5x up)	HSPA1L			HSPA1L	2.7876	2.63015	2.97164	6.39076	2.70476	2.58508
P34932	-0.091269	5.65116	-1.04937	0.336233	0.627732	-6.1474	Not changed	HSPA4			HSPA4	5.72588	5.79209	5.57243	5.66548	5.61572	5.53539
P35221	-0.0298968	4.71855	-0.287374	0.783934	0.906267	-6.6824	Not changed	CTNNA1			CTNNA1	4.81576	4.54945	4.83529	4.71654	4.77052	4.62376
P35222	0.239354	3.68211	1.18385	0.283242	0.585976	-6.00509	Not changed	CTNNB1			CTNNB1	3.68841	3.12619	3.87271	3.74606	3.74825	3.91106
P35232	0.192424	5.24058	2.77644	0.0337435	0.244879	-3.9242	Not changed	PHB			PHB	5.20276	5.11075	5.11959	5.29944	5.31654	5.39439
P35237	0.104433	4.81743	0.737438	0.489936	0.724716	-6.42924	Not changed	SERPINB6			SERPINB6	4.82249	4.99133	4.48181	4.93095	4.86144	4.81654
P35241	0.469255	4.81074	3.70102	0.0109444	0.169381	-2.73189	Not changed	RDX			RDX	4.50738	4.80719	4.41376	5.07844	4.92623	5.13142
P35249	-0.277947	3.80943	-2.34475	0.0594607	0.305805	-4.51115	Not changed	RFC4			RFC4	4.14303	3.72563	3.97656	3.6619	3.70085	3.64862
P35250	-0.194464	3.78619	-1.28426	0.248525	0.551434	-5.89217	Not changed	RFC2			RFC2	3.80632	3.95629	3.88764	3.89344	3.80128	3.37214
P35251	0.261886	3.40397	0.45106	0.66851	0.835546	-6.61414	Not changed	RFC1			RFC1	3.04579	3.81449	2.95881	2.91631	2.88271	4.80573
P35268	0.0556929	6.35141	0.900671	0.404024	0.664945	-6.29099	Not changed	RPL22			RPL22	6.3085	6.32653	6.33567	6.38626	6.34931	6.40221
P35527	-0.973091	3.68062	-2.2016	0.0720556	0.328208	-4.7068	P-value >0.05 (>0.5x down)	KRT9			KRT9	4.62838	4.72327	3.14983	3.33125	3.30303	2.94793
P35579	0.602781	7.22025	4.9716	0.00287478	0.121342	-1.30643	P-value <0.05 (>0.5x up)	MYH9			MYH9	6.9213	7.12574	6.70953	7.45402	7.5249	7.58599
P35580	0.151021	4.3777	0.886671	0.41092	0.667511	-6.30368	Not changed	MYH10			MYH10	4.13578	4.65423	4.11657	4.48737	4.3126	4.55967
P35606	1.28153	5.15962	1.9902	0.0959356	0.374998	-4.99404	P-value >0.05 (>0.5x up)	COPB2			COPB2	4.54677	4.64378	4.36603	7.31628	5.1948	4.89009
P35609	0.671565	4.34164	1.10799	0.312191	0.607198	-6.08672	P-value >0.05 (>0.5x up)	ACTN2			ACTN2	3.29264	4.6446	4.08033	5.27745	3.46513	5.28968
P35613	0.216445	4.35435	2.96295	0.0266124	0.225986	-3.6749	Not changed	BSG			BSG	4.20635	4.25962	4.27239	4.48536	4.52742	4.37493
P35637	0.271503	3.15918	2.54358	0.0456812	0.276371	-4.23964	Not changed	FUS			FUS	2.99284	2.96738	3.11006	3.36474	3.41499	3.10506
P35658	0.058482	3.1942	0.711522	0.504679	0.732793	-6.44913	Not changed	NUP214			NUP214	3.21048	3.08188	3.20252	3.12185	3.29864	3.24984
P35659	0.122938	4.36768	0.301416	0.773734	0.902346	-6.67769	Not changed	DEK			DEK	5.01391	3.9012	4.00353	4.3259	5.04044	3.92112
P35749	0.776881	3.65141	1.65926	0.15046	0.447361	-5.43211	P-value >0.05 (>0.5x up)	MYH11			MYH11	3.196	3.12065	3.47226	4.20367	3.02399	4.8919
P35813	-0.0869606	3.62218	-1.12246	0.306485	0.601373	-6.07141	Not changed	PPM1A			PPM1A	3.56674	3.67783	3.75241	3.53505	3.61202	3.58902
P35908	-0.629111	3.30802	-2.38032	0.0567046	0.29791	-4.46251	P-value >0.05 (>0.5x down)	KRT2			KRT2	3.84809	3.72381	3.29583	2.59943	2.9001	3.48087
P35916	0.0792445	2.81699	0.253675	0.808602	0.911136	-6.69282	Not changed	FLT4			FLT4	2.83477	2.74294	2.75441	2.5964	2.3946	3.57885
P35968	0.0958085	2.75681	0.776705	0.46817	0.708109	-6.39799	Not changed	KDR			KDR	2.58605	2.58743	2.95324	2.73714	2.79741	2.8796
P35998	0.0966101	5.01149	0.876831	0.415819	0.671451	-6.31251	Not changed	PSMC2			PSMC2	5.08483	5.0276	4.77713	4.94522	5.12347	5.11071
P36542	0.185246	4.26469	2.66012	0.0392219	0.255153	-4.08129	Not changed	ATP5F1C			ATP5F1C	4.14048	4.19242	4.18329	4.30518	4.33309	4.43367
P36543	-0.139119	3.68883	-1.17254	0.287406	0.587398	-6.01747	Not changed	ATP6V1E1			ATP6V1E1	3.7428	3.79422	3.73814	3.54973	3.45304	3.85504
P36578	0.0863764	5.83252	0.623346	0.557035	0.766479	-6.51229	Not changed	RPL4			RPL4	5.59435	5.69122	6.08244	5.88316	5.85789	5.88608
P36871	-0.23633	4.48968	-3.0988	0.0224571	0.220323	-3.49575	Not changed	PGM1			PGM1	4.60434	4.52212	4.69709	4.38344	4.32405	4.40706
P36915	-0.270004	3.39571	-2.01019	0.0933657	0.37162	-4.96704	Not changed	GNL1			GNL1	3.32121	3.47685	3.79409	3.19477	3.26737	3.31999
P36957	0.761077	5.64155	7.23773	0.000434359	0.0606432	0.66114	P-value <0.05 (>0.5x up)	DLST			DLST	5.15033	5.31803	5.31469	6.09056	5.8489	6.12682
P37802	0.0554494	6.54495	0.861722	0.423427	0.674818	-6.32592	Not changed	TAGLN2			TAGLN2	6.52065	6.46922	6.5618	6.58066	6.57817	6.55918
P37837	-0.0443124	5.18158	-0.479813	0.649122	0.827357	-6.59921	Not changed	TALDO1			TALDO1	5.28831	5.27381	5.0491	5.18008	5.20243	5.09577
P38117	-0.219454	3.84383	-1.15815	0.292783	0.588075	-6.03312	Not changed	ETFB			ETFB	4.25742	3.62543	3.97781	3.80972	3.8813	3.51128
P38159	-0.0775708	4.62076	-0.473383	0.653432	0.828631	-6.60262	Not changed	RBMX			RBMX	5.01844	4.5062	4.454	4.63444	4.57917	4.53232
P38432	0.107384	3.02539	1.04607	0.337634	0.627732	-6.15076	Not changed	COIL			COIL	3.03802	2.96483	2.91226	2.96346	3.26247	3.01132
P38606	-0.168819	4.08622	-1.8603	0.114478	0.407732	-5.16829	Not changed	ATP6V1A			ATP6V1A	4.04805	4.15997	4.30386	4.03628	4.0351	3.93405
P38646	-0.196639	6.18037	-2.99229	0.0256484	0.225259	-3.63602	Not changed	HSPA9			HSPA9	6.26896	6.23712	6.32999	6.10139	6.049	6.09576
P38919	0.820752	4.51001	10.7584	5.15e-05	0.0157048	2.70975	P-value <0.05 (>0.5x up)	EIF4A3			EIF4A3	4.1375	4.03004	4.13138	4.89212	4.86195	5.00709
P39019	-0.316963	5.42327	-1.1374	0.300685	0.593199	-6.05548	Not changed	RPS19			RPS19	5.37696	6.21897	5.14932	5.23717	5.2927	5.26448
P39748	-0.24414	4.89995	-2.42915	0.0531384	0.291476	-4.39577	Not changed	FEN1			FEN1	5.15223	4.92469	4.98914	4.64053	4.84847	4.84464
P40121	-0.342996	4.72413	-3.62191	0.0119897	0.171348	-2.82915	Not changed	CAPG	CAPG		CAPG	5.03089	4.74231	4.91368	4.51604	4.5398	4.60206
P40222	-0.00374353	3.90377	-0.0244165	0.981348	0.989224	-6.72953	Not changed	TXLNA			TXLNA	3.86477	3.86397	3.98818	3.74487	3.73156	4.22924
P40222	-0.00374353	3.90377	-0.0244165	0.981348	0.989224	-6.72953	Not changed	TXLNA			TXLNA	3.86477	3.86397	3.98818	3.74487	3.73156	4.22924
P40227	-0.0106924	5.7166	-0.0596875	0.954431	0.977619	-6.72781	Not changed	CCT6A			CCT6A	5.37514	5.8678	5.9229	5.50653	5.81766	5.80958
P40429	0.723165	5.30242	1.64596	0.153195	0.448467	-5.44922	P-value >0.05 (>0.5x up)	RPL13A			RPL13A	3.91233	5.57481	5.33538	5.73221	5.57578	5.68403
P40926	-0.141536	5.6697	-1.85276	0.115658	0.410801	-5.17832	Not changed	MDH2			MDH2	5.78801	5.7001	5.7333	5.56306	5.53539	5.69835
P40938	-0.168684	3.35649	-1.47567	0.192753	0.492836	-5.66382	Not changed	RFC3			RFC3	3.31737	3.34744	3.65769	3.26018	3.20707	3.3492
P40939	-0.246529	4.39187	-1.09668	0.316715	0.610231	-6.09859	Not changed	HADHA			HADHA	4.76939	4.08715	4.68887	4.15616	4.55547	4.09419
P41091	-0.161409	5.60364	-1.57046	0.169671	0.470156	-5.5455	Not changed	EIF2S3			EIF2S3	5.57653	5.67914	5.79735	5.41228	5.48607	5.67045
P41208	0.318548	3.25631	1.71921	0.138698	0.441645	-5.35435	Not changed	CETN2			CETN2	2.94469	3.37248	2.97395	3.31849	3.20364	3.72463
P41219	-0.0459131	3.04236	-0.355552	0.734896	0.879542	-6.65748	Not changed	PRPH			PRPH	2.98258	3.04351	3.16986	2.81235	3.24493	3.00093
P41226	0.329686	3.33169	2.49977	0.0483953	0.282436	-4.29935	Not changed	UBA7			UBA7	3.19929	3.31245	2.9888	3.55441	3.29508	3.64011
P41250	0.351027	4.33871	1.76616	0.130124	0.43019	-5.29289	Not changed	GARS			GARS	4.16357	4.23964	4.08637	4.74931	4.72369	4.06965
P41252	-0.0565376	4.44082	-0.199751	0.848574	0.931985	-6.70685	Not changed	IARS			IARS	4.5199	4.10689	4.78048	4.13477	4.94585	4.15704
P41567	-0.254907	3.72526	-3.02509	0.0246159	0.225259	-3.59268	Not changed	EIF1			EIF1	3.78291	3.79967	3.97555	3.53524	3.6553	3.60287
P41743	-0.558738	3.3417	-1.11595	0.309041	0.603778	-6.07831	P-value >0.05 (>0.5x down)	PRKCI			PRKCI	3.02395	3.03612	4.80313	3.18196	3.05886	2.94617
P42166	-0.0821673	4.63961	-0.274547	0.793292	0.907101	-6.68652	Not changed	TMPO			TMPO	4.44254	4.85414	4.74541	5.13764	4.00343	4.65452
P42167	-0.248725	4.53633	-1.38807	0.216672	0.514816	-5.77025	Not changed	TMPO			TMPO	4.80174	4.44718	4.73316	4.12305	4.713	4.39986
P42224	-0.0846271	4.74125	-0.563023	0.594743	0.787745	-6.55129	Not changed	STAT1			STAT1	4.94455	4.45867	4.94747	4.72356	4.64225	4.73099
P42285	0.0775875	3.88373	0.91116	0.398917	0.663859	-6.28138	Not changed	MTREX			MTREX	3.83092	3.76894	3.93495	3.84771	3.89343	4.02643
P42566	-0.00572791	3.15758	-0.0664438	0.949282	0.975568	-6.72732	Not changed	EPS15			EPS15	3.24845	3.03644	3.19644	3.08597	3.21518	3.163
P42574	0.132094	3.38755	0.756002	0.47956	0.71638	-6.41463	Not changed	CASP3			CASP3	3.3287	3.31649	3.31933	3.2474	3.26726	3.84614
P42677	-0.192994	5.02274	-0.466267	0.65822	0.828969	-6.60635	Not changed	RPS27			RPS27	5.62246	5.4424	4.29284	4.75864	5.43365	4.58642
P42704	-0.143147	4.59646	-1.28527	0.248195	0.551434	-5.891	Not changed	LRPPRC			LRPPRC	4.47613	4.66721	4.86077	4.5252	4.49613	4.55335
P42771	-0.157259	4.3335	-2.21888	0.0703971	0.327437	-4.6832	Not changed	CDKN2A			CDKN2A	4.40644	4.36144	4.46851	4.22985	4.2152	4.31955
P43034	0.0380731	4.83739	0.253828	0.808489	0.911136	-6.69278	Not changed	PAFAH1B1			PAFAH1B1	4.72348	4.72979	5.00178	4.64095	5.10949	4.81883
P43243	0.0949647	4.86179	0.468033	0.65703	0.828707	-6.60543	Not changed	MATR3			MATR3	5.23578	4.48468	4.72245	4.94045	5.00916	4.7782
P43304	-0.243324	3.77611	-0.573617	0.588014	0.782437	-6.54469	Not changed	GPD2			GPD2	4.16574	4.31373	3.21384	4.0731	3.96482	2.92542
P43487	0.074795	5.34985	0.902964	0.402904	0.664945	-6.28889	Not changed	RANBP1			RANBP1	5.36517	5.39348	5.1787	5.39289	5.40291	5.36593
P43686	-0.0734909	4.29756	-0.692476	0.515702	0.742048	-6.46337	Not changed	PSMC4			PSMC4	4.17852	4.43568	4.38871	4.12377	4.33727	4.32139
P45877	0.4063	3.64775	2.80652	0.0324653	0.241572	-3.88375	Not changed	PPIC			PPIC	3.71484	3.17206	3.44692	3.87916	3.8545	3.81904
P45880	-0.0605761	5.37745	-0.565949	0.59288	0.787745	-6.54948	Not changed	VDAC2			VDAC2	5.44934	5.51345	5.26043	5.25194	5.29665	5.49291
P45973	0.210735	3.94396	1.43266	0.204173	0.501454	-5.71646	Not changed	CBX5			CBX5	3.67503	3.80266	4.0381	4.29017	3.92115	3.93668
P45974	0.252408	4.58965	1.069	0.328018	0.624713	-6.12733	Not changed	USP5			USP5	4.44303	4.29406	4.65326	5.21524	4.39914	4.53318
P46060	-0.241904	4.58346	-3.8406	0.00933958	0.169381	-2.56268	Not changed	RANGAP1			RANGAP1	4.74313	4.68121	4.6889	4.46272	4.44226	4.48255
P46063	0.159751	4.06771	1.45066	0.199318	0.498588	-5.69451	Not changed	RECQL			RECQL	4.15308	4.00879	3.80164	4.17073	4.20676	4.06526
P46087	-0.0186465	4.14065	-0.178458	0.864504	0.939667	-6.71149	Not changed	NOP2			NOP2	4.0396	4.34023	4.07009	4.15981	4.17563	4.05855
P46108	-0.128982	3.14672	-0.830901	0.439269	0.689087	-6.35273	Not changed	CRK			CRK	3.50813	2.9417	3.1838	3.06691	3.00559	3.1742
P46109	-0.0668339	3.22064	-0.848217	0.430316	0.678795	-6.33776	Not changed	CRKL			CRKL	3.26292	3.15368	3.34555	3.1638	3.16016	3.2377
P46777	0.189558	5.37588	1.16447	0.29041	0.588075	-6.02625	Not changed	RPL5			RPL5	5.19054	5.36943	5.28333	5.67747	5.6087	5.1258
P46778	0.190862	3.68613	2.45787	0.0511529	0.289229	-4.35654	Not changed	RPL21			RPL21	3.60402	3.5531	3.61497	3.87502	3.68221	3.78745
P46926	-0.0670431	3.3342	-1.05922	0.332092	0.626616	-6.13737	Not changed	GNPDA1			GNPDA1	3.35806	3.34806	3.39706	3.31402	3.26386	3.32416
P46937	-0.103746	3.7693	-0.275322	0.792726	0.907101	-6.68627	Not changed	YAP1			YAP1	3.57469	4.25015	3.63869	3.31638	3.33909	4.49681
P46940	0.28342	5.4062	2.32706	0.0608835	0.306965	-4.53534	Not changed	IQGAP1			IQGAP1	5.24663	5.0665	5.48033	5.50487	5.50776	5.6311
P46977	-0.0300944	3.72543	-0.239847	0.818797	0.91397	-6.69673	Not changed	STT3A			STT3A	3.82143	3.64648	3.75352	3.67807	3.51774	3.93533
P47755	0.0497187	3.83586	0.664434	0.53222	0.754672	-6.48374	Not changed	CAPZA2			CAPZA2	3.7942	3.76563	3.87317	3.92877	3.78216	3.87122
P47756	-0.0593312	5.04838	-0.65675	0.536806	0.756961	-6.4892	Not changed	CAPZB			CAPZB	4.96084	5.04486	5.22843	5.04947	5.01488	4.99179
P47895	-0.477074	4.37288	-6.84178	0.000582337	0.0640639	0.36263	Not changed	ALDH1A3			ALDH1A3	4.65121	4.65169	4.53137	4.15323	4.14271	4.1071
P47897	0.451716	4.72577	1.46897	0.194493	0.493003	-5.67207	Not changed	QARS			QARS	4.84944	4.86977	3.78053	4.962	4.99721	4.89568
P47914	0.172585	6.13183	0.614141	0.562692	0.76962	-6.51846	Not changed	RPL29			RPL29	5.45959	6.10017	6.57685	6.17794	6.14666	6.32977
P47985	-0.0419524	3.68094	-0.388079	0.711962	0.867256	-6.64381	Not changed	UQCRFS1			UQCRFS1	3.7389	3.52798	3.83887	3.7535	3.55871	3.66769
P48047	0.231856	4.89971	2.19821	0.0723852	0.328448	-4.71142	Not changed	ATP5PO			ATP5PO	4.76836	4.61644	4.96655	5.04552	5.02925	4.97215
P48147	-0.201114	3.32702	-2.30729	0.0625155	0.311399	-4.56236	Not changed	PREP			PREP	3.37191	3.36956	3.54127	3.12681	3.27437	3.27822
P48163	-0.315951	3.08225	-3.53135	0.0133252	0.181058	-2.94168	Not changed	ME1			ME1	3.34604	3.17049	3.20414	3.00272	2.95989	2.8102
P48444	-0.0948346	4.61128	-0.812958	0.44869	0.698433	-6.36798	Not changed	ARCN1			ARCN1	4.69587	4.43672	4.84349	4.57591	4.53621	4.57946
P48449	0.0147607	3.02611	0.184864	0.859704	0.937503	-6.71015	Not changed	LSS			LSS	3.0358	3.02412	2.99627	3.06848	3.11878	2.91322
P48637	0.0985199	4.43195	0.805547	0.452624	0.699699	-6.3742	Not changed	GSS			GSS	4.27322	4.31944	4.55542	4.38715	4.66693	4.38955
P48643	-0.09255	5.18331	-0.868686	0.419907	0.673261	-6.31976	Not changed	CCT5			CCT5	5.34056	5.04966	5.29854	5.09498	5.07303	5.24309
P48735	0.522831	3.61272	4.48531	0.00466504	0.14399	-1.82165	P-value <0.05 (>0.5x up)	IDH2			IDH2	3.34754	3.5573	3.14907	3.89443	3.83384	3.89414
P48739	0.220478	3.82384	1.53787	0.177293	0.476015	-5.58651	Not changed	PITPNB			PITPNB	3.80042	3.82298	3.51742	4.1609	3.89314	3.7482
P48960	0.0941965	3.87435	0.473374	0.653438	0.828631	-6.60263	Not changed	ADGRE5			ADGRE5	3.60352	4.08608	3.79214	4.18972	3.58345	3.99116
P49006	0.332608	3.51116	4.01523	0.00769124	0.169381	-2.35535	Not changed	MARCKSL1			MARCKSL1	3.30379	3.28817	3.44261	3.6133	3.77013	3.64897
P49189	0.00649046	4.34745	0.0753814	0.942474	0.974695	-6.72659	Not changed	ALDH9A1			ALDH9A1	4.44688	4.22413	4.3616	4.32223	4.42075	4.3091
P49321	-0.244874	4.81229	-3.58889	0.0124585	0.176658	-2.87004	Not changed	NASP			NASP	4.96098	4.92859	4.91461	4.68193	4.75619	4.63145
P49368	-0.0646473	5.25657	-0.740271	0.488342	0.723235	-6.42703	Not changed	CCT3			CCT3	5.19291	5.23545	5.43831	5.21929	5.21927	5.23418
P49411	0.328789	5.70067	2.41225	0.0543452	0.291476	-4.41886	Not changed	TUFM			TUFM	5.38483	5.80218	5.42181	5.76266	5.97194	5.86058
P49458	0.311677	4.183	2.14511	0.0777645	0.340924	-4.78385	Not changed	SRP9			SRP9	4.12236	4.21728	3.74185	4.4094	4.39405	4.21307
P49588	-0.167786	5.18069	-2.01782	0.0924024	0.368594	-4.95671	Not changed	AARS			AARS	5.23056	5.17124	5.39196	5.06147	5.12951	5.09942
P49589	-0.156229	3.56279	-1.68182	0.145924	0.447361	-5.40296	Not changed	CARS			CARS	3.76857	3.52408	3.63005	3.42769	3.44901	3.5773
P49591	0.767003	4.29312	5.16644	0.00238899	0.120088	-1.11017	P-value <0.05 (>0.5x up)	SARS			SARS	3.91189	3.97987	3.83709	4.66963	4.95229	4.40794
P49642	0.00431506	3.20941	0.0389339	0.970264	0.985292	-6.729	Not changed	PRIM1			PRIM1	3.30537	3.16647	3.14992	3.40545	3.07215	3.15709
P49642	0.00431506	3.20941	0.0389339	0.970264	0.985292	-6.729	Not changed	PRIM1			PRIM1	3.30537	3.16647	3.14992	3.40545	3.07215	3.15709
P49643	0.208938	3.09454	1.40568	0.211655	0.508682	-5.74911	Not changed	PRIM2			PRIM2	3.20448	3.01869	2.74706	3.36631	3.04097	3.18977
P49721	0.158899	4.03355	0.865402	0.421564	0.674511	-6.32267	Not changed	PSMB2			PSMB2	4.12253	4.19858	3.54119	4.10492	4.12197	4.11212
P49736	-0.155158	4.73776	-2.2136	0.0708996	0.327437	-4.69041	Not changed	MCM2			MCM2	4.83733	4.77593	4.83275	4.62995	4.61402	4.73657
P49748	0.103399	4.01216	1.15001	0.295859	0.590092	-6.04191	Not changed	ACADVL			ACADVL	4.0303	3.80132	4.04976	4.06711	4.0741	4.05037
P49750	-0.111906	3.25536	-0.634421	0.550276	0.761745	-6.50475	Not changed	YLPM1			YLPM1	3.1374	3.60186	3.19469	3.46762	3.05386	3.07675
P49755	-0.315429	4.08425	-2.54971	0.0453146	0.27507	-4.23129	Not changed	TMED10			TMED10	4.11867	4.4661	4.14111	4.0446	3.91235	3.82265
P49756	-0.0863846	3.30512	-0.807637	0.451512	0.699699	-6.37245	Not changed	RBM25			RBM25	3.37113	3.25628	3.41752	3.20791	3.13214	3.44573
P49773	0.171666	4.33418	1.10267	0.314312	0.608184	-6.09231	Not changed	HINT1			HINT1	4.43198	4.35659	3.95647	4.58856	4.3809	4.29058
P49790	-0.202351	3.63465	-2.48012	0.0496684	0.286185	-4.32616	Not changed	NUP153			NUP153	3.79542	3.63981	3.77225	3.51825	3.4644	3.61778
P49841	-0.093425	4.25689	-0.196371	0.851098	0.933379	-6.70762	Not changed	GSK3B			GSK3B	3.33661	4.80338	4.7708	4.53379	3.62743	4.46929
P49848	0.315847	3.37465	1.54365	0.175918	0.474431	-5.57927	Not changed	TAF6			TAF6	3.2557	3.37197	3.02251	3.39173	3.94633	3.25966
P49903	0.0867743	3.51399	0.651351	0.540044	0.758653	-6.493	Not changed	SEPHS1			SEPHS1	3.69357	3.21985	3.49838	3.49542	3.55351	3.62319
P49915	-0.0571448	4.78476	-0.530978	0.615371	0.802946	-6.57057	Not changed	GMPS			GMPS	4.78789	4.87532	4.77677	4.56196	4.90869	4.7979
P50213	-0.367671	3.45273	-1.75743	0.131678	0.431951	-5.30435	Not changed	IDH3A			IDH3A	4.11125	3.36819	3.43024	3.2817	3.31268	3.21228
P50395	0.0349225	5.8972	0.496932	0.637721	0.818161	-6.58992	Not changed	GDI2			GDI2	5.82979	5.96202	5.84742	5.90133	5.90054	5.94212
P50402	0.104325	3.93547	0.785548	0.463364	0.705763	-6.39077	Not changed	EMD			EMD	4.13587	3.815	3.69905	3.87965	4.02293	4.06031
P50416	-0.114768	2.98498	-0.748126	0.483943	0.720297	-6.42087	Not changed	CPT1A			CPT1A	2.77204	3.04859	3.30645	3.0061	2.79042	2.98625
P50452	-0.167302	3.66829	-1.01481	0.351113	0.633319	-6.18215	Not changed	SERPINB8			SERPINB8	3.88114	3.91664	3.45805	3.67745	3.71072	3.36575
P50454	-0.0726567	4.81812	-0.404891	0.700236	0.859142	-6.6363	Not changed	SERPINH1	SERPINH1		SERPINH1	4.76028	5.11	4.69305	4.75544	5.06377	4.52616
P50479	0.0122658	4.03337	0.148084	0.887349	0.948659	-6.7172	Not changed	PDLIM4	PDLIM4		PDLIM4	3.91982	4.03399	4.12791	4.0502	4.08926	3.97907
P50502	0.184934	5.92006	0.713616	0.503476	0.732219	-6.44755	Not changed	ST13			ST13	5.22823	6.17787	6.07669	6.03803	5.97417	6.02539
P50552	-0.0803924	3.13987	-0.886654	0.410928	0.667511	-6.3037	Not changed	VASP			VASP	3.1364	3.06782	3.33598	3.12184	3.08159	3.09559
P50570	0.192612	3.86009	1.15817	0.292774	0.588075	-6.03309	Not changed	DNM2			DNM2	4.02031	3.76769	3.50336	4.17635	3.86247	3.83037
P50990	-0.162906	6.13729	-2.4492	0.0517433	0.290205	-4.36837	Not changed	CCT8			CCT8	6.23242	6.16373	6.26009	6.04256	6.03224	6.09272
P50991	-0.0795267	5.64998	-0.757598	0.478675	0.715647	-6.41336	Not changed	CCT4			CCT4	5.61049	5.87546	5.58326	5.52775	5.62503	5.67787
P50995	-0.122267	3.74884	-0.861616	0.423481	0.674818	-6.32602	Not changed	ANXA11			ANXA11	3.84345	3.80355	3.78291	3.77554	3.3902	3.89737
P51114	-0.339855	4.06462	-3.45356	0.0146055	0.186992	-3.03934	Not changed	FXR1			FXR1	4.16353	4.40441	4.13572	3.93616	3.81925	3.92868
P51116	0.209878	4.24817	0.995729	0.35955	0.635847	-6.20098	Not changed	FXR2			FXR2	4.14771	4.51494	3.76705	4.56288	4.19742	4.29902
P51148	-0.10576	4.29474	-0.862231	0.423169	0.674818	-6.32547	Not changed	RAB5C			RAB5C	4.35403	4.54987	4.13896	4.33693	4.18266	4.206
P51149	0.277825	5.31047	3.00376	0.0252821	0.225259	-3.62086	Not changed	RAB7A			RAB7A	5.15031	5.24747	5.11688	5.36133	5.38927	5.59755
P51153	0.13734	3.12861	0.991176	0.361588	0.636838	-6.20544	Not changed	RAB13			RAB13	2.96073	3.05333	3.16577	3.27026	2.93172	3.38986
P51452	0.109872	4.22297	1.52725	0.179848	0.480035	-5.59981	Not changed	DUSP3			DUSP3	4.18496	4.23504	4.0841	4.24659	4.30313	4.284
P51532	0.345671	3.3239	2.75356	0.034752	0.244879	-3.955	Not changed	SMARCA4			SMARCA4	3.05305	3.34944	3.0507	3.51946	3.63478	3.33597
P51570	-0.00697742	3.52502	-0.0924349	0.929499	0.969006	-6.72493	Not changed	GALK1			GALK1	3.52681	3.61371	3.445	3.48074	3.51709	3.56676
P51571	0.0898324	4.73434	1.3155	0.238521	0.54047	-5.856	Not changed	SSR4			SSR4	4.64218	4.74826	4.67784	4.76091	4.75143	4.82544
P51572	-0.361513	4.54644	-2.7892	0.0331945	0.242936	-3.90702	Not changed	BCAP31			BCAP31	4.76717	4.93831	4.4761	4.31584	4.40551	4.37569
P51610	0.0999534	3.68757	0.647245	0.542514	0.759683	-6.49588	Not changed	HCFC1			HCFC1	3.68813	3.4799	3.74477	3.56923	3.60657	4.03685
P51665	-0.206666	3.65957	-1.2832	0.24887	0.551526	-5.89339	Not changed	PSMD7			PSMD7	3.67121	3.51114	4.10636	3.52136	3.56015	3.58721
P51812	-0.0116797	3.95927	-0.0226683	0.982683	0.989224	-6.72958	Not changed	RPS6KA3			RPS6KA3	3.32958	3.70157	4.86419	4.75236	3.63076	3.47717
P51812	-0.0116797	3.95927	-0.0226683	0.982683	0.989224	-6.72958	Not changed	RPS6KA3			RPS6KA3	3.32958	3.70157	4.86419	4.75236	3.63076	3.47717
P51858	-0.134705	4.31596	-1.87166	0.112722	0.407732	-5.15315	Not changed	HDGF			HDGF	4.36864	4.33296	4.44833	4.30413	4.18995	4.25173
P51948	-0.0599602	2.94508	-0.82486	0.442424	0.693437	-6.35789	Not changed	MNAT1			MNAT1	3.0288	2.89971	2.99668	2.91368	2.86399	2.96764
P51991	0.147053	5.10993	1.47553	0.19279	0.492836	-5.664	Not changed	HNRNPA3			HNRNPA3	5.14894	5.1092	4.85106	5.15144	5.21539	5.18353
P52209	-0.0258726	5.58786	-0.163838	0.875484	0.94311	-6.71437	Not changed	PGD			PGD	5.5943	5.3653	5.84277	5.44612	5.78832	5.49031
P52272	-0.138121	5.65909	-1.10695	0.312607	0.607198	-6.08782	Not changed	HNRNPM			HNRNPM	5.63127	5.56816	5.98501	5.61368	5.55568	5.60072
P52292	-0.05675	5.29725	-0.58675	0.579733	0.775864	-6.53637	Not changed	KPNA2			KPNA2	5.18368	5.33238	5.46082	5.29841	5.32346	5.18477
P52294	-0.202415	3.67334	-2.69244	0.0376095	0.252819	-4.03753	Not changed	KPNA1			KPNA1	3.86915	3.71031	3.7442	3.6148	3.57135	3.53026
P52565	0.020794	5.85668	0.258839	0.804805	0.909217	-6.69131	Not changed	ARHGDIA			ARHGDIA	5.78641	5.90782	5.84461	5.91511	5.9256	5.76051
P52597	0.508491	5.15345	2.70043	0.0372217	0.251143	-4.02672	P-value <0.05 (>0.5x up)	HNRNPF			HNRNPF	4.94061	5.23292	4.52407	5.3794	5.51869	5.32499
P52701	-0.095811	3.48386	-0.830949	0.439244	0.689087	-6.35269	Not changed	MSH6			MSH6	3.46506	3.46919	3.66105	3.51416	3.24031	3.5534
P52732	-0.224581	3.42276	-1.67326	0.147628	0.447361	-5.41402	Not changed	KIF11			KIF11	3.64894	3.5147	3.44152	3.06641	3.35392	3.51108
P52788	-0.146045	4.37487	-0.902405	0.403177	0.664945	-6.28941	Not changed	SMS			SMS	4.43444	4.70013	4.2091	4.08586	4.45061	4.36907
P52815	0.197184	4.62615	1.17782	0.285458	0.586318	-6.0117	Not changed	MRPL12			MRPL12	4.53106	4.75352	4.29811	4.64995	4.54101	4.98327
P52888	0.092291	3.48306	0.429599	0.683169	0.846383	-6.62472	Not changed	THOP1			THOP1	3.37507	3.44569	3.48999	3.25492	4.01716	3.31555
P52907	0.0988925	4.93352	1.00924	0.353558	0.633798	-6.18767	Not changed	CAPZA1			CAPZA1	5.02255	4.88755	4.74211	5.03714	5.01822	4.89353
P52948	-0.122832	3.91818	-0.496737	0.63785	0.818161	-6.59003	Not changed	NUP98			NUP98	3.95116	3.51736	4.47027	3.76179	3.79063	4.01788
P53004	-0.159035	3.90139	-0.563277	0.594581	0.787745	-6.55113	Not changed	BLVRA			BLVRA	3.72583	3.59777	4.61912	3.87841	3.67066	3.91653
P53365	-0.0725598	3.14911	-0.562935	0.594799	0.787745	-6.55134	Not changed	ARFIP2			ARFIP2	3.13971	3.07288	3.34358	3.2148	3.22982	2.89387
P53367	-0.0162337	3.13682	-0.149934	0.885954	0.948659	-6.71688	Not changed	ARFIP1			ARFIP1	3.31074	2.94994	3.17412	3.08927	3.12542	3.1714
P53396	0.167438	5.47131	2.30506	0.0627029	0.311399	-4.56542	Not changed	ACLY			ACLY	5.42035	5.29237	5.45004	5.56105	5.54089	5.56315
P53618	0.318521	4.41568	1.65845	0.150625	0.447361	-5.43315	Not changed	COPB1			COPB1	4.47546	4.13992	4.15388	4.58183	4.89854	4.24445
P53621	0.194406	4.34144	1.05914	0.332124	0.626616	-6.13744	Not changed	COPA	COPA		COPA	4.46179	4.35092	3.91999	4.29341	4.68887	4.33363
P53634	-0.230805	3.4152	-1.03033	0.344366	0.632649	-6.16665	Not changed	CTSC			CTSC	3.09809	3.76734	3.72637	3.18974	3.1304	3.57923
P53675	1.18995	3.24472	4.00828	0.00775017	0.169381	-2.36351	P-value <0.05 (>0.5x up)	CLTCL1			CLTCL1	2.63823	2.74202	2.569	3.36284	3.64784	4.50842
P53701	0.0577012	3.19292	0.699949	0.511358	0.739202	-6.45783	Not changed	HCCS			HCCS	3.23993	3.21738	3.0349	3.25091	3.22778	3.18662
P53814	-0.0605518	2.96593	-0.477181	0.650884	0.827859	-6.60061	Not changed	SMTN			SMTN	2.79518	2.97272	3.22071	2.90626	2.86451	3.03619
P53990	-0.212647	4.06687	-2.85579	0.0304835	0.241572	-3.8177	Not changed	IST1			IST1	4.20373	4.08714	4.2287	3.98233	3.90213	3.99717
P53999	0.263044	5.18359	3.71725	0.0107429	0.169381	-2.71206	Not changed	SUB1			SUB1	5.00427	5.02386	5.12806	5.34644	5.32863	5.27025
P54105	0.0342134	3.15267	0.526561	0.618246	0.804172	-6.57314	Not changed	CLNS1A			CLNS1A	3.13442	3.18117	3.0911	3.19827	3.15633	3.15473
P54132	-0.159132	3.19189	-0.772921	0.470237	0.70946	-6.40106	Not changed	BLM			BLM	3.11657	2.99075	3.70705	2.9504	3.2205	3.16608
P54136	-0.0657211	4.84953	-0.601309	0.570637	0.771947	-6.52694	Not changed	RARS			RARS	5.09224	4.72935	4.82558	4.8365	4.79269	4.82081
P54577	-0.109436	4.45733	-1.65367	0.151603	0.447414	-5.43931	Not changed	YARS			YARS	4.55132	4.53312	4.45169	4.41445	4.4166	4.37678
P54578	-0.015859	3.98773	-0.10954	0.916509	0.963163	-6.72293	Not changed	USP14			USP14	4.11444	4.11878	3.75376	4.08697	4.07479	3.77764
P54652	0.688918	5.96102	1.04203	0.339352	0.627853	-6.15485	P-value >0.05 (>0.5x up)	HSPA2			HSPA2	4.04598	6.42852	6.37518	6.37028	6.36876	6.1774
P54709	0.110316	3.98241	0.779969	0.466392	0.707777	-6.39533	Not changed	ATP1B3			ATP1B3	3.79029	4.18355	3.80792	4.05934	4.1708	3.88257
P54725	-0.324613	3.45008	-1.10006	0.315358	0.60891	-6.09505	Not changed	RAD23A			RAD23A	4.21863	3.18757	3.43096	3.58814	3.1624	3.11278
P54727	-0.0121811	5.13813	-0.149308	0.886426	0.948659	-6.71699	Not changed	RAD23B			RAD23B	5.19949	5.03031	5.20286	5.07082	5.1862	5.13909
P54886	-0.0520208	3.57392	-0.662452	0.533401	0.755718	-6.48516	Not changed	ALDH18A1			ALDH18A1	3.6672	3.58624	3.54636	3.4994	3.4984	3.64593
P55010	-0.433218	3.94524	-3.65504	0.0115389	0.170044	-2.7883	Not changed	EIF5			EIF5	4.25392	4.17797	4.05366	3.58681	3.65967	3.93942
P55036	-0.191041	4.91466	-1.80063	0.124163	0.425593	-5.24746	Not changed	PSMD4			PSMD4	4.87921	4.95294	5.1984	4.75532	4.80758	4.89452
P55042	1.1337	3.60022	15.427	6.94e-06	0.0125917	4.34911	P-value <0.05 (>0.5x up)	RRAD			RRAD	2.93921	3.07128	3.08962	4.20273	4.14506	4.15343
P55060	0.105405	5.86416	1.02102	0.3484	0.633319	-6.17597	Not changed	CSE1L			CSE1L	5.84074	5.95425	5.63939	5.98879	5.9124	5.84942
P55072	0.236468	6.61419	2.15258	0.076983	0.340466	-4.77366	Not changed	VCP			VCP	6.41971	6.66901	6.39916	6.65869	6.67072	6.86787
P55084	0.0644369	4.32837	0.294511	0.778743	0.903976	-6.68003	Not changed	HADHB			HADHB	4.61544	3.96967	4.30336	4.68478	4.11413	4.28288
P55145	0.954212	4.69028	10.0563	7.45e-05	0.0193192	2.37332	P-value <0.05 (>0.5x up)	MANF			MANF	4.07804	4.31084	4.25064	5.24235	5.06377	5.19604
P55263	0.67642	3.32792	2.36355	0.0579864	0.301563	-4.48543	P-value >0.05 (>0.5x up)	ADK			ADK	3.09838	3.33815	2.53261	4.1354	3.44767	3.41532
P55265	-0.0297954	3.68086	-0.186668	0.858353	0.937463	-6.70976	Not changed	ADAR			ADAR	3.61401	3.85346	3.61979	3.961	3.41823	3.61865
P55327	0.61777	4.28325	4.02754	0.00758798	0.169381	-2.34092	P-value <0.05 (>0.5x up)	TPD52			TPD52	4.04372	4.21973	3.65964	4.58787	4.65397	4.53457
P55735	0.258203	3.91069	2.74225	0.0352626	0.244879	-3.97025	Not changed	SEC13			SEC13	3.82627	3.67003	3.84847	4.04666	4.15083	3.92188
P55769	-0.084258	4.41259	-0.607431	0.566838	0.771661	-6.52291	Not changed	SNU13			SNU13	4.7228	4.36444	4.27692	4.24762	4.42433	4.43943
P55795	0.545743	5.78027	4.50462	0.00457337	0.14399	-1.80049	P-value <0.05 (>0.5x up)	HNRNPH2			HNRNPH2	5.3926	5.65333	5.47628	6.02669	5.89511	6.23763
P55809	-0.0181447	3.73531	-0.260852	0.803326	0.909217	-6.69071	Not changed	OXCT1			OXCT1	3.79613	3.68225	3.75478	3.67609	3.76022	3.74242
P55884	0.0770946	3.91627	0.535626	0.612354	0.80044	-6.56783	Not changed	EIF3B			EIF3B	3.7213	3.8444	4.06748	4.04628	4.10005	3.71813
P56182	-0.398399	3.4169	-2.61454	0.0416234	0.261724	-4.14312	Not changed	RRP1			RRP1	3.7808	3.76621	3.30129	3.31131	3.22861	3.11318
P56192	-0.00902407	3.91389	-0.0849039	0.935226	0.971073	-6.7257	Not changed	MARS			MARS	4.11115	3.79127	3.85277	3.91158	3.84324	3.9733
P56377	0.280331	3.28377	1.77901	0.127868	0.43019	-5.27598	Not changed	AP1S2			AP1S2	3.11786	3.36021	2.95275	3.50105	3.17384	3.59692
P56385	0.252303	5.30096	1.02802	0.345364	0.633167	-6.16897	Not changed	ATP5ME			ATP5ME	5.33409	4.6348	5.55552	5.29859	5.4956	5.48714
P56537	0.215344	6.47821	2.95429	0.0269044	0.226076	-3.68639	Not changed	EIF6			EIF6	6.30167	6.46528	6.34467	6.57602	6.5829	6.59873
P56545	-0.299186	3.03264	-2.43864	0.0524732	0.291476	-4.3828	Not changed	CTBP2			CTBP2	3.11895	3.41444	3.0133	2.84111	2.83594	2.97208
P57058	0.84911	5.08734	1.52207	0.181105	0.481741	-5.60628	P-value >0.05 (>0.5x up)	HUNK			HUNK	5.07959	3.78924	5.11953	4.99662	6.51128	5.02779
P57740	0.275787	3.45574	3.29469	0.0176664	0.200037	-3.24156	Not changed	NUP107			NUP107	3.18462	3.39534	3.37357	3.59199	3.56016	3.62874
P60174	-0.300814	6.94581	-3.44085	0.0148273	0.186992	-3.05538	Not changed	TPI1			TPI1	7.13872	6.96452	7.18541	6.77535	6.86449	6.74637
P60228	0.365592	4.5144	0.723471	0.497844	0.728672	-6.44003	Not changed	EIF3E			EIF3E	4.43829	4.39762	4.15892	5.8852	4.12957	4.07684
P60763	-0.228101	4.62392	-1.30504	0.241829	0.545921	-5.86816	Not changed	RAC3			RAC3	4.69471	4.78835	4.73084	4.76968	4.12909	4.63083
P60842	0.0735061	5.98845	0.699642	0.511536	0.739202	-6.45805	Not changed	EIF4A1			EIF4A1	5.80067	5.95514	6.0993	5.91203	6.07696	6.08663
P60866	-0.0425	5.13112	-0.546772	0.605154	0.795909	-6.56119	Not changed	RPS20			RPS20	5.05627	5.21716	5.18367	5.14742	5.13796	5.04422
P60891	0.481042	3.97813	7.04321	0.000500803	0.0608647	0.516604	Not changed	PRPS1			PRPS1	3.73657	3.76205	3.71422	4.20587	4.28707	4.16302
P60953	-0.266634	4.94403	-2.49983	0.0483918	0.282436	-4.29927	Not changed	CDC42			CDC42	5.28659	4.98979	4.95566	4.80531	4.82889	4.79793
P60981	0.231983	3.76519	1.0018	0.356849	0.635847	-6.19502	Not changed	DSTN			DSTN	4.06185	3.68621	3.19953	3.95224	4.00135	3.68995
P60983	-0.0809452	5.63504	-0.167577	0.872673	0.941677	-6.71365	Not changed	GMFB			GMFB	5.50948	5.77815	5.7389	6.27371	4.46742	6.04257
P61006	-0.246508	4.15852	-2.52531	0.0467931	0.280114	-4.26454	Not changed	RAB8A			RAB8A	4.45703	4.18162	4.20668	4.09005	4.00955	4.0062
P61011	-0.681009	4.32244	-4.62754	0.00403552	0.140078	-1.66714	P-value <0.05 (>0.5x down)	SRP54			SRP54	4.75929	4.45159	4.77797	3.92291	3.80807	4.21484
P61026	-0.208599	3.65899	-2.75389	0.034737	0.244879	-3.95455	Not changed	RAB10			RAB10	3.72559	3.83739	3.72689	3.55757	3.62417	3.48234
P61081	0.0803406	4.04069	1.2358	0.264783	0.567952	-5.94733	Not changed	UBE2M			UBE2M	3.9546	4.05218	3.99478	4.07946	4.09745	4.06567
P61086	0.172719	3.50166	1.16146	0.291539	0.588075	-6.02953	Not changed	UBE2K			UBE2K	3.13294	3.4867	3.62626	3.49764	3.72674	3.53968
P61106	-0.247915	4.24859	-0.997499	0.358761	0.635847	-6.19925	Not changed	RAB14			RAB14	4.0701	4.94123	4.10632	4.16307	4.1828	4.02802
P61158	-0.0965773	4.47117	-0.936823	0.386631	0.65256	-6.25753	Not changed	ACTR3			ACTR3	4.48402	4.70576	4.3686	4.39029	4.43574	4.44261
P61160	0.0317319	4.85023	0.450908	0.668613	0.835546	-6.61421	Not changed	ACTR2			ACTR2	4.79323	4.84273	4.86713	4.85597	4.80571	4.93661
P61163	-0.0403952	4.2163	-0.522297	0.621027	0.806269	-6.57561	Not changed	ACTR1A			ACTR1A	4.1338	4.24505	4.33066	4.18835	4.22032	4.17964
P61204	-0.0725649	4.6616	-0.201654	0.847154	0.931985	-6.70641	Not changed	ARF3			ARF3	4.83916	5.32294	3.93156	4.77383	4.71084	4.39129
P61221	0.0330859	4.05573	0.285051	0.785626	0.907068	-6.68316	Not changed	ABCE1			ABCE1	4.03106	4.22516	3.86136	4.10992	4.14399	3.96292
P61247	-0.113765	6.05197	-1.15409	0.294315	0.588075	-6.03751	Not changed	RPS3A			RPS3A	6.19244	5.96623	6.16789	5.87605	6.06954	6.03967
P61353	-0.386479	5.32653	-2.6739	0.0385253	0.254835	-4.06262	Not changed	RPL27			RPL27	5.46656	5.31631	5.77645	5.22036	5.20612	4.97341
P61586	0.0572459	4.6734	0.339924	0.746025	0.884413	-6.66364	Not changed	RHOA			RHOA	4.89924	4.74409	4.291	4.79488	4.66131	4.64988
P61604	-0.201559	5.78115	-2.59963	0.0424428	0.262019	-4.16337	Not changed	HSPE1			HSPE1	5.91746	5.87803	5.8503	5.77784	5.67711	5.58618
P61619	0.00679939	4.83717	0.103214	0.92131	0.964903	-6.72371	Not changed	SEC61A1			SEC61A1	4.8566	4.83927	4.80544	4.81609	4.80788	4.89775
P61923	0.653271	4.0576	4.9078	0.00305771	0.123328	-1.37194	P-value <0.05 (>0.5x up)	COPZ1			COPZ1	3.58394	4.01134	3.59761	4.33887	4.41653	4.3973
P61956	-0.383787	5.90074	-1.43696	0.203003	0.501454	-5.71122	Not changed	SUMO2			SUMO2	6.19176	6.35124	5.7349	5.44414	5.47217	6.21023
P61964	-0.0317902	3.34889	-0.315051	0.763878	0.896211	-6.6729	Not changed	WDR5			WDR5	3.43083	3.37872	3.28481	3.20676	3.50016	3.29207
P61966	0.237517	4.34462	2.17902	0.0742836	0.335385	-4.73762	Not changed	AP1S1			AP1S1	4.08363	4.37428	4.21968	4.46439	4.58292	4.34283
P61970	-0.645325	4.44353	-3.27312	0.0181344	0.200037	-3.2693	P-value <0.05 (>0.5x down)	NUTF2			NUTF2	4.53048	4.56063	5.20746	4.16506	4.16066	4.03688
P61978	0.223208	6.7559	3.03211	0.0244007	0.225259	-3.58342	Not changed	HNRNPK			HNRNPK	6.60898	6.72881	6.59509	6.82767	6.85292	6.92191
P61981	-0.0128701	5.24304	-0.201533	0.847244	0.931985	-6.70644	Not changed	YWHAG			YWHAG	5.23642	5.27445	5.23755	5.25274	5.26539	5.19168
P62070	-0.143049	3.47961	-0.417506	0.691497	0.853406	-6.63047	Not changed	RRAS2			RRAS2	4.00027	3.49241	3.16073	3.73357	2.76494	3.72575
P62081	0.0752489	5.74334	0.730722	0.493728	0.726056	-6.43445	Not changed	RPS7			RPS7	5.90332	5.61316	5.60066	5.80244	5.75027	5.79017
P62136	0.789652	3.89693	5.13763	0.00245454	0.120088	-1.13884	P-value <0.05 (>0.5x up)	PPP1CA			PPP1CA	3.30117	3.78392	3.42124	4.31797	4.42813	4.12918
P62140	-0.346885	3.65067	-1.04115	0.339724	0.627902	-6.15574	Not changed	PPP1CB			PPP1CB	3.74957	3.95445	3.76832	3.06872	4.25033	3.11263
P62191	-0.0368263	4.62892	-0.150268	0.885702	0.948659	-6.71683	Not changed	PSMC1			PSMC1	4.19029	4.61212	5.1396	4.47904	4.73481	4.61768
P62195	-0.0747292	4.90741	-0.618922	0.559749	0.76791	-6.51526	Not changed	PSMC5			PSMC5	4.73623	5.12352	4.97458	4.94488	4.90181	4.76345
P62241	-0.116647	6.39254	-1.75063	0.1329	0.432193	-5.31327	Not changed	RPS8			RPS8	6.50248	6.39586	6.45424	6.30395	6.35551	6.34318
P62258	0.18522	6.85971	1.88985	0.109965	0.403947	-5.12886	Not changed	YWHAE			YWHAE	6.69477	6.94246	6.66408	6.90613	7.00506	6.94578
P62263	0.0635704	5.75079	0.545455	0.606002	0.796447	-6.56198	Not changed	RPS14			RPS14	5.72273	5.70848	5.72581	5.55235	5.95277	5.8426
P62269	0.104377	5.85197	0.665323	0.531692	0.754512	-6.48311	Not changed	RPS18			RPS18	5.46979	5.88104	6.04851	5.90205	5.86537	5.94505
P62277	-0.149906	6.15211	-1.50735	0.184727	0.484508	-5.62462	Not changed	RPS13			RPS13	6.18017	6.09786	6.40317	6.05297	6.04914	6.12937
P62280	0.171429	5.2365	1.53662	0.177592	0.476114	-5.58808	Not changed	RPS11			RPS11	5.01549	5.09981	5.33705	5.21167	5.40945	5.34552
P62306	-0.405637	4.46927	-2.51097	0.0476853	0.281918	-4.28407	Not changed	SNRPF			SNRPF	4.7898	4.32109	4.90538	4.27627	4.23251	4.29058
P62310	0.175654	3.63098	2.25425	0.0671261	0.318937	-4.63487	Not changed	LSM3			LSM3	3.65184	3.45419	3.52344	3.693	3.73736	3.72607
P62316	-0.0218261	4.86483	-0.267602	0.798376	0.908496	-6.68867	Not changed	SNRPD2			SNRPD2	4.87676	4.98569	4.76478	4.88534	4.85015	4.82626
P62318	-0.0653844	3.85643	-0.352347	0.737173	0.879761	-6.65877	Not changed	SNRPD3			SNRPD3	4.0363	3.60132	4.02974	3.65963	3.68183	4.12976
P62328	-0.0165852	6.2962	-0.119442	0.909002	0.959267	-6.72162	Not changed	TMSB4X			TMSB4X	6.05904	6.31557	6.53888	6.32576	6.36189	6.17608
P62333	-0.0306745	5.18857	-0.202507	0.846517	0.931985	-6.70621	Not changed	PSMC6			PSMC6	5.42932	5.28715	4.89526	5.18219	5.24964	5.08786
P62424	-0.128799	6.35413	-2.0573	0.0875824	0.36157	-4.90324	Not changed	RPL7A			RPL7A	6.45278	6.39885	6.40396	6.27186	6.28405	6.31329
P62701	0.28731	5.60213	1.86798	0.113287	0.407732	-5.15805	Not changed	RPS4X			RPS4X	5.33868	5.74383	5.29291	5.79834	5.8695	5.56951
P62750	-0.483585	5.6467	-1.18324	0.283466	0.585976	-6.00576	Not changed	RPL23A			RPL23A	5.96818	5.91885	5.77845	5.8961	5.87466	4.44396
P62753	0.021551	6.4564	0.29294	0.779885	0.903976	-6.68056	Not changed	RPS6			RPS6	6.47934	6.50225	6.3553	6.47693	6.50016	6.42446
P62805	-0.363173	8.07117	-5.14669	0.0024337	0.120088	-1.12981	Not changed	HIST1H4I			HIST1H4I	8.27212	8.25011	8.23604	7.95602	7.90384	7.8089
P62820	-0.197358	3.60265	-0.374904	0.721213	0.87352	-6.64949	Not changed	RAB1A			RAB1A	2.74574	3.47909	4.87917	3.52751	3.50546	3.47896
P62826	0.0384979	6.3557	0.483088	0.646932	0.826233	-6.59746	Not changed	RAN			RAN	6.43565	6.3032	6.27049	6.31647	6.44389	6.36448
P62829	0.707812	6.5506	4.79455	0.00341611	0.13192	-1.48976	P-value <0.05 (>0.5x up)	RPL23			RPL23	5.98054	6.50733	6.1022	6.93956	6.92113	6.85283
P62851	-0.0182998	5.67951	-0.197266	0.850429	0.93321	-6.70742	Not changed	RPS25			RPS25	5.56237	5.66861	5.835	5.66945	5.61986	5.72176
P62854	0.311785	4.22404	1.42541	0.206158	0.502489	-5.72525	Not changed	RPS26			RPS26	4.4202	3.6184	4.16584	4.34508	4.5434	4.25131
P62857	0.589719	5.6503	2.26948	0.0657671	0.31754	-4.61406	P-value >0.05 (>0.5x up)	RPS28			RPS28	5.25372	4.98897	5.82364	6.12169	5.59349	6.12031
P62861	0.479013	4.7554	2.1125	0.0812713	0.348273	-4.82825	Not changed	FAU			NA	4.87343	4.65475	4.0195	5.06638	5.02903	4.8893
P62873	0.235268	5.14889	0.834866	0.437207	0.687861	-6.34932	Not changed	GNB1			GNB1	4.39836	5.25439	5.44103	5.12359	5.30131	5.37467
P62879	0.40674	3.57718	2.14134	0.0781618	0.3411	-4.78899	Not changed	GNB2			GNB2	3.48817	3.01517	3.61809	3.61161	3.99717	3.73287
P62899	0.142818	5.92234	0.85351	0.427606	0.67782	-6.33314	Not changed	RPL31			RPL31	5.51113	5.88605	6.15562	5.99206	6.00229	5.98691
P62906	0.0933837	5.13381	0.771028	0.471274	0.709718	-6.40259	Not changed	RPL10A			RPL10A	5.11661	4.86519	5.27956	5.11738	5.24324	5.18089
P62913	-0.20099	6.33174	-1.29302	0.245681	0.550507	-5.88207	Not changed	RPL11			RPL11	6.4873	6.54873	6.26066	6.45267	5.95157	6.28948
P62937	-0.106188	6.47529	-1.22933	0.267022	0.568387	-5.95459	Not changed	PPIA			PPIA	6.59097	6.60799	6.38621	6.4037	6.46419	6.39871
P62942	-0.126071	5.692	-0.590867	0.577152	0.775362	-6.53372	Not changed	FKBP1A			FKBP1A	6.11249	5.68035	5.47228	5.76857	5.31651	5.80183
P62993	-0.217285	4.14524	-2.89512	0.0289961	0.238135	-3.76516	Not changed	GRB2			GRB2	4.32599	4.178	4.25766	4.09967	3.98978	4.02035
P62995	-0.10584	3.51676	-1.2427	0.262411	0.565649	-5.93954	Not changed	TRA2B			TRA2B	3.50677	3.50781	3.69448	3.43889	3.53568	3.41696
P63010	-0.0167725	4.64161	-0.147877	0.887505	0.948659	-6.71724	Not changed	AP2B1			AP2B1	4.50662	4.56975	4.87361	4.65022	4.59204	4.65741
P63092	0.00214016	3.39769	0.0156186	0.988068	0.991894	-6.72973	Not changed	GNAS			GNAS	3.5695	3.51552	3.10485	3.41273	3.41343	3.37014
P63092	0.00214016	3.39769	0.0156186	0.988068	0.991894	-6.72973	Not changed	GNAS			GNAS	3.5695	3.51552	3.10485	3.41273	3.41343	3.37014
P63104	-0.0839766	7.29102	-1.25457	0.258378	0.561623	-5.9261	Not changed	YWHAZ			YWHAZ	7.37942	7.35566	7.26394	7.24252	7.25268	7.25189
P63151	0.0404754	3.41982	0.393874	0.70791	0.864642	-6.64126	Not changed	PPP2R2A			PPP2R2A	3.53877	3.28943	3.37056	3.3635	3.57482	3.38186
P63208	0.216849	4.39047	1.5438	0.175882	0.474431	-5.57907	Not changed	SKP1			SKP1	4.33525	4.50812	4.00277	4.54372	4.51913	4.43384
P63218	-0.0977215	3.92185	-0.614361	0.562556	0.76962	-6.51832	Not changed	GNG5			GNG5	4.29631	3.85881	3.75701	3.98623	3.85524	3.7775
P63244	0.0482033	5.58991	0.470742	0.655207	0.828631	-6.60401	Not changed	RACK1			RACK1	5.58093	5.57339	5.54313	5.72532	5.69932	5.41741
P63261	0.316413	8.91774	3.79917	0.00978656	0.169381	-2.61258	Not changed	ACTG1			ACTG1	8.66465	8.80658	8.80737	9.10998	8.97717	9.14068
P63267	0.608186	4.14189	1.37426	0.220682	0.518465	-5.78674	P-value >0.05 (>0.5x up)	ACTG2			ACTG2	4.19112	4.49419	2.82807	4.21932	4.5498	4.56882
P67775	0.30973	3.77262	2.24077	0.0683543	0.323475	-4.65331	Not changed	PPP2CA			PPP2CA	3.50975	3.89976	3.44374	3.88621	3.88033	4.0159
P67809	-0.150426	6.60544	-2.16479	0.0757243	0.337782	-4.75703	Not changed	YBX1			YBX1	6.73795	6.64602	6.65799	6.56855	6.55166	6.47048
P67870	0.073419	3.81379	0.378992	0.718337	0.872679	-6.64774	Not changed	CSNK2B			CSNK2B	3.64927	4.20037	3.4816	3.91326	3.85681	3.78143
P67936	0.292934	5.83201	1.65431	0.151473	0.447414	-5.43849	Not changed	TPM4	TPM4		TPM4	5.84352	5.84455	5.36858	6.21455	5.90633	5.81457
P68036	-0.226211	3.84773	-0.741081	0.487888	0.723235	-6.4264	Not changed	UBE2L3			UBE2L3	4.5702	3.94936	3.36294	3.88384	3.59859	3.72143
P68104	-0.139841	7.46955	-1.84965	0.116149	0.411739	-5.18246	Not changed	EEF1A1			EEF1A1	7.57684	7.52432	7.51726	7.3697	7.50021	7.329
P68363	0.0488227	8.07278	0.398642	0.704584	0.86232	-6.63913	Not changed	TUBA1B			TUBA1B	8.23302	8.07972	7.83237	8.14084	8.157	7.99374
P68366	0.0385245	7.11344	0.129872	0.901106	0.955851	-6.72012	Not changed	TUBA4A			TUBA4A	7.23025	7.45744	6.59485	7.30841	7.41851	6.6712
P68371	0.454333	7.5184	3.73723	0.0105003	0.169381	-2.6877	Not changed	TUBB4B			TUBB4B	7.3648	7.29684	7.21206	7.63888	7.61555	7.98227
P68431	-0.235312	7.20244	-1.77625	0.12835	0.43019	-5.27961	Not changed	HIST1H3A			HIST1H3A	7.4798	7.14912	7.33136	7.29222	6.9957	6.96642
P69849	-0.0218583	3.81707	-0.189287	0.856393	0.936922	-6.70919	Not changed	NOMO3			NOMO3	3.80995	3.63871	4.03534	3.82543	3.7523	3.8407
P78318	-0.10254	3.36682	-0.797984	0.456664	0.701772	-6.38051	Not changed	IGBP1			IGBP1	3.66664	3.37865	3.20897	3.32851	3.2666	3.35154
P78344	-0.0217879	3.93057	-0.296187	0.777526	0.903463	-6.67947	Not changed	EIF4G2			EIF4G2	3.97301	3.89143	3.95995	3.83533	3.9396	3.9841
P78347	0.0421237	3.46492	0.229153	0.826708	0.918937	-6.69961	Not changed	GTF2I			GTF2I	3.51295	3.32405	3.49458	3.35796	3.22353	3.87646
P78371	-0.0354771	5.9998	-0.335464	0.749214	0.886036	-6.66535	Not changed	CCT2			CCT2	6.19689	5.98181	5.87391	6.06613	5.92502	5.95503
P78386	0.112013	4.68889	0.238003	0.820159	0.914366	-6.69724	Not changed	KRT85			KRT85	4.5732	5.57547	3.74997	4.87243	4.97859	4.38368
P78417	0.172703	4.80105	1.48701	0.189842	0.489249	-5.64982	Not changed	GSTO1			GSTO1	4.70287	4.60668	4.83456	4.74618	5.0781	4.83793
P80217	-0.329698	3.32486	-3.33031	0.0169229	0.195637	-3.1959	Not changed	IFI35			IFI35	3.67111	3.35835	3.43966	3.17509	3.14183	3.16311
P80723	-0.388233	5.84448	-2.42989	0.0530864	0.291476	-4.39476	Not changed	BASP1	BASP1		BASP1	6.048	5.73353	6.33427	5.62132	5.60756	5.72223
P82094	0.470919	2.96838	1.70304	0.141779	0.443061	-5.37541	Not changed	TMF1			TMF1	2.66458	3.30648	2.22771	3.14438	3.10699	3.36016
P82932	-0.0344286	3.52854	-0.282405	0.787554	0.907101	-6.68402	Not changed	MRPS6			MRPS6	3.46758	3.37975	3.78992	3.46649	3.54859	3.51889
P82979	0.0361361	4.76865	0.528432	0.617027	0.803374	-6.57205	Not changed	SARNP			SARNP	4.77455	4.70403	4.77317	4.72624	4.80204	4.83188
P84090	0.0378987	4.99258	0.278257	0.790581	0.907101	-6.68535	Not changed	ERH			ERH	4.91138	4.94456	5.06497	4.87947	4.86636	5.28877
P84095	-0.313576	3.52274	-1.60407	0.162137	0.45981	-5.50285	Not changed	RHOG			RHOG	3.56163	3.97825	3.49871	3.24858	3.69015	3.15915
P98175	-0.4862	3.44227	-1.10084	0.315047	0.60891	-6.09424	Not changed	RBM10			RBM10	3.22845	3.09768	4.72999	3.18441	3.20584	3.20727
P98194	-0.159717	3.45756	-0.983823	0.364899	0.636854	-6.21261	Not changed	ATP2C1			ATP2C1	3.61038	3.25396	3.74791	3.25084	3.29724	3.58502
Q00169	0.13603	3.27996	1.18449	0.28301	0.585976	-6.00439	Not changed	PITPNA			PITPNA	3.29896	3.35334	2.98353	3.36774	3.36997	3.30621
Q00325	0.037551	5.61569	0.140193	0.893305	0.952613	-6.71851	Not changed	SLC25A3			SLC25A3	5.99297	5.81536	4.98243	5.62821	5.67913	5.59607
Q00534	0.0466171	3.01869	0.408405	0.697797	0.857482	-6.63469	Not changed	CDK6			CDK6	3.06561	3.1072	2.81333	3.12513	2.90035	3.10051
Q00535	0.208087	3.20506	1.78422	0.126966	0.42913	-5.26911	Not changed	CDK5			CDK5	2.89934	3.21711	3.18659	3.30456	3.20092	3.42182
Q00577	-0.129609	2.93665	-2.09821	0.0828588	0.349741	-4.84769	Not changed	PURA			PURA	3.01348	2.98075	3.01013	2.87564	2.89359	2.84632
Q00610	0.16061	5.96952	1.80816	0.122896	0.424868	-5.2375	Not changed	CLTC			CLTC	5.76295	5.93263	5.97208	6.03053	6.13548	5.98347
Q00653	-0.150146	3.19	-1.9832	0.0968521	0.376417	-5.00348	Not changed	NFKB2			NFKB2	3.26192	3.18565	3.34766	3.12949	3.05865	3.15666
Q00688	-0.340693	4.50499	-1.40076	0.213046	0.510129	-5.75503	Not changed	FKBP3			FKBP3	4.31773	4.4792	5.22908	4.29066	4.32848	4.38479
Q01469	-0.220314	4.13379	-2.96589	0.0265141	0.225986	-3.671	Not changed	FABP5			FABP5	4.18906	4.24445	4.29834	3.99166	4.10638	3.97287
Q01518	0.255191	6.60679	2.96863	0.0264228	0.225986	-3.66737	Not changed	CAP1			CAP1	6.58897	6.41639	6.43224	6.63875	6.76511	6.79932
Q01650	-0.257691	4.4351	-3.03348	0.0243591	0.225259	-3.58162	Not changed	SLC7A5			SLC7A5	4.59653	4.44052	4.65478	4.24311	4.32215	4.3535
Q01658	0.631205	3.58793	3.72425	0.0106572	0.169381	-2.70352	P-value <0.05 (>0.5x up)	DR1			DR1	3.09599	3.55599	3.16502	3.8878	4.12641	3.6964
Q01780	0.344311	3.37784	1.82501	0.12011	0.41982	-5.21519	Not changed	EXOSC10			EXOSC10	3.22383	3.16829	3.22494	3.97491	3.30586	3.36922
Q01813	0.415385	4.92234	2.99457	0.0255752	0.225259	-3.633	Not changed	PFKP			PFKP	4.82464	4.87864	4.44066	5.18986	5.18657	5.01367
Q01814	0.0897713	2.91164	0.719953	0.49985	0.729283	-6.44273	Not changed	ATP2B2			ATP2B2	2.90069	2.74119	2.95837	2.75112	2.97545	3.14299
Q02156	-0.211359	2.90876	-1.38164	0.218533	0.516454	-5.77795	Not changed	PRKCE			PRKCE	3.30673	2.73463	3.00195	2.75795	2.86566	2.78563
Q02252	-0.229928	3.42289	-2.75315	0.0347702	0.244879	-3.95555	Not changed	ALDH6A1			ALDH6A1	3.50752	3.62599	3.48005	3.21107	3.39404	3.31867
Q02790	-0.203738	5.42961	-1.16449	0.290404	0.588075	-6.02624	Not changed	FKBP4			FKBP4	5.30939	5.88149	5.40356	5.37127	5.16268	5.44929
Q02809	-0.133654	3.63809	-0.598979	0.572087	0.77268	-6.52846	Not changed	PLOD1	PLOD1		PLOD1	3.46117	3.44247	4.21112	3.52001	3.53176	3.66203
Q02818	-0.132155	3.28267	-0.533727	0.613585	0.801192	-6.56895	Not changed	NUCB1			NUCB1	2.98749	3.8248	3.23394	2.93324	3.30707	3.40946
Q02878	-0.226973	6.00354	-2.21443	0.0708201	0.327437	-4.68927	Not changed	RPL6			RPL6	6.1598	5.93943	6.25185	5.86697	5.96053	5.84266
Q02880	-0.388298	3.1935	-1.01765	0.349868	0.633319	-6.17932	Not changed	TOP2B			TOP2B	2.85534	4.2733	3.03429	2.89112	3.1251	2.98181
Q02952	0.556572	4.37901	1.79644	0.124873	0.425593	-5.25299	P-value >0.05 (>0.5x up)	AKAP12			AKAP12	4.5212	3.39991	4.38107	4.76703	4.48105	4.72382
Q03135	-0.495087	3.86555	-2.10811	0.0817551	0.348273	-4.83422	Not changed	CAV1			CAV1	3.60337	4.21352	4.52239	3.56398	3.67021	3.61983
Q03169	0.128184	3.12629	0.500848	0.635128	0.817558	-6.58776	Not changed	TNFAIP2			TNFAIP2	2.91782	3.1125	3.15628	3.7676	2.90582	2.89773
Q03252	-0.204722	5.3345	-1.58246	0.166942	0.468049	-5.53031	Not changed	LMNB2			LMNB2	5.39937	5.22654	5.68466	5.18069	5.28816	5.22756
Q03468	-0.03291	3.12998	-0.375366	0.720888	0.87352	-6.64929	Not changed	ERCC6			ERCC6	3.04961	3.12268	3.26702	3.17667	3.12992	3.034
Q04695	-0.116685	2.9164	-0.670403	0.528676	0.752505	-6.47947	Not changed	KRT17			KRT17	2.83715	2.77153	3.31554	2.91234	2.67504	2.98679
Q04837	0.226915	6.08484	3.27099	0.0181812	0.200037	-3.27204	Not changed	SSBP1			SSBP1	6.04626	5.90952	5.95835	6.19038	6.18412	6.22038
Q04917	0.000548009	5.38415	0.00564649	0.995686	0.996785	-6.72986	Not changed	YWHAH			YWHAH	5.52423	5.41407	5.21332	5.3755	5.38067	5.39709
Q04917	0.000548009	5.38415	0.00564649	0.995686	0.996785	-6.72986	Not changed	YWHAH			YWHAH	5.52423	5.41407	5.21332	5.3755	5.38067	5.39709
Q04941	-0.206946	5.99429	-1.81552	0.121671	0.423053	-5.22776	Not changed	PLP2			PLP2	6.29642	6.07042	5.92645	5.93823	5.80491	5.92932
Q05048	-0.244774	3.29583	-1.18856	0.281524	0.585976	-5.99991	Not changed	CSTF1			CSTF1	3.57232	3.00612	3.67621	3.39373	3.08091	3.04568
Q05655	0.0886989	2.88009	0.637349	0.548497	0.761685	-6.50274	Not changed	PRKCD			PRKCD	2.8356	2.73125	2.94038	2.9925	3.12134	2.65949
Q06124	-0.0320754	2.94838	-0.509508	0.629414	0.813087	-6.58291	Not changed	PTPN11			PTPN11	2.95532	3.00079	2.93714	2.934	2.95274	2.91029
Q06210	-0.16004	3.54387	-2.11579	0.0809101	0.348273	-4.82377	Not changed	GFPT1			GFPT1	3.59707	3.56196	3.71265	3.52568	3.43387	3.432
Q06323	-0.0750703	4.41427	-0.641923	0.545727	0.760872	-6.49958	Not changed	PSME1			PSME1	4.47	4.62415	4.26126	4.43815	4.4313	4.26075
Q07021	0.44861	5.38633	5.71535	0.00145442	0.0977694	-0.586897	Not changed	C1QBP			C1QBP	5.10216	5.11928	5.26463	5.62603	5.54977	5.6561
Q07065	0.151614	5.60584	1.61081	0.160664	0.458206	-5.49425	Not changed	CKAP4			CKAP4	5.48665	5.64967	5.45377	5.59624	5.64629	5.8024
Q07157	-0.112076	3.6319	-0.469036	0.656355	0.828631	-6.60491	Not changed	TJP1			TJP1	3.60404	4.0075	3.45227	3.9514	3.18373	3.59246
Q07666	0.256497	4.44134	1.28444	0.248464	0.551434	-5.89196	Not changed	KHDRBS1			KHDRBS1	3.86731	4.54559	4.52638	4.54333	4.66166	4.50377
Q07812	0.003209	3.40523	0.0321267	0.975461	0.987139	-6.72928	Not changed	BAX			BAX	3.22856	3.53274	3.44959	3.41442	3.35192	3.45418
Q07812	0.003209	3.40523	0.0321267	0.975461	0.987139	-6.72928	Not changed	BAX			BAX	3.22856	3.53274	3.44959	3.41442	3.35192	3.45418
Q07955	-0.00924789	4.91687	-0.0996017	0.924053	0.966661	-6.72414	Not changed	SRSF1			SRSF1	5.05307	4.7793	4.93213	4.9398	4.85207	4.94488
Q07960	0.0251653	3.7135	0.209717	0.841145	0.928071	-6.70451	Not changed	ARHGAP1			ARHGAP1	3.46945	3.74783	3.88548	3.75315	3.74269	3.68241
Q08043	0.0987209	2.93276	0.591128	0.576989	0.775362	-6.53355	Not changed	ACTN3			ACTN3	3.20035	2.76239	2.68745	2.95156	2.83335	3.16145
Q08211	0.0337841	5.24189	0.334682	0.749774	0.886036	-6.66565	Not changed	DHX9			DHX9	5.36106	5.08773	5.22621	5.1823	5.22475	5.36929
Q08378	0.917208	3.91492	3.54523	0.0131102	0.181058	-2.92436	P-value <0.05 (>0.5x up)	GOLGA3			GOLGA3	3.19889	3.9593	3.21076	4.06936	4.63962	4.41159
Q08379	-0.0391706	3.04358	-0.413333	0.694382	0.855604	-6.63242	Not changed	GOLGA2			GOLGA2	3.00708	2.96827	3.21415	3.04093	2.94202	3.08903
Q08380	0.252309	3.43673	1.62247	0.158149	0.454898	-5.47936	Not changed	LGALS3BP			LGALS3BP	3.48089	3.46463	2.9862	3.49761	3.6746	3.51643
Q08722	-0.590049	3.76187	-7.03726	0.000503014	0.0608647	0.512117	P-value <0.05 (>0.5x down)	CD47			CD47	4.1707	4.06863	3.93133	3.46998	3.44871	3.48183
Q08752	0.26015	2.96802	3.18021	0.0203113	0.207449	-3.38948	Not changed	PPID			PPID	2.80995	2.90482	2.79907	3.15364	2.9834	3.15725
Q08945	0.0414544	3.83918	0.649482	0.541167	0.759056	-6.49431	Not changed	SSRP1			SSRP1	3.84957	3.80104	3.80474	3.90108	3.838	3.84063
Q08J23	0.256789	3.92898	0.763943	0.475168	0.712752	-6.40829	Not changed	NSUN2			NSUN2	3.3311	4.56701	3.50365	3.98792	3.95618	4.22802
Q09028	-0.845612	4.11066	-1.66268	0.149761	0.447361	-5.42769	P-value >0.05 (>0.5x down)	RBBP4			RBBP4	5.12457	3.71742	4.75842	4.49949	3.01913	3.54496
Q09161	0.275102	3.47025	2.34221	0.0596622	0.305805	-4.51461	Not changed	NCBP1			NCBP1	3.40968	3.46169	3.12673	3.71648	3.50414	3.60278
Q0VDF9	-0.0264713	3.10059	-0.333914	0.750324	0.886036	-6.66594	Not changed	HSPA14			HSPA14	3.07945	3.06675	3.19527	3.04343	3.0383	3.18032
Q10567	-0.109768	4.39212	-1.38029	0.218922	0.516702	-5.77955	Not changed	AP1B1			AP1B1	4.36607	4.56056	4.41439	4.29512	4.34883	4.36776
Q10570	-0.307367	3.34141	-0.627627	0.554416	0.764723	-6.50939	Not changed	CPSF1			CPSF1	2.92754	4.48663	3.0711	2.88983	3.79075	2.88259
Q10713	-0.284891	3.69872	-3.26583	0.0182954	0.200037	-3.27868	Not changed	PMPCA			PMPCA	3.88098	3.75923	3.8833	3.43679	3.57789	3.65416
Q12765	0.165882	4.56899	0.200751	0.847827	0.931985	-6.70662	Not changed	SCRN1			SCRN1	3.66946	5.97394	3.81475	4.80651	3.46316	5.68613
Q12788	-0.145134	3.13616	-1.98495	0.0966229	0.376332	-5.00113	Not changed	TBL3			TBL3	3.25447	3.23025	3.14148	3.10745	2.99177	3.09157
Q12792	0.447661	4.07459	3.65356	0.0115586	0.170044	-2.79012	Not changed	TWF1			TWF1	3.66317	3.99827	3.89084	4.39942	4.13797	4.35787
Q12797	0.0870069	4.65555	0.356936	0.733914	0.879243	-6.65692	Not changed	ASPH			ASPH	4.5739	4.72811	4.53412	4.36924	4.47952	5.24838
Q12840	0.137039	2.8724	0.730174	0.494038	0.726056	-6.43488	Not changed	KIF5A			KIF5A	2.59892	3.0731	2.73962	3.2306	2.67932	2.91284
Q12841	-0.169921	3.66677	-0.995948	0.359453	0.635847	-6.20077	Not changed	FSTL1	FSTL1		FSTL1	3.37133	3.94176	3.9421	3.59689	3.60427	3.54427
Q12874	0.660524	3.88455	3.72179	0.0106872	0.169381	-2.70651	P-value <0.05 (>0.5x up)	SF3A3			SF3A3	3.21521	3.89875	3.54892	4.27751	4.1928	4.17413
Q12888	-0.167655	3.24749	-0.884415	0.412039	0.667724	-6.30571	Not changed	TP53BP1			TP53BP1	3.19171	3.75325	3.049	3.18099	3.16516	3.14484
Q12904	0.308021	3.68095	3.37728	0.0159949	0.193539	-3.13598	Not changed	AIMP1			AIMP1	3.44031	3.67735	3.46318	3.88435	3.84659	3.77396
Q12906	-0.229545	5.44274	-1.16023	0.292	0.588075	-6.03086	Not changed	ILF3			ILF3	5.48705	5.91526	5.27023	5.20006	5.21106	5.57279
Q12907	-0.154591	4.09481	-1.02271	0.347662	0.633319	-6.17427	Not changed	LMAN2			LMAN2	4.50294	3.99519	4.01819	4.03885	4.01829	3.99542
Q12931	0.222296	4.64479	1.01421	0.351375	0.633319	-6.18275	Not changed	TRAP1			TRAP1	4.52577	4.6747	4.40046	4.7777	4.33062	5.1595
Q12933	0.0713782	3.05675	1.06998	0.327614	0.624713	-6.12632	Not changed	TRAF2			TRAF2	3.0209	2.97136	3.07091	3.08224	3.0649	3.13017
Q12965	-0.145537	2.88967	-1.52025	0.181549	0.481741	-5.60855	Not changed	MYO1E			MYO1E	2.97316	3.09465	2.81951	2.73786	2.84284	2.87002
Q12996	-0.0340356	3.13766	-0.507844	0.630509	0.813922	-6.58385	Not changed	CSTF3			CSTF3	3.16614	3.08866	3.20922	3.11994	3.11284	3.12913
Q13009	-0.478699	3.40633	-1.488	0.189591	0.489249	-5.6486	Not changed	TIAM1			TIAM1	3.86599	3.5245	3.54655	3.82636	3.09553	2.57906
Q13011	-0.0260399	3.18915	-0.310378	0.76725	0.899005	-6.67456	Not changed	ECH1			ECH1	3.10666	3.33183	3.16802	3.18373	3.20628	3.13838
Q13043	0.136888	3.43786	1.35894	0.225212	0.520713	-5.80495	Not changed	STK4			STK4	3.23533	3.54451	3.3284	3.55989	3.4514	3.50761
Q13045	0.0165324	3.66703	0.243005	0.816465	0.912795	-6.69586	Not changed	FLII			FLII	3.65787	3.69923	3.6192	3.61438	3.70427	3.70725
Q13077	0.15026	3.29664	1.95475	0.100672	0.383552	-5.04181	Not changed	TRAF1			TRAF1	3.30524	3.2197	3.1396	3.43235	3.35812	3.32486
Q13136	-0.438289	2.95864	-2.84965	0.0307233	0.241572	-3.82592	Not changed	PPFIA1			PPFIA1	3.16825	2.93214	3.43297	2.88999	2.74425	2.58424
Q13151	0.228361	3.30827	1.02994	0.344533	0.632649	-6.16703	Not changed	HNRNPA0			HNRNPA0	3.13472	3.13044	3.31711	3.91648	3.13837	3.2125
Q13177	-0.390574	4.88072	-3.09385	0.0225953	0.220487	-3.50223	Not changed	PAK2			PAK2	5.08069	4.93592	5.21142	4.4733	4.80721	4.77581
Q13185	-0.0520901	4.1934	-0.273373	0.794151	0.907101	-6.68689	Not changed	CBX3			CBX3	4.48569	4.37292	3.79972	4.22946	4.18471	4.0879
Q13190	0.084007	3.28527	0.73171	0.493169	0.726056	-6.43369	Not changed	STX5			STX5	3.37855	3.17289	3.17836	3.28408	3.18759	3.51015
Q13200	-0.0124639	5.19244	-0.164751	0.874797	0.94311	-6.7142	Not changed	PSMD2			PSMD2	5.25198	5.09061	5.25342	5.20164	5.16597	5.191
Q13242	0.2359	4.32118	1.73479	0.135794	0.436946	-5.33402	Not changed	SRSF9			SRSF9	4.12946	4.17444	4.3058	4.58424	4.56602	4.16714
Q13243	0.0321367	3.79016	0.257893	0.8055	0.909217	-6.69159	Not changed	SRSF5			SRSF5	3.92026	3.83397	3.56804	3.67202	3.93673	3.80993
Q13247	0.291475	4.20923	1.04683	0.337309	0.627732	-6.14999	Not changed	SRSF6			SRSF6	4.03445	4.30122	3.85483	3.91223	4.2296	4.92308
Q13263	0.529578	5.0152	1.91908	0.105677	0.393846	-5.08973	P-value >0.05 (>0.5x up)	TRIM28			TRIM28	4.63062	4.97315	4.64746	5.88495	4.97979	4.97522
Q13283	0.276816	5.38224	1.89717	0.108875	0.401643	-5.11907	Not changed	G3BP1			G3BP1	5.00733	5.17776	5.54641	5.52568	5.51118	5.5251
Q13347	-0.11058	4.52321	-1.11473	0.309524	0.60407	-6.07961	Not changed	EIF3I			EIF3I	4.69579	4.64778	4.39193	4.47424	4.45609	4.47343
Q13404	0.79875	4.73471	2.50224	0.0482383	0.282436	-4.29599	P-value <0.05 (>0.5x up)	UBE2V1			UBE2V1	3.59822	4.79703	4.61074	5.21814	5.06103	5.12306
Q13423	-0.113824	3.56179	-1.36761	0.222638	0.518726	-5.79466	Not changed	NNT			NNT	3.61815	3.67257	3.5654	3.4742	3.41684	3.6236
Q13428	-0.189793	4.24731	-2.20616	0.0716138	0.328208	-4.70057	Not changed	TCOF1			TCOF1	4.36287	4.21297	4.45079	4.11022	4.151	4.19603
Q13435	-0.162842	4.17061	-1.42506	0.206256	0.502489	-5.72568	Not changed	SF3B2			SF3B2	4.12213	4.4205	4.21347	4.14431	4.18396	3.9393
Q13442	-0.147628	4.4082	-0.998273	0.358416	0.635847	-6.19849	Not changed	PDAP1			PDAP1	4.62078	4.34798	4.47728	4.42103	4.05818	4.52395
Q13451	-0.315425	3.52081	-1.70281	0.141824	0.443061	-5.37572	Not changed	FKBP5			FKBP5	3.90807	3.84068	3.28681	3.49139	3.24056	3.35734
Q13459	-0.575288	3.23443	-1.77235	0.129032	0.43019	-5.28474	P-value >0.05 (>0.5x down)	MYO9B			MYO9B	4.22234	2.92119	3.4227	2.94449	2.86641	3.02947
Q13464	0.328386	2.97613	1.29753	0.244231	0.548325	-5.87687	Not changed	ROCK1			ROCK1	2.73539	2.80423	2.89619	2.88124	2.81938	3.72034
Q13492	-0.181516	4.29208	-1.03336	0.343061	0.632649	-6.1636	Not changed	PICALM			PICALM	4.73257	4.21239	4.20354	4.34049	4.23575	4.02771
Q13501	0.0550459	3.32956	0.499062	0.636309	0.817979	-6.58875	Not changed	SQSTM1			SQSTM1	3.23615	3.1889	3.48105	3.23295	3.44426	3.39403
Q13509	0.092286	2.95203	0.944692	0.382923	0.650145	-6.25012	Not changed	TUBB3			TUBB3	2.85583	2.95558	2.90625	3.03199	2.83239	3.13013
Q13523	0.0189687	3.20422	0.280938	0.788625	0.907101	-6.68449	Not changed	PRPF4B			PRPF4B	3.25643	3.17051	3.15727	3.19636	3.19134	3.25341
Q13541	-0.0258238	4.10668	-0.0849029	0.935227	0.971073	-6.7257	Not changed	EIF4EBP1			EIF4EBP1	4.00856	3.73562	4.61461	4.56288	3.73821	3.98023
Q13546	-0.0856214	3.3105	-0.910892	0.399047	0.663859	-6.28163	Not changed	RIPK1			RIPK1	3.26181	3.40609	3.39204	3.27309	3.39195	3.13805
Q13561	0.566622	4.81216	3.73936	0.0104748	0.169381	-2.6851	P-value <0.05 (>0.5x up)	DCTN2			DCTN2	4.35155	4.85292	4.38208	5.11977	5.14443	5.0222
Q13564	-0.0873171	3.95684	-0.977311	0.367851	0.636854	-6.21893	Not changed	NAE1			NAE1	3.88494	3.98901	4.12755	3.85448	3.90509	3.97998
Q13573	-0.102385	3.43167	-1.06092	0.331382	0.626518	-6.13563	Not changed	SNW1			SNW1	3.31534	3.58301	3.55023	3.35469	3.34134	3.4454
Q13601	-0.215287	4.01478	-0.794974	0.458279	0.701921	-6.383	Not changed	KRR1			KRR1	4.15132	3.81268	4.40327	4.28153	3.39324	4.04664
Q13618	0.384542	3.16744	2.29243	0.0637727	0.312831	-4.58268	Not changed	CUL3			CUL3	3.30406	2.93787	2.68357	3.26579	3.36773	3.44561
Q13619	0.0538321	2.86906	0.705052	0.508406	0.737615	-6.45401	Not changed	CUL4A			CUL4A	2.89385	2.90303	2.72955	2.89624	2.90025	2.89144
Q13620	-0.304902	3.81113	-3.00482	0.0252484	0.225259	-3.61945	Not changed	CUL4B			CUL4B	3.93942	3.80942	4.14191	3.62966	3.66689	3.6795
Q13637	-0.181733	4.10125	-1.42947	0.205045	0.501708	-5.72033	Not changed	RAB32			RAB32	4.36358	4.07345	4.13932	3.94277	4.2097	3.87866
Q13740	0.14713	4.69595	1.58524	0.166316	0.468049	-5.52678	Not changed	ALCAM			ALCAM	4.70804	4.69535	4.46375	4.78983	4.80726	4.71145
Q13748	-0.871903	4.82726	-0.336941	0.748157	0.886036	-6.66479	P-value >0.05 (>0.5x down)	TUBA3C			TUBA3C	2.69872	2.57986	10.5111	2.75353	2.74175	7.67866
Q13885	-0.0254066	5.50105	-0.319138	0.760933	0.893911	-6.67143	Not changed	TUBB2A			TUBB2A	5.50062	5.46594	5.57471	5.3837	5.56144	5.51992
Q13951	0.180214	4.23072	0.45049	0.668897	0.835546	-6.61443	Not changed	CBFB			CBFB	4.42812	4.45306	3.54065	5.05187	3.99181	3.91878
Q14008	0.0400146	4.17893	0.184437	0.860024	0.937503	-6.71024	Not changed	CKAP5			CKAP5	4.22191	3.8531	4.40175	4.07621	3.94841	4.57217
Q14019	-0.0091727	5.30802	-0.0901334	0.931249	0.970273	-6.72517	Not changed	COTL1			COTL1	5.35068	5.12725	5.45988	5.29447	5.2939	5.32192
Q14061	0.0110858	4.76119	0.0454683	0.965277	0.983152	-6.72868	Not changed	COX17			COX17	5.02476	5.05077	4.19141	4.74623	4.80383	4.75014
Q14061	0.0110858	4.76119	0.0454683	0.965277	0.983152	-6.72868	Not changed	COX17			COX17	5.02476	5.05077	4.19141	4.74623	4.80383	4.75014
Q14126	-0.119974	3.10316	-1.77066	0.129329	0.43019	-5.28697	Not changed	DSG2			DSG2	3.12456	3.15395	3.21093	3.02373	3.00802	3.09776
Q14137	0.0487916	3.12666	0.542526	0.60789	0.79792	-6.56374	Not changed	BOP1			BOP1	2.97867	3.23584	3.09229	3.14527	3.20517	3.10274
Q14151	-0.063587	3.69638	-0.69173	0.516137	0.742048	-6.46393	Not changed	SAFB2			SAFB2	3.6256	3.86659	3.69233	3.68505	3.72517	3.58355
Q14152	-0.0365144	4.49283	-0.412191	0.695173	0.855996	-6.63295	Not changed	EIF3A			EIF3A	4.57652	4.45359	4.50314	4.44329	4.6071	4.37333
Q14157	-0.116191	4.21151	-0.60947	0.565576	0.77124	-6.52157	Not changed	UBAP2L			UBAP2L	3.95394	4.50465	4.35024	4.31352	3.87144	4.2753
Q14165	-0.0906846	3.79387	-1.26143	0.256068	0.559277	-5.91829	Not changed	MLEC			MLEC	3.85263	3.83373	3.83128	3.72862	3.67928	3.83768
Q14192	0.0527361	3.6881	0.740285	0.488335	0.723235	-6.42702	Not changed	FHL2			FHL2	3.68073	3.63034	3.67412	3.78355	3.72437	3.63547
Q14195	-0.483949	4.7289	-0.917716	0.39575	0.663237	-6.27533	Not changed	DPYSL3	DPYSL3		DPYSL3	4.35413	4.34532	6.21317	4.35581	4.45617	4.6488
Q14240	-0.159233	3.57421	-1.61367	0.160045	0.458172	-5.49061	Not changed	EIF4A2			EIF4A2	3.54231	3.77615	3.64302	3.62172	3.40947	3.4526
Q14247	-0.259213	4.66445	-3.05644	0.023671	0.225259	-3.55137	Not changed	CTTN			CTTN	4.77343	4.69618	4.91257	4.54135	4.58947	4.47372
Q14258	0.817307	4.67695	7.26877	0.000424728	0.0606432	0.683837	P-value <0.05 (>0.5x up)	TRIM25			TRIM25	4.07089	4.30031	4.43369	5.15089	5.09725	5.00868
Q14289	0.127685	3.58726	0.275843	0.792345	0.907101	-6.68611	Not changed	PTK2B			PTK2B	2.82018	3.17358	4.57649	3.49701	3.88509	3.57121
Q14318	-0.0994999	3.42927	-0.817546	0.446267	0.696892	-6.3641	Not changed	FKBP8			FKBP8	3.71808	3.36932	3.34967	3.35952	3.31955	3.45949
Q14444	-0.147009	5.15194	-1.58248	0.166937	0.468049	-5.53028	Not changed	CAPRIN1			CAPRIN1	5.12566	5.18662	5.36404	4.98932	5.10588	5.14009
Q14498	-0.0752541	4.40221	-0.97856	0.367283	0.636854	-6.21772	Not changed	RBM39			RBM39	4.44395	4.38072	4.49485	4.32646	4.30913	4.45817
Q14554	0.189572	3.27507	1.25352	0.258732	0.561721	-5.9273	Not changed	PDIA5			PDIA5	3.23666	3.20941	3.09478	3.21939	3.69033	3.19985
Q14558	-0.315956	3.5929	-1.79409	0.125271	0.425593	-5.25609	Not changed	PRPSAP1			PRPSAP1	3.96874	3.80406	3.47984	3.55914	3.16225	3.58338
Q14566	-0.0578665	4.7347	-0.477764	0.650494	0.827859	-6.6003	Not changed	MCM6			MCM6	4.90942	4.83027	4.55123	4.69101	4.60373	4.82258
Q14568	-0.343298	3.28585	-1.68609	0.14508	0.446306	-5.39742	Not changed	HSP90AA2P			NA	3.4852	3.3199	3.5674	3.36693	2.67341	3.30227
Q14651	0.0354241	2.89885	0.264375	0.800741	0.908908	-6.68965	Not changed	PLS1			PLS1	2.79025	2.79165	3.06153	3.13602	2.77319	2.84049
Q14671	-0.665869	3.38218	-3.08299	0.0229021	0.222285	-3.51649	P-value <0.05 (>0.5x down)	PUM1			PUM1	4.11123	3.50773	3.5264	3.12351	3.26328	2.76097
Q14676	0.432648	3.36216	1.79824	0.124567	0.425593	-5.25062	Not changed	MDC1			MDC1	2.98867	2.83246	3.61637	3.85822	3.48799	3.38924
Q14677	-0.376146	4.044	-5.39775	0.00192963	0.116742	-0.884435	Not changed	CLINT1			CLINT1	4.30785	4.17144	4.21695	3.88268	3.84479	3.84032
Q14683	-0.169616	4.52188	-0.498992	0.636356	0.817979	-6.58879	Not changed	SMC1A			SMC1A	5.35794	4.46488	3.99723	4.37293	4.46325	4.47502
Q14684	0.188499	3.30839	1.06714	0.32879	0.624874	-6.12924	Not changed	RRP1B			RRP1B	3.22224	3.15986	3.26033	3.79594	3.2037	3.20828
Q14690	-0.871732	3.6067	-2.86073	0.0302923	0.241403	-3.8111	P-value <0.05 (>0.5x down)	PDCD11			PDCD11	4.0343	3.42893	4.66446	3.19283	3.12069	3.19896
Q14691	-0.15448	3.12204	-1.15502	0.293961	0.588075	-6.0365	Not changed	GINS1			GINS1	3.08731	3.04874	3.46179	3.01913	3.15158	2.96369
Q14694	0.00565395	3.57751	0.0542375	0.958587	0.978623	-6.72817	Not changed	USP10			USP10	3.56924	3.54189	3.61292	3.77698	3.51226	3.45178
Q14694	0.00565395	3.57751	0.0542375	0.958587	0.978623	-6.72817	Not changed	USP10			USP10	3.56924	3.54189	3.61292	3.77698	3.51226	3.45178
Q14697	0.0759153	5.13552	0.57934	0.584397	0.779552	-6.54108	Not changed	GANAB			GANAB	5.03219	5.33955	4.92094	5.25311	5.21442	5.05289
Q14738	0.0107469	4.08828	0.068581	0.947653	0.975568	-6.72715	Not changed	PPP2R5D			PPP2R5D	4.24503	4.08553	3.91815	3.94806	3.9487	4.3842
Q14764	-0.270188	4.08934	-0.981118	0.366123	0.636854	-6.21524	Not changed	MVP			MVP	3.99642	4.58934	4.08755	3.42738	4.2349	4.20047
Q14839	0.415008	3.50446	1.32912	0.234273	0.53485	-5.84008	Not changed	CHD4			CHD4	3.6577	3.55688	2.6763	3.58472	4.09169	3.45949
Q14847	-0.207878	6.09098	-2.32941	0.0606926	0.306965	-4.53213	Not changed	LASP1			LASP1	6.18053	6.09862	6.30561	6.05233	6.02265	5.88614
Q14914	0.10598	3.43484	1.02357	0.347291	0.633319	-6.17342	Not changed	PTGR1			PTGR1	3.52998	3.31706	3.2985	3.53423	3.57603	3.35322
Q14966	0.0661887	2.73596	0.998066	0.358508	0.635847	-6.19869	Not changed	ZNF638			ZNF638	2.67429	2.71562	2.7187	2.74329	2.82972	2.73416
Q14974	0.78287	5.45648	3.90529	0.0086866	0.169381	-2.48531	P-value <0.05 (>0.5x up)	KPNB1			KPNB1	4.74513	5.33852	5.11147	6.10339	5.8566	5.58375
Q14978	-0.280243	3.86511	-0.905197	0.401815	0.664807	-6.28685	Not changed	NOLC1			NOLC1	3.77624	4.33665	3.90281	3.40296	3.40406	4.36795
Q14980	-0.392359	4.43056	-2.80188	0.032659	0.241572	-3.88999	Not changed	NUMA1			NUMA1	4.75907	4.50556	4.61558	4.12486	4.49799	4.08029
Q14BN4	0.197143	3.57892	0.466994	0.65773	0.828969	-6.60597	Not changed	SLMAP			SLMAP	3.40832	2.68855	4.34419	3.72892	3.40834	3.89522
Q14C86	-1.39788	4.191	-12.6129	2.14e-05	0.0147986	3.46982	P-value <0.05 (>0.5x down)	GAPVD1			GAPVD1	4.92599	4.71232	5.0315	3.51916	3.57996	3.37707
Q14CN4	0.640368	3.03303	1.74616	0.133711	0.433366	-5.31913	P-value >0.05 (>0.5x up)	KRT72			KRT72	2.83544	2.57902	2.72406	4.15059	2.69161	3.21743
Q15007	-0.0933267	3.10334	-1.31668	0.238149	0.540301	-5.85462	Not changed	WTAP			WTAP	3.22886	3.0962	3.12493	3.08993	3.05969	3.02039
Q15008	-0.294901	4.55475	-1.41947	0.207798	0.504891	-5.73245	Not changed	PSMD6			PSMD6	4.54953	4.4077	5.14938	4.50326	4.44924	4.2694
Q15020	-0.0849789	3.53982	-0.192021	0.854348	0.936378	-6.70859	Not changed	SART3			SART3	3.44379	2.91822	4.38491	3.14609	4.09898	3.2469
Q15021	0.132529	3.86308	2.01877	0.0922836	0.368594	-4.95543	Not changed	NCAPD2			NCAPD2	3.76841	3.85327	3.76877	3.92668	3.90576	3.95561
Q15024	0.393233	3.27331	3.93993	0.00835815	0.169381	-2.44415	Not changed	EXOSC7			EXOSC7	3.22206	3.07818	2.92985	3.5554	3.4491	3.40528
Q15029	0.145169	4.95011	1.14074	0.299398	0.59197	-6.05189	Not changed	EFTUD2			EFTUD2	4.80341	5.13123	4.69795	5.07674	4.96647	5.02489
Q15046	0.026953	4.5752	0.128219	0.902356	0.955851	-6.72037	Not changed	KARS			KARS	4.28457	4.51336	4.88724	4.30499	4.87713	4.58391
Q15056	0.0142433	4.26955	0.159019	0.879109	0.945811	-6.71527	Not changed	EIF4H			EIF4H	4.15774	4.3119	4.31765	4.37628	4.28437	4.16937
Q15075	-0.0236345	4.34803	-0.0446742	0.965883	0.983218	-6.72872	Not changed	EEA1			EEA1	5.37195	3.85332	3.85426	5.07568	3.87162	4.06132
Q15075	-0.0236345	4.34803	-0.0446742	0.965883	0.983218	-6.72872	Not changed	EEA1			EEA1	5.37195	3.85332	3.85426	5.07568	3.87162	4.06132
Q15084	0.272648	5.65151	1.44972	0.199569	0.498588	-5.69566	Not changed	PDIA6			PDIA6	5.33973	5.93251	5.27333	5.71608	5.85413	5.7933
Q15147	0.166766	2.91576	1.99368	0.0954832	0.374998	-4.98934	Not changed	PLCB4			PLCB4	2.75885	2.96738	2.77089	2.97334	3.03103	2.99306
Q15181	0.329205	4.64208	1.2283	0.26738	0.568387	-5.95575	Not changed	PPA1			PPA1	4.52174	4.62637	4.28432	4.4562	4.56916	5.39468
Q15185	0.443181	4.7895	1.3704	0.221815	0.518726	-5.79134	Not changed	PTGES3			PTGES3	4.80982	5.01504	3.87888	5.14667	5.17478	4.71183
Q15233	0.258224	4.90857	3.34348	0.0166569	0.195637	-3.17908	Not changed	NONO			NONO	4.75471	4.75484	4.82884	4.95065	5.13239	5.03001
Q15276	-0.470843	4.32821	-2.1647	0.0757328	0.337782	-4.75714	Not changed	RABEP1			RABEP1	4.17971	4.5311	4.98009	3.93675	4.07796	4.26364
Q15293	0.036001	5.31628	0.175835	0.866472	0.940222	-6.71202	Not changed	RCN1			RCN1	5.54519	5.48425	4.86539	5.35003	5.47806	5.17473
Q15365	-0.0972589	6.50684	-1.41424	0.209252	0.505637	-5.73877	Not changed	PCBP1			PCBP1	6.56433	6.60764	6.49445	6.45895	6.49732	6.41837
Q15382	0.288715	4.15828	1.48624	0.190039	0.489249	-5.65078	Not changed	RHEB			RHEB	4.10206	3.85348	4.08622	4.56092	3.89551	4.45149
Q15386	0.119258	3.47684	1.15897	0.292471	0.588075	-6.03222	Not changed	UBE3C			UBE3C	3.40284	3.33933	3.50948	3.60594	3.63954	3.36394
Q15388	-0.115329	4.96724	-1.46824	0.194683	0.493003	-5.67297	Not changed	TOMM20			TOMM20	4.99453	5.01768	5.06251	4.84167	4.86379	5.02327
Q15393	-0.501129	4.8682	-1.90618	0.107548	0.399183	-5.10702	P-value >0.05 (>0.5x down)	SF3B3			SF3B3	4.82833	4.7984	5.72957	4.57318	4.63542	4.64431
Q15398	-0.153156	3.22562	-1.26417	0.255152	0.558627	-5.91517	Not changed	DLGAP5			DLGAP5	3.14149	3.24511	3.52001	3.06964	3.12105	3.25644
Q15404	0.169747	4.07574	2.03159	0.0906919	0.36579	-4.93808	Not changed	RSU1			RSU1	3.87261	3.99374	4.10624	4.18506	4.12844	4.16833
Q15417	0.164509	5.20188	2.41242	0.054333	0.291476	-4.41863	Not changed	CNN3			CNN3	5.07316	5.16996	5.11576	5.28262	5.33099	5.2388
Q15424	-0.0186996	3.69753	-0.0818469	0.937552	0.971653	-6.726	Not changed	SAFB			SAFB	4.18873	3.61111	3.3208	3.55521	3.73538	3.77394
Q15427	-0.150673	4.6078	-0.78999	0.460962	0.703065	-6.38712	Not changed	SF3B4			SF3B4	4.73004	4.67514	4.64424	4.76217	4.73285	4.10238
Q15459	-0.355705	4.34949	-2.42749	0.0532557	0.291476	-4.39803	Not changed	SF3A1			SF3A1	4.3728	4.41284	4.79637	4.26213	4.25268	4.00009
Q15582	1.013	3.89657	2.67484	0.0384784	0.254835	-4.06134	P-value <0.05 (>0.5x up)	TGFBI	TGFBI	TGFBI	TGFBI	2.73572	3.46917	3.96532	4.92643	4.02825	4.25452
Q15637	0.248602	3.51577	2.39422	0.0556643	0.293694	-4.44351	Not changed	SF1			SF1	3.24173	3.50903	3.42364	3.75158	3.63785	3.53077
Q15643	-1.02163	4.90755	-1.71513	0.13947	0.441778	-5.35968	P-value >0.05 (>0.5x down)	TRIP11			TRIP11	5.25432	5.46214	5.53863	3.13937	5.575	4.47582
Q15691	-0.0991434	5.3109	-1.11703	0.308615	0.603778	-6.07717	Not changed	MAPRE1			MAPRE1	5.39102	5.47172	5.21868	5.29879	5.26692	5.21828
Q15717	0.247053	4.68272	2.03305	0.0905122	0.36579	-4.93611	Not changed	ELAVL1			ELAVL1	4.59401	4.34879	4.73478	4.90002	4.70271	4.81601
Q15750	0.211682	2.92612	1.07257	0.326542	0.624315	-6.12365	Not changed	TAB1			TAB1	2.69736	2.81398	2.94949	2.79107	3.45647	2.84833
Q15785	0.194129	4.72023	1.5153	0.182763	0.482149	-5.61472	Not changed	TOMM34			TOMM34	4.4654	4.76671	4.6374	4.69158	4.73757	5.02275
Q15819	-0.422226	4.26841	-0.691336	0.516367	0.742048	-6.46422	Not changed	UBE2V2			UBE2V2	4.57972	4.32975	4.52909	4.42695	2.661	5.08393
Q15836	-0.1871	5.03655	-1.43562	0.203366	0.501454	-5.71285	Not changed	VAMP3			VAMP3	5.13736	5.17978	5.07314	5.10186	5.05246	4.67467
Q15907	-0.0606579	4.35674	-0.622686	0.557439	0.766479	-6.51273	Not changed	RAB11B			RAB11B	4.45509	4.2882	4.41793	4.43161	4.37025	4.17737
Q15910	0.298764	3.05431	2.20412	0.0718113	0.328208	-4.70336	Not changed	EZH2			EZH2	2.97313	2.95415	2.78749	3.45203	3.16181	2.99722
Q15942	-0.0155317	5.97708	-0.14605	0.888883	0.949394	-6.71755	Not changed	ZYX			ZYX	6.16414	5.86016	5.93024	6.01206	5.86799	6.02789
Q16181	-0.0733173	3.84206	-0.416902	0.691914	0.853406	-6.63075	Not changed	SEPTIN7			2020-09-07	3.78171	4.25917	3.59528	3.80196	3.81983	3.79442
Q16186	-0.105171	4.6773	-0.791805	0.459984	0.702163	-6.38562	Not changed	ADRM1			ADRM1	4.68918	4.51356	4.98691	4.68343	4.5736	4.61711
Q16204	0.46239	3.3831	3.76083	0.0102217	0.169381	-2.65901	Not changed	CCDC6			CCDC6	3.0909	3.00994	3.35488	3.53022	3.54852	3.76415
Q16222	0.0211293	5.16478	0.276297	0.792013	0.907101	-6.68597	Not changed	UAP1			UAP1	5.07201	5.20792	5.18272	5.19414	5.23025	5.10163
Q16352	-0.393029	3.05648	-1.76748	0.12989	0.43019	-5.29115	Not changed	INA			INA	3.44253	2.81766	3.49878	2.8883	3.07705	2.61453
Q16401	0.303977	3.60272	1.6679	0.148705	0.447361	-5.42095	Not changed	PSMD5			PSMD5	3.61753	3.6655	3.06917	3.8198	3.84176	3.60258
Q16512	-0.0939384	2.88164	-0.912632	0.398204	0.663787	-6.28003	Not changed	PKN1			PKN1	2.85147	2.93651	2.99784	2.81282	3.00137	2.68981
Q16513	-0.460246	3.15369	-1.13058	0.303317	0.596447	-6.06276	Not changed	PKN2			PKN2	2.97517	2.84808	4.32818	2.80525	2.86734	3.09811
Q16531	-0.153866	4.69402	-2.43358	0.0528266	0.291476	-4.38971	Not changed	DDB1			DDB1	4.7414	4.76555	4.80592	4.5886	4.63326	4.62942
Q16543	0.163009	6.02274	1.94132	0.102528	0.388436	-5.05988	Not changed	CDC37			CDC37	5.88682	6.05567	5.88123	6.04055	6.17998	6.09222
Q16626	-0.0024084	3.93719	-0.0338439	0.974149	0.987139	-6.72921	Not changed	MEA1			MEA1	4.01628	3.91877	3.88014	3.92813	3.97583	3.904
Q16626	-0.0024084	3.93719	-0.0338439	0.974149	0.987139	-6.72921	Not changed	MEA1			MEA1	4.01628	3.91877	3.88014	3.92813	3.97583	3.904
Q16643	0.120226	4.33349	1.66054	0.150197	0.447361	-5.43045	Not changed	DBN1			DBN1	4.27647	4.19373	4.34994	4.40778	4.35885	4.41419
Q16658	0.217772	3.8347	2.83587	0.0312683	0.241572	-3.84437	Not changed	FSCN1			FSCN1	3.66571	3.69158	3.82016	3.88935	3.9988	3.94262
Q16666	-0.134648	3.08766	-1.48509	0.190333	0.489312	-5.6522	Not changed	IFI16			IFI16	3.02422	3.27068	3.17006	2.94394	3.04895	3.06812
Q16698	-0.27156	3.74758	-1.87113	0.112802	0.407732	-5.15385	Not changed	DECR1			DECR1	3.76433	3.71676	4.16901	3.51752	3.74014	3.57774
Q16706	-0.0166052	2.97165	-0.186556	0.858437	0.937463	-6.70978	Not changed	MAN2A1			MAN2A1	3.08901	3.00732	2.84352	2.99218	2.90106	2.99679
Q16720	0.17507	2.89939	2.23053	0.0693022	0.324853	-4.66729	Not changed	ATP2B3			ATP2B3	2.73202	2.9279	2.77565	2.97496	3.00985	2.97597
Q16740	-0.142854	3.44285	-1.91513	0.106246	0.395156	-5.09502	Not changed	CLPP			CLPP	3.49217	3.43963	3.61104	3.38488	3.34105	3.38836
Q16822	-0.149254	3.61786	-0.940595	0.38485	0.651588	-6.25399	Not changed	PCK2			PCK2	3.62969	3.694	3.75378	3.47186	3.87053	3.2873
Q16831	0.0792711	3.50691	0.606306	0.567534	0.771661	-6.52366	Not changed	UPP1			UPP1	3.50426	3.43447	3.46309	3.42764	3.82077	3.39122
Q16851	0.224243	3.95928	0.6481	0.541999	0.759635	-6.49528	Not changed	UGP2			UGP2	3.85826	3.92818	3.75504	4.87936	3.71019	3.62466
Q16864	-0.01174	3.564	-0.101107	0.92291	0.966022	-6.72396	Not changed	ATP6V1F			ATP6V1F	3.76373	3.3613	3.58459	3.59409	3.5115	3.5688
Q29RF7	-0.0673189	3.14822	-1.04423	0.338413	0.627835	-6.15262	Not changed	PDS5A			PDS5A	3.22201	3.13668	3.18695	3.11733	3.09058	3.13578
Q2M2I5	-0.479811	3.22671	-1.84002	0.117682	0.415501	-5.19527	Not changed	KRT24			KRT24	3.2594	3.20794	3.93251	2.60945	3.09494	3.25603
Q2M2I8	0.0170066	2.83604	0.226123	0.828954	0.920778	-6.7004	Not changed	AAK1			AAK1	2.80332	2.76826	2.91103	2.79465	2.83205	2.90693
Q2NL82	0.00246079	3.08858	0.0363042	0.972271	0.98585	-6.72911	Not changed	TSR1			TSR1	3.03252	3.10056	3.12896	3.12505	3.04298	3.10139
Q2NL82	0.00246079	3.08858	0.0363042	0.972271	0.98585	-6.72911	Not changed	TSR1			TSR1	3.03252	3.10056	3.12896	3.12505	3.04298	3.10139
Q2TAL8	0.0778797	2.98952	1.0537	0.334409	0.627319	-6.143	Not changed	QRICH1			QRICH1	3.03956	2.9385	2.87368	2.99576	3.03131	3.05831
Q2TAM5	-0.0735381	3.42521	-0.874741	0.416865	0.672099	-6.31438	Not changed	RELA			NA	3.42433	3.36665	3.59496	3.41964	3.37943	3.36624
Q2TAY7	0.152094	3.59882	2.06553	0.0866104	0.360663	-4.89207	Not changed	SMU1			SMU1	3.61806	3.50094	3.44931	3.68875	3.6812	3.65464
Q2TB90	-0.649461	3.75082	-2.40331	0.0549948	0.291858	-4.43108	P-value >0.05 (>0.5x down)	HKDC1			HKDC1	4.24161	3.48748	4.49756	3.37533	3.30768	3.59525
Q2WGJ9	-0.485194	3.18643	-2.87795	0.0296356	0.23906	-3.78808	Not changed	FER1L6			FER1L6	3.25924	3.66629	3.36156	3.23076	2.79215	2.80859
Q31612	-0.462626	3.0241	-0.449431	0.669617	0.83587	-6.61496	Not changed	HLA-B			NA	2.81537	5.56246	1.38842	3.01401	2.71012	2.65423
Q32MZ4	-0.870065	3.92895	-2.03251	0.0905784	0.36579	-4.93684	P-value >0.05 (>0.5x down)	LRRFIP1			LRRFIP1	3.90721	5.36953	3.8152	3.41126	3.61566	3.45484
Q32P28	-0.182233	3.50049	-2.00335	0.0942366	0.374266	-4.97628	Not changed	P3H1			P3H1	3.74357	3.47007	3.56116	3.38558	3.43661	3.40592
Q32Q12	0.192348	6.02399	1.0723	0.326654	0.624315	-6.12393	Not changed	NME1-NME2			NA	5.5835	6.2675	5.93244	6.19432	6.12406	6.04211
Q3KQU3	-0.523732	4.02092	-1.45584	0.197942	0.497102	-5.68817	P-value >0.05 (>0.5x down)	MAP7D1			MAP7D1	4.4392	3.79723	4.61193	3.35958	4.44535	3.47224
Q3V6T2	0.0281552	3.65907	0.138647	0.894472	0.953298	-6.71876	Not changed	CCDC88A			CCDC88A	3.79318	3.8452	3.2966	3.46098	3.96965	3.58881
Q460N5	-0.472248	3.19893	-1.75289	0.132494	0.432193	-5.31031	Not changed	PARP14			PARP14	3.11046	3.16983	4.02487	2.77338	3.14547	2.96956
Q4L180	0.168158	2.81613	1.40487	0.211881	0.508682	-5.75007	Not changed	FILIP1L			FILIP1L	2.67488	2.79628	2.72498	3.13104	2.73595	2.83363
Q4VC31	-0.171359	3.59481	-1.05332	0.334568	0.627319	-6.14339	Not changed	CCDC58			CCDC58	3.69375	3.3634	3.98432	3.47221	3.5011	3.55409
Q52LJ0	0.0845653	3.45637	1.2798	0.249982	0.55264	-5.89729	Not changed	FAM98B			FAM98B	3.36426	3.45197	3.42603	3.47708	3.47977	3.53911
Q53EL6	-0.229613	3.11301	-1.45641	0.197792	0.497102	-5.68748	Not changed	PDCD4			PDCD4	3.34397	2.88958	3.4499	2.98822	2.95184	3.05456
Q53EP0	0.367072	3.10228	3.484	0.0140888	0.186651	-3.00101	Not changed	FNDC3B			FNDC3B	3.01864	2.88007	2.85752	3.21551	3.46548	3.17646
Q53FA7	0.267575	3.11988	3.07142	0.0232337	0.223117	-3.53168	Not changed	TP53I3			TP53I3	3.11728	2.96812	2.87287	3.20375	3.28688	3.27036
Q562R1	-1.07021	6.75343	-8.29541	0.000210997	0.0478699	1.38139	P-value <0.05 (>0.5x down)	ACTBL2			ACTBL2	7.12457	7.33932	7.40173	6.34209	6.30943	6.00348
Q58FF6	-0.741419	3.27052	-1.0625	0.330721	0.626203	-6.134	P-value >0.05 (>0.5x down)	HSP90AB4P			NA	5.29842	2.82213	2.80313	2.97787	2.97427	2.74729
Q58FF7	-0.571332	3.22111	-0.986013	0.36391	0.636854	-6.21048	P-value >0.05 (>0.5x down)	HSP90AB3P			NA	2.58367	4.75777	3.17887	3.39005	2.60735	2.80892
Q58FF8	-0.246017	3.07026	-0.804687	0.453082	0.699699	-6.37492	Not changed	HSP90AB2P			NA	2.62403	3.34209	3.61369	2.7656	2.72185	3.35431
Q58FG1	0.282818	3.39136	1.21773	0.271082	0.574111	-5.96758	Not changed	HSP90AA4P			NA	3.3065	3.02156	3.42181	3.4874	3.14033	3.97058
Q59FY4	-0.111839	3.23211	-0.968592	0.371833	0.639016	-6.22734	Not changed	ACACA			NA	3.15099	3.21051	3.50259	3.12583	3.26829	3.13444
Q5BKZ1	0.284377	3.5129	0.92041	0.394454	0.661677	-6.27284	Not changed	ZNF326			ZNF326	3.06299	3.15192	3.89723	3.45385	4.14878	3.36264
Q5JRA6	0.943643	3.63776	2.11481	0.0810174	0.348273	-4.82511	P-value >0.05 (>0.5x up)	MIA3			MIA3	3.41548	3.09774	2.9846	4.04844	3.25275	5.02756
Q5JRX3	0.184861	3.54718	1.99644	0.095125	0.374998	-4.98561	Not changed	PITRM1			PITRM1	3.56831	3.4505	3.34542	3.74272	3.61863	3.55746
Q5JSH3	0.00525415	3.51235	0.0554518	0.957661	0.978623	-6.7281	Not changed	WDR44			WDR44	3.39509	3.53949	3.59459	3.42158	3.48471	3.63864
Q5JSH3	0.00525415	3.51235	0.0554518	0.957661	0.978623	-6.7281	Not changed	WDR44			WDR44	3.39509	3.53949	3.59459	3.42158	3.48471	3.63864
Q5JSZ5	-0.0984432	2.80737	-0.77851	0.467186	0.708109	-6.39652	Not changed	PRRC2B			PRRC2B	2.83454	3.07525	2.65997	2.64545	2.79992	2.82906
Q5JTH9	0.51426	3.81716	3.02411	0.024646	0.225259	-3.59397	P-value <0.05 (>0.5x up)	RRP12			RRP12	3.60889	3.38866	3.68254	3.82724	4.39687	3.99876
Q5JTZ9	-0.206753	3.06114	-1.00883	0.353739	0.633798	-6.18808	Not changed	AARS2			AARS2	2.93225	2.97998	3.58132	2.79772	2.91557	3.16
Q5M775	0.684648	3.60831	2.73313	0.0356804	0.244879	-3.98256	P-value <0.05 (>0.5x up)	SPECC1			SPECC1	3.04982	3.63043	3.11772	4.39657	3.79308	3.66226
Q5QJE6	-0.443471	3.19374	-1.46795	0.194757	0.493003	-5.67331	Not changed	DNTTIP2			DNTTIP2	2.92887	4.07699	3.24055	2.96279	3.1321	2.82111
Q5RKV6	0.0437558	3.44832	0.416592	0.692129	0.853406	-6.6309	Not changed	EXOSC6			EXOSC6	3.27613	3.45504	3.54815	3.3947	3.60025	3.41564
Q5SRE5	-0.0829638	3.10987	-0.702412	0.509931	0.738647	-6.45599	Not changed	NUP188			NUP188	3.18515	2.97736	3.29155	2.92148	3.08961	3.19408
Q5T092	0.506066	4.6085	2.23986	0.0684377	0.323475	-4.65454	P-value >0.05 (>0.5x up)	RER1			NA	4.19679	4.01699	4.85263	4.82129	4.78569	4.97763
Q5T123	-0.399681	5.18527	-1.92143	0.10534	0.393846	-5.08658	Not changed	SH3BGRL3			NA	5.09161	5.34955	5.71418	5.02347	4.69897	5.23385
Q5T2B5	-0.069602	3.33927	-0.677318	0.524589	0.751483	-6.47447	Not changed	CUL2			NA	3.20832	3.36593	3.54794	3.3243	3.2681	3.32099
Q5T5U3	-0.235556	3.18563	-0.937142	0.38648	0.65256	-6.25723	Not changed	ARHGAP21			ARHGAP21	3.62067	3.3682	2.92135	2.65176	3.30358	3.24823
Q5T6V5	-0.990812	3.85464	-1.14676	0.297095	0.591259	-6.04541	P-value >0.05 (>0.5x down)	C9orf64			C9orf64	3.33604	3.47524	6.23888	3.07144	2.83221	4.17407
Q5T890	0.815092	4.15969	0.887006	0.410753	0.667511	-6.30338	P-value >0.05 (>0.5x up)	ERCC6L2			ERCC6L2	3.06781	2.74628	5.44235	3.6919	5.93796	4.07186
Q5T8U5	0.269216	3.95225	1.33376	0.232841	0.534385	-5.83464	Not changed	SURF4			NA	3.49471	3.77675	4.18146	3.86635	4.26011	4.1341
Q5T9A4	0.394183	3.58671	1.43412	0.203775	0.501454	-5.71468	Not changed	ATAD3B			ATAD3B	3.25333	3.94199	2.97353	3.53034	3.79831	4.02275
Q5T9S5	1.08539	3.2033	12.0766	2.72e-05	0.0147986	3.26726	P-value <0.05 (>0.5x up)	CCDC18			CCDC18	2.56764	2.60529	2.80889	3.79538	3.69815	3.74444
Q5TCS8	0.492864	3.38478	4.33666	0.00544499	0.149737	-1.98658	Not changed	AK9			AK9	3.10378	3.02269	3.28858	3.68574	3.74254	3.46537
Q5TCU3	0.185586	5.18068	1.17787	0.285438	0.586318	-6.01164	Not changed	TPM2	TPM2		TPM2	5.34619	5.13926	4.77821	5.21258	5.37994	5.2279
Q5TFE4	0.0738519	3.33637	0.954278	0.378444	0.646776	-6.24103	Not changed	NT5DC1			NT5DC1	3.24118	3.25201	3.40513	3.36254	3.42039	3.33694
Q5THK1	0.0703296	4.03422	0.514655	0.626032	0.810447	-6.57999	Not changed	PRR14L			PRR14L	4.22799	3.99946	3.76972	4.15797	4.10488	3.94531
Q5TZA2	-0.105862	4.39605	-0.672128	0.527654	0.752505	-6.47823	Not changed	CROCC			CROCC	4.18065	4.61294	4.55334	4.5038	4.13293	4.39262
Q5VTR2	0.416201	3.42425	1.28903	0.246973	0.551434	-5.88668	Not changed	RNF20			RNF20	3.03723	3.22653	3.3847	2.95061	4.20496	3.74149
Q5VYK3	0.536143	3.58561	2.92826	0.0278035	0.230426	-3.72099	P-value <0.05 (>0.5x up)	ECPAS			ECPAS	3.18308	3.07585	3.69369	3.89719	3.69718	3.96667
Q5XKE5	-0.36981	3.12098	-1.18237	0.283787	0.585976	-6.00672	Not changed	KRT79			KRT79	2.89347	3.21774	3.80643	2.65493	2.71408	3.43921
Q63ZY3	0.0608911	2.84669	0.9481	0.381326	0.649865	-6.2469	Not changed	KANK2			KANK2	2.82297	2.80819	2.81756	2.85451	2.84622	2.93066
Q68D06	-0.224494	2.93024	-0.987688	0.363155	0.636838	-6.20885	Not changed	SLFN13			SLFN13	2.84805	3.55677	2.72264	2.78902	2.89249	2.77247
Q6DD88	-0.120519	4.1837	-1.3896	0.216232	0.514816	-5.76842	Not changed	ATL3			ATL3	4.30726	4.22173	4.20289	4.14784	3.99599	4.2265
Q6F5E8	-0.026443	2.80522	-0.359233	0.732285	0.878452	-6.65599	Not changed	CARMIL2			CARMIL2	2.73887	2.85974	2.85672	2.78319	2.74189	2.85092
Q6FI81	-0.224936	3.43577	-2.7444	0.0351651	0.244879	-3.96736	Not changed	CIAPIN1			CIAPIN1	3.64532	3.50251	3.49689	3.32998	3.24087	3.39907
Q6KB66	0.765257	4.37098	0.755183	0.480014	0.716469	-6.41528	P-value >0.05 (>0.5x up)	KRT80			KRT80	3.15735	4.02909	4.77861	3.85901	3.42914	6.97267
Q6NUK1	-0.428126	3.38152	-2.7354	0.0355757	0.244879	-3.97949	Not changed	SLC25A24			SLC25A24	3.53888	3.32902	3.91886	3.15493	3.19006	3.15739
Q6NYC8	-0.146636	3.05213	-2.20392	0.0718307	0.328208	-4.70363	Not changed	PPP1R18			PPP1R18	3.16973	3.08142	3.12519	2.93439	3.01053	2.9915
Q6NZI2	-0.103799	5.45219	-0.84898	0.429924	0.678795	-6.3371	Not changed	CAVIN1			CAVIN1	5.49411	5.71675	5.3014	5.41103	5.46874	5.32109
Q6NZY4	1.03624	3.37073	4.09473	0.00705138	0.169381	-2.2626	P-value <0.05 (>0.5x up)	ZCCHC8			ZCCHC8	2.86245	2.86073	2.83466	3.76456	4.4489	3.45309
Q6P0Q8	0.315248	2.92545	1.38578	0.217334	0.515634	-5.773	Not changed	MAST2			MAST2	2.77732	2.8083	2.71785	3.43873	3.2368	2.57369
Q6P2E9	-0.530347	3.60086	-2.96198	0.0266452	0.225986	-3.67619	P-value <0.05 (>0.5x down)	EDC4			EDC4	3.71978	3.61671	4.26161	3.28619	3.38105	3.33982
Q6P452	-0.158526	4.12076	-2.26931	0.0657823	0.31754	-4.6143	Not changed	ANXA4			ANXA4	4.27879	4.17755	4.14372	4.01804	4.06393	4.04252
Q6P6C2	0.317077	3.39202	3.65785	0.0115016	0.170044	-2.78485	Not changed	ALKBH5			ALKBH5	3.12633	3.21117	3.36296	3.58742	3.5695	3.49476
Q6P996	0.0239059	3.25003	0.261759	0.80266	0.909217	-6.69044	Not changed	PDXDC1			PDXDC1	3.27353	3.09909	3.34162	3.18742	3.27641	3.32213
Q6P9B6	-0.155032	3.41085	-1.59398	0.164364	0.464553	-5.51569	Not changed	MEAK7			MEAK7	3.40067	3.40562	3.65882	3.29722	3.40015	3.30264
Q6PIU2	-0.164042	4.17933	-1.02484	0.346738	0.633319	-6.17214	Not changed	NCEH1			NCEH1	4.35858	4.49024	3.93524	4.20113	4.09469	3.99611
Q6PKG0	-0.473956	3.63153	-2.36098	0.0581858	0.301735	-4.48895	Not changed	LARP1			LARP1	3.96417	4.07473	3.56662	3.55098	3.57698	3.0557
Q6RW13	0.0220563	3.28663	0.348272	0.740071	0.880229	-6.66038	Not changed	AGTRAP			AGTRAP	3.29483	3.23816	3.2938	3.32681	3.28962	3.27653
Q6S8J3	-0.396448	4.82995	-0.401998	0.702248	0.86004	-6.63761	Not changed	POTEE			POTEE	4.87792	5.28854	4.91807	2.69444	6.73985	4.46089
Q6SZW1	0.272485	2.88578	3.9646	0.00813275	0.169381	-2.41496	Not changed	SARM1			SARM1	2.80801	2.69575	2.74485	3.03029	2.97816	3.05761
Q6UB35	0.361817	3.46651	3.9028	0.00871076	0.169381	-2.48827	Not changed	MTHFD1L			MTHFD1L	3.29371	3.41952	3.14358	3.68964	3.59452	3.6581
Q6UN15	-0.336823	2.86627	-4.62862	0.00403113	0.140078	-1.66598	Not changed	FIP1L1			FIP1L1	3.0826	2.9881	3.03335	2.66173	2.77949	2.65236
Q6Y7W6	-0.295897	3.298	-1.73357	0.136019	0.436946	-5.33561	Not changed	GIGYF2			GIGYF2	3.7636	3.42468	3.14958	3.03908	3.12889	3.28219
Q6YP21	-0.13087	3.4356	-1.23661	0.264503	0.567952	-5.94641	Not changed	KYAT3			KYAT3	3.53168	3.33293	3.63849	3.2683	3.39279	3.4494
Q6ZN40	0.478908	4.27619	3.12714	0.0216831	0.215053	-3.45866	Not changed	TPM1	TPM1		TPM1	4.36696	3.82708	3.91618	4.47196	4.54709	4.52789
Q6ZP82	0.0520522	3.27445	0.191041	0.855082	0.936616	-6.70881	Not changed	CCDC141			CCDC141	2.79913	3.22427	3.72187	3.14257	3.64693	3.11192
Q6ZS17	-0.0583174	3.14085	-0.349882	0.738926	0.880073	-6.65975	Not changed	RIPOR1			RIPOR1	3.05182	2.9408	3.5174	2.99526	3.15831	3.18149
Q6ZTI6	-0.471265	3.13163	-4.64132	0.00397984	0.140078	-1.65234	Not changed	RFLNA			RFLNA	3.45074	3.2617	3.38934	3.03539	2.75608	2.8965
Q70UQ0	-0.244345	3.56427	-1.28658	0.247767	0.551434	-5.88949	Not changed	IKBIP			IKBIP	3.83882	3.89494	3.32556	3.58343	3.53289	3.20997
Q71U36	0.0804717	2.63283	1.01485	0.351093	0.633319	-6.18211	Not changed	TUBA1A			TUBA1A	2.58436	2.70103	2.49241	2.67935	2.69351	2.64635
Q7KZ85	0.102561	3.29203	0.474642	0.652587	0.828631	-6.60196	Not changed	SUPT6H			SUPT6H	2.87232	3.49842	3.35149	3.25941	3.11564	3.65486
Q7KZF4	-0.0642608	5.01863	-0.824099	0.442823	0.693463	-6.35854	Not changed	SND1			SND1	5.11569	5.09155	4.94504	4.93604	4.99798	5.02548
Q7L014	-0.119838	3.88665	-0.901436	0.40365	0.664945	-6.29029	Not changed	DDX46			DDX46	3.7297	4.14265	3.96736	3.7097	3.80026	3.97023
Q7L0Y3	-0.0619178	3.52075	-0.513384	0.626866	0.810949	-6.58072	Not changed	TRMT10C			TRMT10C	3.55796	3.46508	3.6321	3.27406	3.52623	3.66909
Q7L1Q6	-0.120118	3.68262	-1.54633	0.175285	0.474431	-5.57591	Not changed	BZW1			BZW1	3.71065	3.67873	3.83867	3.63967	3.66918	3.55884
Q7L2E3	-0.221254	3.87503	-0.384839	0.714232	0.868855	-6.64522	Not changed	DHX30			DHX30	4.3691	3.0052	4.58267	2.89435	4.52343	3.87543
Q7L2H7	-0.0403439	3.62567	-0.17257	0.868922	0.940751	-6.71268	Not changed	EIF3M			EIF3M	3.52573	4.1393	3.2725	3.76633	3.56163	3.48854
Q7L576	-0.0922315	3.40706	-0.644142	0.544386	0.760046	-6.49804	Not changed	CYFIP1			CYFIP1	3.34619	3.28801	3.72534	3.26532	3.31206	3.50547
Q7L7X3	-0.544544	3.12563	-1.717	0.139117	0.441778	-5.35724	P-value >0.05 (>0.5x down)	TAOK1			TAOK1	3.03328	4.095	3.06543	2.60728	3.05796	2.89484
Q7RTV0	0.0735279	3.44646	0.988078	0.36298	0.636838	-6.20847	Not changed	PHF5A			PHF5A	3.42591	3.32849	3.47469	3.49065	3.42743	3.53159
Q7Z2W4	-0.0822324	3.7679	-1.05331	0.33457	0.627319	-6.14339	Not changed	ZC3HAV1			ZC3HAV1	3.87948	3.69068	3.85688	3.71941	3.73484	3.72609
Q7Z3B4	0.000713005	3.39352	0.00719566	0.994503	0.996149	-6.72985	Not changed	NUP54			NUP54	3.37698	3.56286	3.23964	3.37142	3.40566	3.40454
Q7Z3B4	0.000713005	3.39352	0.00719566	0.994503	0.996149	-6.72985	Not changed	NUP54			NUP54	3.37698	3.56286	3.23964	3.37142	3.40566	3.40454
Q7Z3Y7	0.487332	2.86422	1.24782	0.260663	0.563889	-5.93375	Not changed	KRT28			KRT28	2.60382	2.56818	2.68966	2.71023	4.0261	2.58731
Q7Z406	0.0813622	3.74087	0.214706	0.837432	0.925663	-6.70329	Not changed	MYH14			MYH14	3.86299	3.52427	3.71329	4.60678	3.11975	3.61811
Q7Z417	0.0188473	3.46975	0.180601	0.862898	0.938944	-6.71104	Not changed	NUFIP2			NUFIP2	3.46685	3.49315	3.42098	3.31568	3.66051	3.46132
Q7Z434	-0.433502	3.57946	-4.40896	0.00504856	0.14399	-1.90592	Not changed	MAVS			MAVS	3.91813	3.65911	3.81138	3.26686	3.4576	3.36366
Q7Z4V5	-0.103332	3.52762	-0.810457	0.450015	0.699169	-6.37009	Not changed	HDGFL2			HDGFL2	3.7744	3.61405	3.3494	3.39555	3.57485	3.45746
Q7Z794	-0.206713	3.8694	-0.478059	0.650296	0.827859	-6.60015	Not changed	KRT77			KRT77	4.53483	4.40308	2.98036	4.00084	3.70974	3.58754
Q7Z7L1	-0.0360132	3.54634	-0.13201	0.899489	0.955279	-6.7198	Not changed	SLFN11			SLFN11	3.53681	3.74827	3.40795	3.24856	4.13311	3.20332
Q86SX6	0.0802755	3.08489	0.945139	0.382713	0.650145	-6.2497	Not changed	GLRX5			GLRX5	3.09035	2.95885	3.08507	3.16862	3.19561	3.01087
Q86TB9	-0.213669	3.06334	-2.11754	0.0807184	0.348273	-4.82139	Not changed	PATL1			PATL1	3.09073	3.36249	3.0573	2.93891	2.96731	2.96329
Q86U42	0.0454835	3.35168	0.349137	0.739456	0.880073	-6.66004	Not changed	PABPN1			PABPN1	3.33811	3.54907	3.09962	3.32254	3.3307	3.47002
Q86UE4	0.00393744	3.30391	0.0471348	0.964005	0.982408	-6.72859	Not changed	MTDH			MTDH	3.3395	3.39529	3.17104	3.31846	3.32675	3.27243
Q86UE4	0.00393744	3.30391	0.0471348	0.964005	0.982408	-6.72859	Not changed	MTDH			MTDH	3.3395	3.39529	3.17104	3.31846	3.32675	3.27243
Q86UP2	0.366616	5.12636	2.52422	0.0468601	0.280114	-4.26602	Not changed	KTN1			KTN1	5.20653	4.88026	4.74238	5.45359	5.29067	5.18476
Q86V21	-0.184843	3.04749	-0.792279	0.459729	0.702163	-6.38523	Not changed	AACS			AACS	2.90019	2.85745	3.66211	3.03305	2.82174	3.01043
Q86V48	0.065701	3.72313	0.173807	0.867994	0.940751	-6.71243	Not changed	LUZP1			LUZP1	3.8087	3.062	4.20015	3.39055	3.53361	4.3438
Q86V81	0.643711	4.89432	3.23407	0.0190163	0.204229	-3.31967	P-value <0.05 (>0.5x up)	ALYREF			ALYREF	4.40485	4.8612	4.45134	5.35279	4.86913	5.42661
Q86VM9	-0.0420892	3.06931	-0.267889	0.798165	0.908496	-6.68858	Not changed	ZC3H18			ZC3H18	2.98358	3.08021	3.20726	2.8989	2.87542	3.37047
Q86VP6	0.10838	4.86389	1.02022	0.348747	0.633319	-6.17676	Not changed	CAND1			CAND1	4.8686	4.95441	4.6061	4.91425	4.92732	4.91268
Q86W92	0.054847	3.08939	0.25213	0.809738	0.911144	-6.69327	Not changed	PPFIBP1			PPFIBP1	3.31326	2.68357	3.18907	3.4168	2.87124	3.0624
Q86XZ4	0.118477	3.38223	0.417411	0.691563	0.853406	-6.63051	Not changed	SPATS2			SPATS2	3.96519	2.99925	3.00455	3.35584	3.35809	3.61049
Q86YP4	-0.0879828	3.36972	-0.640656	0.546493	0.760872	-6.50045	Not changed	GATAD2A			GATAD2A	3.34554	3.27509	3.62049	3.11867	3.41983	3.43868
Q8IVD9	0.226184	3.10304	2.47457	0.050034	0.287379	-4.33373	Not changed	NUDCD3			NUDCD3	2.95265	2.99668	3.02051	3.36723	3.09485	3.18631
Q8IVL5	0.145006	3.10457	1.49089	0.188857	0.489249	-5.64503	Not changed	P3H2			P3H2	3.1088	3.0921	2.89532	3.26641	3.0612	3.20362
Q8IVM0	0.581216	3.21352	3.1829	0.0202445	0.207449	-3.38599	P-value <0.05 (>0.5x up)	CCDC50			CCDC50	3.04249	2.86415	2.86209	3.40804	3.88406	3.22027
Q8IWE2	0.0714571	3.13356	0.977063	0.367963	0.636854	-6.21917	Not changed	FAM114A1			FAM114A1	3.12637	3.16342	3.00371	3.18079	3.18342	3.14366
Q8IWJ2	-0.449575	3.41388	-0.693893	0.514876	0.741667	-6.46233	Not changed	GCC2			GCC2	5.02735	2.69607	3.19257	3.72806	2.66901	3.17019
Q8IWY7	0.418652	3.14291	1.72738	0.137168	0.439083	-5.3437	Not changed	TTBK2			TTBK2	2.71003	3.12183	2.96889	3.75783	2.88441	3.41447
Q8IX01	-0.308386	3.25397	-0.948477	0.38115	0.649865	-6.24654	Not changed	SUGP2			SUGP2	4.13197	3.25163	2.8409	3.05006	3.08117	3.16812
Q8IX12	-0.069707	3.39311	-0.694306	0.514636	0.741667	-6.46202	Not changed	CCAR1			CCAR1	3.35897	3.31795	3.60698	3.29144	3.38825	3.39508
Q8IXI1	0.124142	3.11611	1.47346	0.193325	0.493003	-5.66654	Not changed	RHOT2			RHOT2	3.02389	2.95963	3.17858	3.17458	3.13174	3.22821
Q8IY21	-0.803725	3.26393	-1.19274	0.280006	0.585976	-5.9953	P-value >0.05 (>0.5x down)	DDX60			DDX60	2.98762	2.74502	5.26474	2.79161	2.88784	2.90676
Q8IY81	-0.0889017	3.72368	-1.19031	0.280887	0.585976	-5.99798	Not changed	FTSJ3			FTSJ3	3.76838	3.68752	3.84851	3.6703	3.72762	3.63978
Q8IYB3	0.311147	4.22378	2.48983	0.0490349	0.28434	-4.31291	Not changed	SRRM1			SRRM1	3.92306	4.29078	3.9908	4.3883	4.25977	4.49001
Q8IYI6	0.606113	3.45776	0.967915	0.372143	0.639016	-6.22799	P-value >0.05 (>0.5x up)	EXOC8			EXOC8	2.87864	2.92069	3.66478	2.98189	5.15983	3.14073
Q8IYR2	0.0765674	2.87022	0.654414	0.538206	0.757243	-6.49085	Not changed	SMYD4			SMYD4	2.86109	2.97085	2.66388	2.78559	2.88164	3.05829
Q8IYS1	-0.341768	3.48284	-2.25928	0.0666746	0.318231	-4.62801	Not changed	PM20D2			PM20D2	3.69944	3.35218	3.90955	3.31468	3.25056	3.37063
Q8IZL8	0.0387315	3.12385	0.554617	0.600115	0.791576	-6.55644	Not changed	PELP1			PELP1	3.02048	3.14192	3.15107	3.135	3.15678	3.13788
Q8IZY2	-0.158406	3.6465	-0.284123	0.786302	0.907101	-6.68346	Not changed	ABCA7			ABCA7	4.04106	4.26826	2.86778	2.74579	4.47737	3.47871
Q8N0X7	-0.073014	3.35037	-0.602572	0.569852	0.771852	-6.52611	Not changed	SPART			SPART	3.35914	3.48486	3.31664	3.11831	3.30551	3.51778
Q8N122	-0.0311188	2.78554	-0.361729	0.730516	0.87807	-6.65497	Not changed	RPTOR			RPTOR	2.77312	2.80039	2.8298	2.74114	2.66245	2.90637
Q8N163	-0.0211727	3.93096	-0.0883426	0.93261	0.971073	-6.72536	Not changed	CCAR2			CCAR2	3.77664	4.29959	3.74842	4.3158	3.58945	3.85588
Q8N1F7	0.858697	4.16223	1.4343	0.203725	0.501454	-5.71446	P-value >0.05 (>0.5x up)	NUP93			NUP93	3.68477	3.70265	3.81123	3.88616	3.87329	6.01529
Q8N1G2	-0.366315	3.28773	-1.13494	0.30163	0.593772	-6.0581	Not changed	CMTR1			CMTR1	3.05058	3.1355	4.22658	3.1526	3.10004	3.06107
Q8N1G4	0.804299	4.69057	2.80168	0.0326671	0.241572	-3.89025	P-value <0.05 (>0.5x up)	LRRC47			LRRC47	4.24348	4.1237	4.49808	4.71145	5.7228	4.84391
Q8N1N4	-0.227618	2.93186	-1.68035	0.146215	0.447361	-5.40485	Not changed	KRT78			KRT78	2.99017	2.9009	3.24593	2.81279	2.64387	2.99749
Q8N3D4	-0.268674	3.10542	-2.42278	0.0535896	0.291476	-4.40446	Not changed	EHBP1L1			EHBP1L1	3.27218	3.0385	3.40859	2.92313	2.97072	3.0194
Q8N3R9	-0.10631	2.99821	-1.02948	0.344733	0.632649	-6.1675	Not changed	MPP5			MPP5	2.95694	3.25141	2.94574	2.93043	2.94143	2.96331
Q8N4C6	0.4752	4.63465	2.94744	0.0271381	0.226985	-3.6955	Not changed	NIN			NIN	4.35283	4.44686	4.39147	5.13361	4.53482	4.94832
Q8N4C8	-0.0182566	2.84751	-0.0954689	0.927193	0.967714	-6.7246	Not changed	MINK1			MINK1	3.1639	2.6167	2.78933	2.78115	3.11388	2.62012
Q8N9T8	0.0455252	2.98503	0.723974	0.497558	0.728672	-6.43965	Not changed	KRI1			KRI1	2.95798	3.00271	2.9261	3.00997	3.00868	3.00472
Q8NB25	-0.131612	3.13663	-0.323805	0.757576	0.892278	-6.66972	Not changed	FAM184A			FAM184A	2.59855	3.04898	3.95978	2.92684	2.69776	3.58786
Q8NB90	0.320056	3.58455	0.426315	0.685426	0.8486	-6.6263	Not changed	SPATA5			SPATA5	3.00228	3.84677	3.42453	2.97991	2.789	5.46483
Q8NBJ5	0.147905	4.11377	1.77229	0.129043	0.43019	-5.28482	Not changed	COLGALT1			COLGALT1	4.0906	3.98726	4.04158	4.07787	4.19064	4.29465
Q8NBS9	-0.690863	5.03458	-1.18272	0.283656	0.585976	-6.00633	P-value >0.05 (>0.5x down)	TXNDC5			TXNDC5	4.85227	4.53264	6.75512	4.78619	4.62862	4.65262
Q8NC51	0.0647129	5.31575	0.450498	0.668892	0.835546	-6.61442	Not changed	SERBP1			SERBP1	5.14866	5.11512	5.58641	5.39456	5.37404	5.27573
Q8ND04	-0.30821	2.84731	-2.34896	0.059127	0.305742	-4.50539	Not changed	SMG8			SMG8	2.88195	2.8466	3.2757	2.69985	2.73134	2.64843
Q8NDI1	0.0358484	2.88854	0.321134	0.759496	0.893665	-6.6707	Not changed	EHBP1			EHBP1	2.92468	2.85378	2.8334	2.77822	2.81756	3.12362
Q8NE71	-0.284805	4.41996	-3.24416	0.018784	0.202934	-3.30664	Not changed	ABCF1			ABCF1	4.585	4.5449	4.55719	4.12923	4.37809	4.32536
Q8NEM2	-0.715187	5.1609	-2.33612	0.0601501	0.305805	-4.52294	P-value >0.05 (>0.5x down)	SHCBP1			SHCBP1	5.71725	5.51678	5.32145	4.1798	5.3529	4.87721
Q8NFH4	-0.134145	3.22809	-1.86084	0.114393	0.407732	-5.16757	Not changed	NUP37			NUP37	3.36079	3.21223	3.31248	3.12776	3.19369	3.16161
Q8NFH5	0.0556563	3.3611	0.525451	0.618969	0.804172	-6.57379	Not changed	NUP35			NUP35	3.21222	3.40739	3.38021	3.2995	3.5583	3.30899
Q8NHU6	0.00183465	2.9641	0.0240595	0.981621	0.989224	-6.72954	Not changed	TDRD7			TDRD7	2.93444	3.02395	2.93115	2.93105	2.90553	3.05847
Q8NHU6	0.00183465	2.9641	0.0240595	0.981621	0.989224	-6.72954	Not changed	TDRD7			TDRD7	2.93444	3.02395	2.93115	2.93105	2.90553	3.05847
Q8TAQ2	-0.035138	3.67698	-0.390668	0.710151	0.865691	-6.64267	Not changed	SMARCC2			SMARCC2	3.81148	3.56004	3.71212	3.71418	3.66327	3.60079
Q8TAT6	0.213462	3.26965	1.50571	0.185135	0.484877	-5.62666	Not changed	NPLOC4			NPLOC4	3.22279	3.34186	2.9241	3.46396	3.19547	3.46971
Q8TB61	-0.0700201	3.20841	-0.603459	0.569301	0.771681	-6.52553	Not changed	SLC35B2			SLC35B2	3.39471	3.30235	3.03319	3.20385	3.07828	3.23806
Q8TBC4	0.0630587	3.09014	0.307583	0.769271	0.90021	-6.67555	Not changed	UBA3			UBA3	2.71074	3.4493	3.01578	2.9415	3.15654	3.26696
Q8TC07	0.382875	3.92175	0.837795	0.435688	0.686436	-6.3468	Not changed	TBC1D15			TBC1D15	2.8905	3.74243	4.55801	3.66962	4.53317	4.13678
Q8TC12	-0.00882544	3.8559	-0.0813549	0.937926	0.971653	-6.72604	Not changed	RDH11			RDH11	3.70646	3.83034	4.04415	3.86598	3.91996	3.76853
Q8TCJ2	-0.1098	3.30703	-0.994414	0.360138	0.635847	-6.20227	Not changed	STT3B			STT3B	3.36246	3.2284	3.49494	3.25696	3.38797	3.11146
Q8TCS8	-0.459019	3.32478	-0.942061	0.38416	0.651027	-6.2526	Not changed	PNPT1			PNPT1	2.99973	4.70295	2.9602	3.17238	3.15889	2.95455
Q8TCT9	0.117901	3.99173	1.28163	0.249384	0.55199	-5.89519	Not changed	HM13			HM13	3.98842	3.99605	3.81387	4.13784	3.93965	4.07456
Q8TDB6	0.355542	3.5527	0.539993	0.609527	0.798767	-6.56525	Not changed	DTX3L			DTX3L	3.23578	3.25516	3.63384	5.27843	2.94361	2.96937
Q8TDI0	-0.597613	3.68846	-1.67575	0.147131	0.447361	-5.41081	P-value >0.05 (>0.5x down)	CHD5			CHD5	4.26631	3.76458	3.93092	2.60166	3.77443	3.79287
Q8TEA8	-0.248288	3.42997	-2.95428	0.0269049	0.226076	-3.68641	Not changed	DTD1			DTD1	3.63429	3.43287	3.59518	3.24958	3.36668	3.30121
Q8TEQ6	0.176201	3.41232	0.598851	0.572167	0.77268	-6.52855	Not changed	GEMIN5			GEMIN5	3.09018	3.17598	3.7065	3.28462	4.0668	3.14985
Q8TEX9	0.611367	3.56108	2.10668	0.0819133	0.348273	-4.83616	P-value >0.05 (>0.5x up)	IPO4			IPO4	3.2827	3.31817	3.16531	4.50247	3.74114	3.35667
Q8TF05	-0.0701713	2.91097	-0.620966	0.558494	0.766767	-6.51389	Not changed	PPP4R1			PPP4R1	2.94497	2.8208	3.07241	2.87326	2.72376	3.03064
Q8TF09	-0.0243454	4.22395	-0.0854538	0.934808	0.971073	-6.72565	Not changed	DYNLRB2			DYNLRB2	4.08628	4.22542	4.39666	4.21067	3.6563	4.76834
Q8WU90	0.098199	3.44491	0.986259	0.363799	0.636854	-6.21024	Not changed	ZC3H15			ZC3H15	3.36338	3.41723	3.4068	3.4407	3.67608	3.36524
Q8WUA2	0.0367878	2.96715	0.292365	0.780303	0.903976	-6.68075	Not changed	PPIL4			PPIL4	2.85924	3.20389	2.78312	2.97741	3.03675	2.94246
Q8WUF5	-0.138737	3.70994	-0.736736	0.490331	0.724716	-6.42979	Not changed	PPP1R13L			PPP1R13L	4.19186	3.47909	3.66698	3.66373	3.62402	3.63397
Q8WUH6	0.144303	3.32878	2.25785	0.0668023	0.318231	-4.62996	Not changed	TMEM263			TMEM263	3.23197	3.29221	3.24571	3.42513	3.41362	3.36405
Q8WUM0	0.213668	3.11407	2.66871	0.0387865	0.254835	-4.06966	Not changed	NUP133			NUP133	2.89162	3.09586	3.03421	3.24732	3.18431	3.23107
Q8WUM4	0.223469	5.44652	1.40095	0.212991	0.510129	-5.7548	Not changed	PDCD6IP			PDCD6IP	5.40321	5.57072	5.03043	5.48466	5.47973	5.71038
Q8WUX9	-0.0489616	3.06577	-0.433482	0.680505	0.845391	-6.62284	Not changed	CHMP7			CHMP7	3.16703	3.08486	3.01887	2.88122	3.00052	3.24214
Q8WVC2	0.237183	4.99082	1.86114	0.114347	0.407732	-5.16717	Not changed	RPS21			NA	4.93257	5.02754	4.65659	5.24251	5.10513	4.9806
Q8WVM8	0.764233	4.04593	5.28288	0.00214373	0.120088	-0.995565	P-value <0.05 (>0.5x up)	SCFD1			SCFD1	3.55586	3.92591	3.50967	4.44151	4.27216	4.57046
Q8WW12	-0.345338	4.33923	-2.99992	0.0254041	0.225259	-3.62593	Not changed	PCNP			PCNP	4.47407	4.39457	4.66705	4.01363	4.17766	4.30839
Q8WWM7	-0.21214	3.98328	-1.15663	0.293353	0.588075	-6.03476	Not changed	ATXN2L			ATXN2L	4.20058	3.90036	4.16711	3.60792	3.79364	4.23006
Q8WX93	1.25493	4.16947	1.32349	0.236019	0.538159	-5.84667	P-value >0.05 (>0.5x up)	PALLD			PALLD	3.32883	3.97672	3.32047	3.72161	7.01969	3.6495
Q8WXX5	0.0868341	3.80596	0.51952	0.622843	0.808049	-6.57721	Not changed	DNAJC9			DNAJC9	4.04557	3.79354	3.44854	3.90489	3.93307	3.71018
Q92522	-0.445572	3.56439	-3.89956	0.00874234	0.169381	-2.49214	Not changed	H1FX			H1FX	3.60216	3.88107	3.87829	3.29284	3.25131	3.48064
Q92526	0.552911	3.56126	0.792938	0.459374	0.702163	-6.38469	P-value >0.05 (>0.5x up)	CCT6B			CCT6B	4.24856	2.95213	2.65374	4.90202	2.59441	4.01672
Q92538	0.130832	3.60754	1.18794	0.28175	0.585976	-6.00059	Not changed	GBF1			GBF1	3.66833	3.32487	3.63318	3.63864	3.68454	3.6957
Q92541	-0.0947603	3.22929	-1.17579	0.286204	0.586318	-6.01391	Not changed	RTF1			RTF1	3.17972	3.2706	3.37969	3.20978	3.21043	3.12552
Q92572	-0.0368049	3.23627	-0.579086	0.584557	0.779552	-6.54125	Not changed	AP3S1			AP3S1	3.2855	3.26272	3.21579	3.20707	3.24572	3.20081
Q92597	-0.0138379	3.86529	-0.086165	0.934267	0.971073	-6.72558	Not changed	NDRG1			NDRG1	3.89998	3.98315	3.7335	4.0135	4.02807	3.53356
Q92598	0.090782	5.06128	1.26621	0.254472	0.55781	-5.91285	Not changed	HSPH1			HSPH1	4.92392	5.06841	5.05533	5.09532	5.10218	5.12252
Q92614	0.835158	4.07794	0.913131	0.397963	0.663787	-6.27957	P-value >0.05 (>0.5x up)	MYO18A			MYO18A	3.42146	3.89686	3.66275	3.16901	6.64317	3.67436
Q92615	-0.446478	3.53285	-1.82054	0.120843	0.42098	-5.22111	Not changed	LARP4B			LARP4B	3.38668	4.31492	3.56667	3.28344	3.31032	3.33508
Q92620	0.0479808	2.98297	0.75346	0.480971	0.717308	-6.41665	Not changed	DHX38			DHX38	2.96719	2.96853	2.94123	3.04609	3.01059	2.96421
Q92621	-0.606161	3.78207	-1.43986	0.202219	0.501454	-5.7077	P-value >0.05 (>0.5x down)	NUP205			NUP205	4.48162	4.15074	3.62309	4.34199	3.05869	3.03629
Q92734	-0.323833	4.8589	-1.26929	0.253448	0.557586	-5.90933	Not changed	TFG			TFG	5.59556	4.77814	4.68875	4.70446	4.81349	4.57301
Q92769	0.216307	3.56123	1.13495	0.301629	0.593772	-6.0581	Not changed	HDAC2			HDAC2	3.24958	3.84865	3.261	3.50965	3.81313	3.68538
Q92804	-0.119101	4.96205	-0.893877	0.407359	0.666688	-6.29717	Not changed	TAF15			TAF15	5.1685	5.12841	4.76788	4.97532	4.95628	4.77589
Q92805	-0.531463	3.2795	-2.81103	0.0322783	0.241572	-3.8777	P-value <0.05 (>0.5x down)	GOLGA1			GOLGA1	3.44508	3.82085	3.36975	3.07431	3.26094	2.70605
Q92841	0.234151	5.44774	1.05469	0.333991	0.627319	-6.14199	Not changed	DDX17			DDX17	5.52354	4.83164	5.63681	5.49942	5.54144	5.65359
Q92878	-0.444792	5.67305	-1.55506	0.173232	0.474431	-5.56492	Not changed	RAD50			RAD50	5.49683	6.22753	5.96198	5.21544	5.171	5.96552
Q92888	0.192382	3.03631	1.36875	0.222302	0.518726	-5.7933	Not changed	ARHGEF1			ARHGEF1	2.88774	3.06154	2.87107	2.86526	3.19751	3.33473
Q92896	-0.316151	4.10143	-4.0079	0.00775343	0.169381	-2.36396	Not changed	GLG1			GLG1	4.28572	4.16594	4.32687	3.87925	3.94128	4.00954
Q92900	0.0951673	3.46818	0.818412	0.445811	0.696892	-6.36337	Not changed	UPF1			UPF1	3.24462	3.41551	3.60166	3.59117	3.55839	3.39772
Q92905	-0.0413738	3.20769	-0.219703	0.833718	0.923742	-6.70204	Not changed	COPS5			COPS5	3.24735	3.58631	2.85146	3.17385	3.23238	3.15477
Q92917	-0.207862	2.98771	-2.27639	0.0651597	0.317471	-4.60461	Not changed	GPKOW			GPKOW	3.14764	3.11783	3.00946	2.86698	3.01396	2.77041
Q92928	0.913864	4.79867	6.03886	0.00110338	0.0834433	-0.29791	P-value <0.05 (>0.5x up)	RAB1C			NA	4.10126	4.43839	4.48555	5.03002	5.33959	5.39718
Q92945	-0.278796	5.56311	-2.66661	0.0388922	0.254835	-4.07249	Not changed	KHSRP			KHSRP	5.68414	5.53552	5.88786	5.43942	5.41512	5.41659
Q92973	0.0086445	3.96237	0.0302982	0.976857	0.987191	-6.72934	Not changed	TNPO1			TNPO1	3.84872	4.47845	3.54697	3.91772	4.31779	3.66456
Q92973	0.0086445	3.96237	0.0302982	0.976857	0.987191	-6.72934	Not changed	TNPO1			TNPO1	3.84872	4.47845	3.54697	3.91772	4.31779	3.66456
Q93079	-0.393348	7.55553	-3.26812	0.0182447	0.200037	-3.27574	Not changed	HIST1H2BH			HIST1H2BH	7.60421	7.65369	7.99871	7.33163	7.36922	7.37571
Q93084	-0.0426148	4.88147	-0.604168	0.568861	0.771661	-6.52506	Not changed	ATP2A3			ATP2A3	4.90452	4.92313	4.8807	4.80736	4.82884	4.9443
Q969M3	-0.0437612	3.52397	-0.672507	0.52743	0.752505	-6.47795	Not changed	YIPF5			YIPF5	3.55926	3.55246	3.52583	3.49054	3.46011	3.55562
Q969Q0	-0.278437	4.62531	-1.54822	0.174838	0.474431	-5.57353	Not changed	RPL36AL			RPL36AL	4.73656	4.47922	5.07782	4.27769	4.61787	4.56272
Q969V3	-0.0677346	3.16388	-1.04367	0.338651	0.627835	-6.15319	Not changed	NCLN			NCLN	3.21449	3.14327	3.23548	3.13168	3.11309	3.14527
Q96A33	0.270947	3.602	0.993485	0.360554	0.635962	-6.20318	Not changed	CCDC47			CCDC47	3.796	3.41404	3.18953	4.26431	3.51844	3.42967
Q96A49	-0.225009	3.11239	-2.96609	0.0265075	0.225986	-3.67074	Not changed	SYAP1			SYAP1	3.25306	3.14278	3.27883	2.93043	3.0543	3.01492
Q96A65	0.0565978	2.96297	0.773541	0.469898	0.70946	-6.40056	Not changed	EXOC4			EXOC4	2.95223	2.91269	2.93909	2.8953	3.0255	3.053
Q96AC1	0.158107	4.86704	1.3323	0.233291	0.534625	-5.83636	Not changed	FERMT2	FERMT2		FERMT2	4.75202	4.60321	5.00874	4.97963	4.88357	4.97509
Q96AE4	-0.353473	4.82162	-4.2137	0.00620283	0.160831	-2.12569	Not changed	FUBP1			FUBP1	5.02855	4.86855	5.09798	4.6179	4.67705	4.63972
Q96AG4	0.421982	5.17734	3.2799	0.0179857	0.200037	-3.26057	Not changed	LRRC59			LRRC59	4.75453	5.21626	4.92825	5.41632	5.40002	5.34865
Q96AY3	0.0516695	3.95852	0.334473	0.749924	0.886036	-6.66573	Not changed	FKBP10			FKBP10	3.62873	4.1214	4.04794	3.83656	4.06413	4.05239
Q96B26	0.044602	3.34288	0.503851	0.633143	0.815811	-6.58608	Not changed	EXOSC8			EXOSC8	3.20159	3.45187	3.30828	3.42001	3.32573	3.34981
Q96B49	0.732723	4.00657	5.06874	0.00261975	0.120088	-1.20787	P-value <0.05 (>0.5x up)	TOMM6			TOMM6	3.65299	3.7816	3.48605	4.34256	4.16085	4.6154
Q96C19	-0.0317032	4.29478	-0.360619	0.731303	0.87807	-6.65543	Not changed	EFHD2			EFHD2	4.3268	4.18982	4.41529	4.20823	4.34678	4.28178
Q96C86	0.021993	3.0675	0.34942	0.739255	0.880073	-6.65993	Not changed	DCPS			DCPS	3.06446	3.04115	3.06389	3.11351	3.08158	3.04039
Q96CM8	-0.120362	3.15646	-1.26052	0.256374	0.559277	-5.91933	Not changed	ACSF2			ACSF2	3.2001	3.34627	3.10356	3.19668	3.01161	3.08056
Q96CS3	0.0463025	3.28361	0.45391	0.666575	0.835546	-6.6127	Not changed	FAF2			FAF2	3.24103	3.35299	3.18734	3.47241	3.26255	3.1853
Q96CV9	-0.652297	3.46338	-1.87871	0.111645	0.406901	-5.14375	P-value >0.05 (>0.5x down)	OPTN			OPTN	3.49518	3.30978	4.56364	3.37793	3.05051	2.98326
Q96DB5	0.0280007	3.17605	0.405309	0.699946	0.859142	-6.63611	Not changed	RMDN1			RMDN1	3.12242	3.15016	3.21357	3.24356	3.1373	3.18929
Q96DI7	0.0772355	2.96622	1.15353	0.294524	0.588075	-6.03811	Not changed	SNRNP40			SNRNP40	2.92614	2.89546	2.9612	3.0467	3.02085	2.94696
Q96DU9	-0.514964	4.19169	-1.31757	0.237869	0.540301	-5.85358	P-value >0.05 (>0.5x down)	PABPC5			PABPC5	5.3468	4.0319	3.96881	4.0176	4.06718	3.71784
Q96E11	0.745184	3.33607	1.44319	0.20132	0.501454	-5.70363	P-value >0.05 (>0.5x up)	MRRF			MRRF	3.03633	2.90762	2.94649	4.93394	3.09625	3.0958
Q96EM0	0.0396938	3.42516	0.605732	0.56789	0.771661	-6.52404	Not changed	L3HYPDH			L3HYPDH	3.39421	3.40912	3.41262	3.38558	3.4604	3.48905
Q96EY1	0.266072	3.36845	2.10765	0.0818063	0.348273	-4.83485	Not changed	DNAJA3			DNAJA3	3.31141	3.30895	3.08586	3.44378	3.71395	3.34671
Q96EY7	0.31095	3.5536	1.21194	0.273126	0.575753	-5.97403	Not changed	PTCD3			PTCD3	3.35388	3.19067	3.64982	4.24154	3.41821	3.46748
Q96FJ2	-0.511846	4.1005	-2.88644	0.0293173	0.238614	-3.77673	P-value <0.05 (>0.5x down)	DYNLL2			DYNLL2	4.50542	3.98365	4.5802	3.75865	3.79543	3.97966
Q96FQ6	0.161551	3.9209	0.799332	0.455942	0.701772	-6.37939	Not changed	S100A16			S100A16	3.99154	4.06792	3.46091	3.88002	4.2616	3.8634
Q96FW1	-0.0565741	4.15472	-0.805666	0.452561	0.699699	-6.3741	Not changed	OTUB1			OTUB1	4.14477	4.1977	4.20656	4.11392	4.06596	4.19942
Q96G03	-0.12225	2.93611	-1.10434	0.313644	0.607689	-6.09055	Not changed	PGM2			PGM2	2.8937	3.05598	3.04202	3.01051	2.9309	2.68354
Q96HC4	-0.19365	3.63379	-2.77181	0.0339448	0.244879	-3.93042	Not changed	PDLIM5			PDLIM5	3.6662	3.72037	3.80528	3.53223	3.51609	3.56258
Q96HE7	0.0365974	4.85481	0.291948	0.780606	0.903976	-6.68089	Not changed	ERO1A			ERO1A	5.03702	4.88358	4.58893	4.87839	4.85817	4.88277
Q96HS1	-0.240675	3.81968	-2.34365	0.0595483	0.305805	-4.51265	Not changed	PGAM5			PGAM5	4.05078	3.82905	3.94022	3.66433	3.58797	3.84572
Q96I24	-0.0282958	3.56843	-0.0657864	0.949783	0.975568	-6.72737	Not changed	FUBP3			FUBP3	3.3149	4.27911	3.15371	3.25667	3.1176	4.28856
Q96I25	0.0410435	3.47105	0.257863	0.805521	0.909217	-6.6916	Not changed	RBM17			RBM17	3.16698	3.4443	3.7403	3.37	3.54291	3.56179
Q96I99	0.151335	3.59077	0.797443	0.456954	0.701772	-6.38096	Not changed	SUCLG2			SUCLG2	3.45777	3.75153	3.336	4.01213	3.55698	3.4302
Q96IX5	-0.0546739	4.39118	-0.245483	0.814636	0.912795	-6.69517	Not changed	ATP5MD			ATP5MD	4.67833	4.0603	4.51694	4.049	4.66473	4.37781
Q96IZ0	0.178198	4.14457	1.57838	0.167865	0.468049	-5.53548	Not changed	PAWR			PAWR	3.96648	3.92066	4.27926	4.2475	4.19442	4.25908
Q96J02	-0.165661	3.13624	-0.722799	0.498227	0.728672	-6.44055	Not changed	ITCH			ITCH	3.40807	3.34361	2.90554	3.32233	3.20401	2.6339
Q96JB5	-0.153257	2.98871	-1.76682	0.130007	0.43019	-5.29202	Not changed	CDK5RAP3			CDK5RAP3	3.17443	3.04965	2.97193	2.82065	2.94654	2.96904
Q96KK5	0.868311	6.26509	0.785278	0.46351	0.705763	-6.39099	P-value >0.05 (>0.5x up)	HIST1H2AH			HIST1H2AH	6.82248	7.05788	3.61245	7.11578	7.67588	5.30608
Q96KP4	0.253292	4.71866	3.17166	0.0205257	0.208124	-3.4006	Not changed	CNDP2			CNDP2	4.55933	4.69182	4.52488	4.81485	4.91919	4.80187
Q96KR1	-0.195398	3.23572	-1.91971	0.105586	0.393846	-5.08888	Not changed	ZFR			ZFR	3.29258	3.19359	3.51407	3.16946	3.08553	3.15905
Q96LB3	0.187138	3.0064	0.913774	0.397652	0.663787	-6.27897	Not changed	IFT74			IFT74	2.95654	2.89073	2.89123	3.564	2.82525	2.91065
Q96LJ7	-0.0632309	2.83923	-0.990668	0.361816	0.636838	-6.20594	Not changed	DHRS1			DHRS1	2.91873	2.85888	2.83492	2.80953	2.81835	2.79496
Q96N66	-0.235448	3.80723	-2.03445	0.0903404	0.36579	-4.93421	Not changed	MBOAT7			MBOAT7	3.91381	3.73862	4.12243	3.70889	3.61014	3.74949
Q96N67	0.133277	3.613	0.222492	0.831648	0.922077	-6.70134	Not changed	DOCK7			DOCK7	2.78159	3.28247	4.57503	4.59094	3.44183	3.00614
Q96P70	0.290174	3.14271	2.37053	0.0574492	0.299627	-4.47589	Not changed	IPO9			IPO9	3.0104	2.97426	3.00821	3.18524	3.1376	3.54055
Q96PK6	-0.0598481	3.92847	-0.248583	0.812351	0.912795	-6.69429	Not changed	RBM14			RBM14	3.96913	3.71059	4.19546	3.4689	3.92284	4.30391
Q96QK1	-0.191648	4.64886	-0.548281	0.604183	0.795208	-6.56028	Not changed	VPS35			VPS35	4.27074	4.39866	5.56465	4.51987	4.59031	4.54893
Q96R06	-0.108091	3.18533	-1.20165	0.276796	0.581463	-5.98546	Not changed	SPAG5			SPAG5	3.32352	3.08069	3.31391	3.13182	3.11202	3.15001
Q96RS6	-0.0382941	3.62925	-0.482494	0.64733	0.826233	-6.59778	Not changed	NUDCD1			NUDCD1	3.61631	3.62934	3.69954	3.67902	3.49818	3.65311
Q96SB4	-0.278211	3.47808	-1.31704	0.238036	0.540301	-5.8542	Not changed	SRPK1			SRPK1	3.94843	3.15743	3.74571	3.38523	3.23927	3.39242
Q96SN8	-0.185491	3.36237	-0.79559	0.457948	0.701921	-6.38249	Not changed	CDK5RAP2			CDK5RAP2	3.57593	3.37778	3.41164	3.78205	2.91368	3.11314
Q96T37	-0.0625669	2.84132	-0.923084	0.393171	0.660409	-6.27036	Not changed	RBM15			RBM15	2.8091	2.89824	2.91049	2.77365	2.81471	2.84177
Q96TA1	-0.0822728	4.06473	-0.81634	0.446903	0.696892	-6.36513	Not changed	FAM129B			FAM129B	4.17212	3.99886	4.14663	4.18271	3.96431	3.92378
Q99436	0.596456	4.58042	2.76434	0.0342727	0.244879	-3.94048	P-value <0.05 (>0.5x up)	PSMB7			PSMB7	4.52403	4.53558	3.78696	4.90109	4.88259	4.85225
Q99456	-0.62969	3.34495	-1.89905	0.108597	0.401643	-5.11656	P-value >0.05 (>0.5x down)	KRT12			KRT12	2.97271	4.17017	3.83648	2.86017	2.88382	3.3463
Q99459	0.299001	4.04513	4.14421	0.00668344	0.16617	-2.20537	Not changed	CDC5L			CDC5L	3.81237	3.95786	3.91665	4.17877	4.23503	4.17008
Q99460	0.172498	5.05252	1.43062	0.204728	0.501708	-5.71893	Not changed	PSMD1			PSMD1	5.1829	4.82291	4.89299	5.13642	5.03723	5.24264
Q99471	-0.0548707	3.82207	-0.289216	0.782593	0.905294	-6.6818	Not changed	PFDN5			PFDN5	3.58123	3.93002	4.03727	3.99118	3.92738	3.46535
Q99497	0.424227	6.88113	6.18675	0.000976139	0.0805315	-0.170337	Not changed	PARK7			PARK7	6.63903	6.7434	6.62463	7.11729	7.07303	7.08942
Q99519	0.0108271	4.21771	0.071425	0.945487	0.975033	-6.72692	Not changed	NEU1			NEU1	4.42494	3.89049	4.32146	4.27995	4.17277	4.21666
Q99536	-0.0676679	5.27588	-0.591355	0.576847	0.775362	-6.53341	Not changed	VAT1			VAT1	5.36724	5.19704	5.36485	5.07755	5.42895	5.21962
Q99567	-0.139256	3.34619	-1.65393	0.15155	0.447414	-5.43897	Not changed	NUP88			NUP88	3.50247	3.30274	3.44224	3.34013	3.2069	3.28266
Q99575	0.281103	3.0711	1.12058	0.307221	0.602166	-6.07341	Not changed	POP1			POP1	2.93569	2.94516	2.9108	3.7929	2.88572	2.95634
Q99584	0.126313	3.72165	1.27601	0.251227	0.554716	-5.90164	Not changed	S100A13			S100A13	3.53017	3.78421	3.66111	3.8039	3.87624	3.67429
Q99590	-0.0898598	3.08374	-0.776783	0.468127	0.708109	-6.39793	Not changed	SCAF11			SCAF11	3.21325	2.89571	3.27705	3.02211	3.03824	3.05607
Q99613	-0.00860306	5.10355	-0.129771	0.901183	0.955851	-6.72014	Not changed	EIF3C			EIF3C	5.13524	5.04471	5.14361	5.10889	5.11191	5.07695
Q99614	-0.0477644	3.65463	-0.5902	0.57757	0.775362	-6.53415	Not changed	TTC1			TTC1	3.77088	3.70367	3.56097	3.62858	3.59794	3.66572
Q99615	0.118398	4.34529	1.8885	0.110167	0.403947	-5.13067	Not changed	DNAJC7			DNAJC7	4.25673	4.27428	4.32724	4.40699	4.40917	4.39729
Q99661	-0.114839	2.85033	-1.39346	0.215125	0.513077	-5.76379	Not changed	KIF2C			KIF2C	2.92923	2.79157	3.00246	2.76779	2.76368	2.84727
Q99714	0.0866868	4.64585	0.977723	0.367663	0.636854	-6.21853	Not changed	HSD17B10			HSD17B10	4.56752	4.71136	4.52865	4.62355	4.64597	4.79807
Q99733	-0.153655	4.05701	-1.99111	0.0958173	0.374998	-4.99281	Not changed	NAP1L4			NAP1L4	4.10888	4.09413	4.19851	3.88822	4.04973	4.0026
Q99798	-0.203016	3.86905	-1.69456	0.143421	0.443061	-5.38643	Not changed	ACO2			ACO2	3.8964	3.80343	4.21186	3.77641	3.78027	3.74595
Q99805	-0.247307	3.22698	-2.26303	0.066339	0.318231	-4.62288	Not changed	TM9SF2			TM9SF2	3.33401	3.18158	3.53632	3.0393	3.10251	3.16817
Q99832	-0.0225481	5.6819	-0.171479	0.869742	0.940751	-6.71289	Not changed	CCT7			CCT7	5.72347	5.658	5.69806	5.62156	5.93162	5.45871
Q99848	-0.185545	3.327	-2.04971	0.088489	0.362222	-4.91353	Not changed	EBNA1BP2			EBNA1BP2	3.5418	3.38868	3.32882	3.21317	3.15922	3.33028
Q99959	-0.279924	3.19257	-1.43987	0.202215	0.501454	-5.70768	Not changed	PKP2			PKP2	3.08095	3.71231	3.20432	2.88138	3.02437	3.25206
Q99961	0.482074	4.27164	2.60696	0.0420379	0.261724	-4.15342	Not changed	SH3GL1			SH3GL1	3.72577	4.32356	4.04246	4.66964	4.28078	4.5876
Q9BPX5	0.121255	3.21236	1.24396	0.26198	0.565649	-5.93812	Not changed	ARPC5L			ARPC5L	3.18146	3.00657	3.26716	3.2434	3.20392	3.37164
Q9BQ39	-0.00545725	2.85004	-0.0572733	0.956272	0.978623	-6.72798	Not changed	DDX50			DDX50	2.90574	2.77139	2.88119	2.97728	2.70665	2.85802
Q9BQ39	-0.00545725	2.85004	-0.0572733	0.956272	0.978623	-6.72798	Not changed	DDX50			DDX50	2.90574	2.77139	2.88119	2.97728	2.70665	2.85802
Q9BQ52	0.175326	3.33276	1.20268	0.276425	0.581356	-5.98431	Not changed	ELAC2			ELAC2	3.3699	3.34923	3.01615	3.61547	3.41167	3.23413
Q9BQ67	-0.0567701	3.175	-0.633823	0.550639	0.761745	-6.50516	Not changed	GRWD1			GRWD1	3.19986	3.08524	3.32505	3.17505	3.0693	3.19547
Q9BQE3	-0.0561405	5.19189	-0.469728	0.655889	0.828631	-6.60455	Not changed	TUBA1C			TUBA1C	5.3699	5.30526	4.98472	5.22783	5.14812	5.11552
Q9BQE5	-0.334005	3.70487	-2.52292	0.0469403	0.280114	-4.26778	Not changed	APOL2			APOL2	3.92272	3.64998	4.04291	3.4017	3.67927	3.53262
Q9BQG0	-0.247434	3.71797	-1.39664	0.214215	0.51158	-5.75997	Not changed	MYBBP1A			MYBBP1A	3.96979	3.55005	4.00521	3.33421	3.65664	3.7919
Q9BRA2	-0.246575	4.73028	-1.62276	0.158087	0.454898	-5.47898	Not changed	TXNDC17			TXNDC17	4.70724	4.69084	5.16262	4.59011	4.72409	4.50678
Q9BRP8	0.00505875	3.79325	0.022909	0.9825	0.989224	-6.72957	Not changed	PYM1			PYM1	4.05932	3.2843	4.02854	3.77285	3.77428	3.84021
Q9BRP8	0.00505875	3.79325	0.022909	0.9825	0.989224	-6.72957	Not changed	PYM1			PYM1	4.05932	3.2843	4.02854	3.77285	3.77428	3.84021
Q9BRX5	-0.100498	3.04414	-1.63362	0.155779	0.450938	-5.46507	Not changed	GINS3			GINS3	3.1118	3.09429	3.07708	3.00374	3.0086	2.96933
Q9BS26	-0.20561	4.42781	-3.11127	0.0221129	0.218125	-3.47942	Not changed	ERP44			ERP44	4.55846	4.49714	4.53624	4.35422	4.35114	4.26965
Q9BSJ8	-0.209833	4.21692	-2.89554	0.0289806	0.238135	-3.76459	Not changed	ESYT1			ESYT1	4.36511	4.3249	4.27551	4.18556	4.04371	4.10675
Q9BT09	-0.0930305	3.37794	-1.21312	0.272708	0.575753	-5.97272	Not changed	CNPY3			CNPY3	3.48415	3.47538	3.31383	3.35756	3.32605	3.31065
Q9BT78	0.119678	3.68865	1.70201	0.141979	0.443061	-5.37676	Not changed	COPS4			COPS4	3.5794	3.61141	3.69561	3.80191	3.72123	3.72231
Q9BTE3	-0.153099	3.54141	-1.81329	0.122041	0.423527	-5.23071	Not changed	MCMBP			MCMBP	3.54948	3.54491	3.75948	3.45365	3.47386	3.46707
Q9BTE6	0.0596009	3.39849	0.430836	0.682319	0.846023	-6.62412	Not changed	AARSD1			AARSD1	3.54638	3.48466	3.07504	3.39994	3.46514	3.4198
Q9BTW9	-0.381907	3.27599	-1.14391	0.298186	0.59197	-6.04849	Not changed	TBCD			TBCD	3.11061	3.04085	4.24938	3.09769	3.02344	3.13399
Q9BUF5	0.43997	5.22757	3.56115	0.0128682	0.181053	-2.90451	Not changed	TUBB6			TUBB6	4.97374	5.22927	4.81974	5.50017	5.49357	5.34893
Q9BUQ8	0.391083	3.57548	4.58163	0.00422751	0.142091	-1.71666	Not changed	DDX23			DDX23	3.42171	3.37189	3.3462	3.90409	3.67201	3.73696
Q9BV20	-0.00553692	2.9464	-0.0422602	0.967725	0.983438	-6.72884	Not changed	MRI1			MRI1	2.77172	2.89287	3.18292	3.07684	2.89478	2.85928
Q9BV20	-0.00553692	2.9464	-0.0422602	0.967725	0.983438	-6.72884	Not changed	MRI1			MRI1	2.77172	2.89287	3.18292	3.07684	2.89478	2.85928
Q9BV86	-0.114617	3.64274	-0.871598	0.418442	0.672099	-6.31718	Not changed	NTMT1			NTMT1	3.93586	3.66325	3.50103	3.49358	3.69618	3.56653
Q9BVC6	0.110438	4.94316	0.469074	0.656329	0.828631	-6.60489	Not changed	TMEM109			TMEM109	4.58459	4.93919	5.14004	5.17658	5.25542	4.56314
Q9BVG4	0.127693	3.65076	1.01703	0.350139	0.633319	-6.17994	Not changed	PBDC1			PBDC1	3.70358	3.61485	3.44233	3.74285	3.88488	3.5161
Q9BVK6	-0.10861	4.28634	-0.373221	0.722399	0.87352	-6.6502	Not changed	TMED9			TMED9	4.0551	4.47312	4.49373	4.82984	3.79468	4.0716
Q9BVP2	-0.170971	3.72967	-0.63286	0.551225	0.761975	-6.50582	Not changed	GNL3			GNL3	3.64558	3.39149	4.40839	3.55361	3.58028	3.79866
Q9BW19	-0.831402	4.27193	-0.908164	0.400371	0.664807	-6.28413	P-value >0.05 (>0.5x down)	KIFC1			KIFC1	3.18322	5.43626	5.44341	3.01753	3.10876	5.4424
Q9BWD1	0.147849	3.28692	1.23504	0.265044	0.567952	-5.94818	Not changed	ACAT2			ACAT2	3.12738	3.15206	3.35955	3.47249	3.44812	3.16192
Q9BWF3	0.0851044	3.42282	0.465691	0.658608	0.828969	-6.60665	Not changed	RBM4			RBM4	3.54521	2.98251	3.61309	3.40877	3.41744	3.56992
Q9BWM7	0.00541711	2.8399	0.0787894	0.939879	0.972908	-6.72628	Not changed	SFXN3			SFXN3	2.87223	2.80843	2.83091	2.89367	2.77456	2.85959
Q9BWS9	0.160432	3.4481	1.15487	0.294019	0.588075	-6.03667	Not changed	CHID1			CHID1	3.56473	3.15238	3.38655	3.48017	3.40099	3.7038
Q9BXJ9	-0.0607801	3.63218	-0.181124	0.862506	0.938944	-6.71093	Not changed	NAA15			NAA15	3.16419	3.38886	4.43468	3.49655	3.67524	3.63359
Q9BXP5	0.359407	3.83745	1.40798	0.211006	0.5086	-5.74633	Not changed	SRRT			SRRT	3.4888	3.761	3.72344	3.73908	4.58606	3.72633
Q9BXX2	0.187309	4.01183	0.769754	0.471973	0.709718	-6.40362	Not changed	ANKRD30B			ANKRD30B	3.79728	3.6716	4.28564	3.77752	4.49987	4.03905
Q9BY32	-0.119343	3.6906	-0.674886	0.526024	0.752351	-6.47624	Not changed	ITPA			ITPA	3.91315	3.97652	3.36114	3.7061	3.58432	3.60236
Q9BY44	-0.222524	3.94981	-2.60706	0.0420324	0.261724	-4.15328	Not changed	EIF2A			EIF2A	4.10194	4.00183	4.07943	3.89167	3.91653	3.70743
Q9BY77	0.158512	3.26756	0.995025	0.359865	0.635847	-6.20167	Not changed	POLDIP3			POLDIP3	3.17574	3.16501	3.22416	3.69809	3.17607	3.16628
Q9BYT8	-0.314171	3.20348	-0.899593	0.404552	0.664945	-6.29197	Not changed	NLN			NLN	3.01273	4.17828	2.8907	3.09948	2.98303	3.05668
Q9BZE4	0.322593	3.2352	1.65083	0.152189	0.447686	-5.44297	Not changed	GTPBP4			GTPBP4	2.80001	3.00687	3.41484	3.15528	3.60136	3.43285
Q9BZE9	-0.377786	2.9602	-2.45935	0.0510525	0.289229	-4.35452	Not changed	ASPSCR1			ASPSCR1	3.3684	3.25821	2.82067	2.82266	2.74588	2.74539
Q9BZH6	0.126092	2.89239	1.39815	0.213786	0.511227	-5.75816	Not changed	WDR11			WDR11	2.71365	2.97361	2.80076	3.00471	2.94183	2.91975
Q9BZK7	0.161626	3.35262	0.659875	0.534938	0.75598	-6.48699	Not changed	TBL1XR1			TBL1XR1	2.75987	3.32401	3.73153	3.43644	3.49712	3.36672
Q9BZQ8	-0.303453	3.29216	-3.83509	0.00939762	0.169381	-2.5693	Not changed	FAM129A			FAM129A	3.47755	3.48454	3.36957	3.19148	3.18768	3.04215
Q9C0C2	0.292978	3.54875	1.73475	0.135801	0.436946	-5.33407	Not changed	TNKS1BP1			TNKS1BP1	3.48223	3.38255	3.34199	4.0138	3.69645	3.37545
Q9C0C9	-0.00399186	2.9815	-0.0425723	0.967487	0.983438	-6.72883	Not changed	UBE2O			UBE2O	2.94955	2.98837	3.01257	2.82792	3.11883	2.99177
Q9C0C9	-0.00399186	2.9815	-0.0425723	0.967487	0.983438	-6.72883	Not changed	UBE2O			UBE2O	2.94955	2.98837	3.01257	2.82792	3.11883	2.99177
Q9GZU8	0.0104329	3.32351	0.0596525	0.954458	0.977619	-6.72782	Not changed	FAM192A			FAM192A	3.41949	3.21763	3.31775	3.19102	3.09501	3.70014
Q9H0A0	-0.412487	3.50046	-1.81138	0.122358	0.423818	-5.23324	Not changed	NAT10			NAT10	3.3556	3.84401	3.92048	3.13586	3.06574	3.68103
Q9H0B6	-0.78287	3.75975	-1.14578	0.297472	0.591361	-6.04648	P-value >0.05 (>0.5x down)	KLC2			KLC2	3.45433	5.6906	3.30862	3.14828	3.89304	3.06362
Q9H0D6	0.198126	3.58559	1.36309	0.223977	0.519181	-5.80003	Not changed	XRN2			XRN2	3.43419	3.61618	3.40922	3.89368	3.75266	3.40763
Q9H0H5	-0.00167078	3.01109	-0.0189651	0.985512	0.990423	-6.72967	Not changed	RACGAP1			RACGAP1	2.96039	2.9419	3.13349	2.97734	2.95011	3.10333
Q9H0H5	-0.00167078	3.01109	-0.0189651	0.985512	0.990423	-6.72967	Not changed	RACGAP1			RACGAP1	2.96039	2.9419	3.13349	2.97734	2.95011	3.10333
Q9H0U4	0.473221	5.16577	2.77462	0.0338224	0.244879	-3.92664	Not changed	RAB1B			RAB1B	5.1193	5.11837	4.54979	5.44456	5.39666	5.3659
Q9H0U9	0.0602117	2.89841	0.763218	0.475568	0.712763	-6.40887	Not changed	TSPYL1			TSPYL1	2.97861	2.81823	2.80807	2.97698	2.92248	2.88609
Q9H223	-0.335034	3.79148	-3.4307	0.0150073	0.186992	-3.06821	Not changed	EHD4			EHD4	3.99946	4.03665	3.84088	3.70493	3.68226	3.48471
Q9H2G2	-0.599857	3.63773	-1.72218	0.138142	0.440645	-5.35049	P-value >0.05 (>0.5x down)	SLK			SLK	3.25466	4.66662	3.8917	3.2912	3.2956	3.42661
Q9H2J4	0.399041	3.59554	1.14071	0.29941	0.59197	-6.05192	Not changed	PDCL3			PDCL3	3.11142	3.32932	3.7473	4.52538	3.50721	3.35258
Q9H2P0	-0.46519	3.18394	-1.53311	0.178433	0.477665	-5.59248	Not changed	ADNP			ADNP	3.50343	2.84377	3.9024	2.75426	3.30526	2.79451
Q9H2U1	-0.139784	3.5475	-0.650088	0.540803	0.759056	-6.49389	Not changed	DHX36			DHX36	3.58736	3.20758	4.05722	3.44155	3.46279	3.52848
Q9H307	-0.535254	3.77243	-1.43304	0.20407	0.501454	-5.716	P-value >0.05 (>0.5x down)	PNN			PNN	3.40713	3.8277	4.88535	3.47593	3.46131	3.57718
Q9H3N1	0.0161545	4.9159	0.234154	0.823006	0.916977	-6.69828	Not changed	TMX1			TMX1	4.89431	4.90469	4.92445	4.84876	4.98334	4.93982
Q9H3P7	-0.657921	3.583	-1.3336	0.232892	0.534385	-5.83484	P-value >0.05 (>0.5x down)	ACBD3			ACBD3	3.45125	3.20962	5.07499	3.26834	3.28278	3.21098
Q9H488	0.362989	3.35601	1.80384	0.12362	0.425593	-5.24321	Not changed	POFUT1			POFUT1	3.48373	3.31136	2.72845	3.56859	3.55583	3.48809
Q9H4A6	0.169481	3.88555	1.08731	0.320505	0.616225	-6.10838	Not changed	GOLPH3			GOLPH3	4.01449	3.48286	3.90507	3.96607	3.87195	4.07285
Q9H4G0	-0.072795	3.74446	-0.224942	0.82983	0.921187	-6.70071	Not changed	EPB41L1			EPB41L1	3.97747	4.22202	3.14309	3.35597	4.0311	3.73713
Q9H4G4	-0.0655095	3.09089	-0.886919	0.410797	0.667511	-6.30346	Not changed	GLIPR2			GLIPR2	3.18984	3.12628	3.05481	3.03412	3.01586	3.12441
Q9H4M7	0.292771	3.59453	1.55747	0.172669	0.474431	-5.56188	Not changed	PLEKHA4			PLEKHA4	3.30227	3.48812	3.55403	3.9081	3.97093	3.3437
Q9H4M9	0.0902134	4.26945	0.451954	0.667902	0.835546	-6.61369	Not changed	EHD1			EHD1	4.37667	4.51507	3.78129	4.25845	4.30572	4.3795
Q9H6N6	-0.812135	3.50486	-2.67218	0.0386118	0.254835	-4.06495	P-value <0.05 (>0.5x down)	MYH16			NA	4.38998	3.69167	3.65114	2.85216	2.81797	3.62625
Q9H6T3	0.212437	3.00702	1.93524	0.10338	0.389282	-5.06805	Not changed	RPAP3			RPAP3	3.01356	2.81256	2.87627	2.92906	3.2224	3.18825
Q9H8Y8	-0.0625111	3.04832	-1.03897	0.340656	0.628983	-6.15794	Not changed	GORASP2			GORASP2	3.07355	3.07969	3.08548	3.01236	3.0189	3.01992
Q9H910	0.189856	4.41008	2.73328	0.0356733	0.244879	-3.98235	Not changed	JPT2			JPT2	4.30502	4.26017	4.38026	4.46005	4.52172	4.53324
Q9H936	-0.805114	3.47672	-1.42773	0.205521	0.502048	-5.72244	P-value >0.05 (>0.5x down)	SLC25A22			SLC25A22	3.27106	3.14901	5.21776	3.02898	3.04895	3.14456
Q9H9B4	0.232901	4.1627	2.46027	0.0509899	0.289229	-4.35325	Not changed	SFXN1			SFXN1	3.91503	4.16304	4.06068	4.22074	4.23823	4.37847
Q9H9E3	1.52519	3.93857	3.42921	0.0150339	0.186992	-3.0701	P-value <0.05 (>0.5x up)	COG4			COG4	3.05215	3.44304	3.03274	4.82984	3.76009	5.51356
Q9H9P8	-0.381219	3.29165	-3.91792	0.0085652	0.169381	-2.47028	Not changed	L2HGDH			L2HGDH	3.59705	3.47951	3.37022	3.19148	3.13445	2.97719
Q9H9Y6	0.76151	3.95513	0.814334	0.447962	0.697898	-6.36682	P-value >0.05 (>0.5x up)	POLR1B			POLR1B	2.90104	5.12128	2.70079	2.86003	5.62562	4.52199
Q9HAV4	0.274321	3.76345	2.05336	0.0880518	0.36157	-4.90858	Not changed	XPO5			XPO5	3.55788	3.57637	3.74462	3.73241	4.15617	3.81326
Q9HAV7	0.254771	3.6297	2.21707	0.0705689	0.327437	-4.68567	Not changed	GRPEL1			GRPEL1	3.29073	3.64242	3.57377	3.69812	3.72422	3.84891
Q9HB07	-0.0032972	3.95555	-0.0521019	0.960216	0.979647	-6.7283	Not changed	C12orf10			NA	3.93147	3.95452	3.98559	3.94751	3.98772	3.92646
Q9HB07	-0.0032972	3.95555	-0.0521019	0.960216	0.979647	-6.7283	Not changed	C12orf10			NA	3.93147	3.95452	3.98559	3.94751	3.98772	3.92646
Q9HB71	-0.0280805	4.3943	-0.185558	0.859184	0.937503	-6.71	Not changed	CACYBP			CACYBP	4.57814	4.56844	4.07843	4.40529	4.39593	4.33955
Q9HC10	0.0619164	3.08608	0.219028	0.83422	0.923742	-6.70221	Not changed	OTOF			OTOF	3.01704	2.63776	3.51057	2.69119	3.31	3.34992
Q9HC35	0.0172974	3.05789	0.127817	0.902661	0.955851	-6.72043	Not changed	EML4			EML4	2.95623	3.13859	3.05291	3.06667	3.30074	2.83221
Q9HC38	0.248751	4.67376	3.26833	0.0182399	0.200037	-3.27546	Not changed	GLOD4			GLOD4	4.60657	4.55123	4.49036	4.87109	4.80661	4.71672
Q9HCC0	0.337884	3.64163	2.67885	0.0382786	0.254835	-4.05592	Not changed	MCCC2			MCCC2	3.28064	3.47197	3.66545	3.69865	3.94686	3.78621
Q9HCM3	-0.0660239	4.0193	-0.326174	0.755874	0.89201	-6.66884	Not changed	KIAA1549			KIAA1549	4.23981	4.21644	3.70069	4.19482	4.06942	3.69464
Q9HDC9	-0.187231	4.75791	-2.66043	0.039206	0.255153	-4.08086	Not changed	APMAP			APMAP	4.82955	4.79062	4.93441	4.65222	4.68215	4.65851
Q9NP61	-0.110747	3.25346	-0.905435	0.401699	0.664807	-6.28664	Not changed	ARFGAP3			ARFGAP3	3.4207	3.28038	3.22541	3.30836	3.31478	2.9711
Q9NP72	0.452006	4.22925	4.99114	0.00282129	0.121342	-1.28649	Not changed	RAB18			RAB18	3.84861	4.08101	4.08011	4.45709	4.41184	4.49681
Q9NPD3	-0.322692	3.65772	-1.65239	0.151866	0.447461	-5.44095	Not changed	EXOSC4			EXOSC4	3.44474	3.93755	4.0749	3.37052	3.72276	3.39584
Q9NPD8	0.193508	2.97572	2.15363	0.0768741	0.340466	-4.77224	Not changed	UBE2T			UBE2T	2.8725	2.94125	2.82315	3.0916	2.93882	3.18701
Q9NPQ8	0.543643	4.11673	0.974716	0.369032	0.63722	-6.22144	P-value >0.05 (>0.5x up)	RIC8A			RIC8A	4.96869	3.15972	3.4063	4.99473	3.79651	4.37441
Q9NQ50	0.310781	3.75483	4.01875	0.00766157	0.169381	-2.35123	Not changed	MRPL40			MRPL40	3.51468	3.63212	3.65152	3.91253	3.84043	3.9777
Q9NQC3	0.568602	4.70838	4.5402	0.00440972	0.14399	-1.76164	P-value <0.05 (>0.5x up)	RTN4			RTN4	4.17478	4.55047	4.54697	5.03821	5.03102	4.9088
Q9NQP4	-0.0346393	3.96543	-0.306681	0.769922	0.900392	-6.67586	Not changed	PFDN4			PFDN4	4.17084	3.98887	3.78854	3.89739	3.9447	4.00224
Q9NQR4	-0.127228	3.86149	-1.36479	0.223474	0.519181	-5.79801	Not changed	NIT2			NIT2	3.85054	3.84457	4.08022	3.79356	3.8615	3.73859
Q9NQW6	-0.431449	3.45154	-3.6883	0.0111054	0.169381	-2.74746	Not changed	ANLN			ANLN	3.85855	3.51774	3.6255	3.26737	3.10953	3.33054
Q9NQW7	0.329209	3.36229	2.64938	0.0397741	0.255516	-4.09584	Not changed	XPNPEP1			XPNPEP1	3.27383	3.36693	2.95231	3.55735	3.5649	3.45844
Q9NQX3	-0.0986258	2.95786	-1.18547	0.282651	0.585976	-6.00331	Not changed	GPHN			GPHN	3.11283	2.89781	3.01089	2.89642	2.96524	2.864
Q9NR12	0.205286	3.75193	1.96234	0.0996385	0.383144	-5.0316	Not changed	PDLIM7			PDLIM7	3.54043	3.84183	3.5656	3.91772	3.84698	3.79901
Q9NR30	-0.36877	4.41483	-1.96364	0.0994621	0.383144	-5.02984	Not changed	DDX21			DDX21	4.51611	4.58555	4.69597	3.88957	4.19913	4.60262
Q9NR31	-0.0237061	3.61687	-0.242636	0.816737	0.912795	-6.69596	Not changed	SAR1A			SAR1A	3.653	3.53278	3.70039	3.50038	3.55813	3.75655
Q9NR50	-1.10928	3.40359	-1.31803	0.237727	0.540301	-5.85305	P-value >0.05 (>0.5x down)	EIF2B3			EIF2B3	3.06614	2.84508	5.96346	2.82137	2.87901	2.84645
Q9NRR5	0.162528	3.56186	0.376198	0.720302	0.87352	-6.64894	Not changed	UBQLN4			UBQLN4	3.06417	4.34436	3.03327	3.10464	3.81537	4.00938
Q9NRY4	-0.0268708	3.87402	-0.150194	0.885758	0.948659	-6.71684	Not changed	ARHGAP35			ARHGAP35	3.89576	3.86721	3.89939	3.57994	3.75056	4.25126
Q9NS69	-0.201785	4.03871	-1.17917	0.284959	0.586318	-6.01022	Not changed	TOMM22			TOMM22	4.36024	3.98471	4.07385	3.63558	4.03112	4.14675
Q9NS86	0.292253	3.0713	3.64709	0.0116453	0.170044	-2.79808	Not changed	LANCL2			LANCL2	2.8159	2.98246	2.97716	3.2779	3.1675	3.20688
Q9NS87	1.68154	3.56348	1.60019	0.162989	0.461506	-5.50779	P-value >0.05 (>0.5x up)	KIF15			KIF15	2.75247	2.74117	2.67448	3.0744	3.22465	6.91369
Q9NSB2	0.183085	3.2126	0.298423	0.775904	0.902734	-6.67871	Not changed	KRT84			KRT84	2.73467	2.66367	3.96484	2.81333	4.49096	2.60815
Q9NSD9	-0.107037	3.73307	-0.773227	0.47007	0.70946	-6.40081	Not changed	FARSB			FARSB	3.96043	3.85517	3.54415	3.53062	3.69598	3.81204
Q9NSK0	0.206107	3.11842	0.694566	0.514485	0.741667	-6.46183	Not changed	KLC4			KLC4	3.02056	2.99611	3.02942	2.78087	3.90765	2.97589
Q9NTI5	1.10699	3.42272	2.46927	0.0503862	0.287582	-4.34097	P-value >0.05 (>0.5x up)	PDS5B			PDS5B	2.80198	2.81673	2.98896	4.40266	4.60031	2.9257
Q9NTJ3	-0.428157	4.24508	-1.75649	0.131846	0.431951	-5.30559	Not changed	SMC4			SMC4	4.2045	4.15246	5.02051	4.01959	3.9843	4.08911
Q9NTK5	-0.0652392	4.68519	-0.809979	0.450268	0.699169	-6.37049	Not changed	OLA1			OLA1	4.78154	4.59573	4.77618	4.68047	4.66325	4.61401
Q9NTX5	-0.0866949	3.46001	-0.297144	0.776831	0.903234	-6.67914	Not changed	ECHDC1			ECHDC1	3.58976	3.7282	3.19212	3.28547	2.97237	3.99215
Q9NUQ3	0.0207679	2.95479	0.265746	0.799736	0.908905	-6.68924	Not changed	TXLNG			TXLNG	3.00418	2.85302	2.97603	2.97177	2.8967	3.02706
Q9NUQ6	-0.19241	3.21777	-1.02007	0.348814	0.633319	-6.17691	Not changed	SPATS2L			SPATS2L	3.70432	3.15275	3.08485	3.18145	3.2305	2.95273
Q9NUQ8	-0.240023	3.39638	-1.49226	0.188508	0.489249	-5.64333	Not changed	ABCF3			ABCF3	3.49662	3.23898	3.81358	3.28331	3.15971	3.38609
Q9NUY8	0.110809	3.48656	0.634646	0.550138	0.761745	-6.50459	Not changed	TBC1D23			TBC1D23	3.63727	3.08646	3.56973	3.5733	3.36969	3.6829
Q9NVE7	0.526223	3.26306	1.37457	0.220592	0.518465	-5.78637	P-value >0.05 (>0.5x up)	PANK4			PANK4	2.69615	3.04748	3.25623	4.36265	3.20533	3.01055
Q9NVH1	-0.293769	3.26665	-4.43354	0.00492132	0.14399	-1.87869	Not changed	DNAJC11			DNAJC11	3.41511	3.46151	3.36399	3.09849	3.1558	3.10501
Q9NVI7	0.172103	4.13847	0.242641	0.816733	0.912795	-6.69596	Not changed	ATAD3A			ATAD3A	4.00714	4.40388	3.74624	4.95107	2.58018	5.14232
Q9NVN8	0.0167128	3.05517	0.116573	0.911176	0.959829	-6.72202	Not changed	GNL3L			GNL3L	2.95236	2.88374	3.30435	2.98929	2.96731	3.23399
Q9NVP1	-0.058459	3.72005	-0.249973	0.811327	0.912366	-6.69389	Not changed	DDX18			DDX18	3.37375	4.26942	3.60466	3.7325	3.62525	3.7147
Q9NVS9	-0.118482	3.08838	-1.68886	0.144535	0.445385	-5.39382	Not changed	PNPO			PNPO	3.19631	3.13046	3.1161	3.07153	2.95825	3.05765
Q9NVX2	0.379398	3.39887	3.80339	0.00973995	0.169381	-2.60749	Not changed	NLE1			NLE1	3.17091	3.11818	3.33843	3.57296	3.47868	3.71407
Q9NWK9	0.0271378	3.21865	0.132627	0.899022	0.955279	-6.71971	Not changed	ZNHIT6			ZNHIT6	3.14498	3.14134	3.32892	3.25652	3.61056	2.82957
Q9NWQ9	0.0187546	3.05964	0.240956	0.817977	0.913618	-6.69643	Not changed	C14orf119			C14orf119	3.07036	2.93912	3.14132	3.06615	3.07121	3.0697
Q9NWU2	0.0229836	3.41484	0.104563	0.920285	0.964387	-6.72355	Not changed	GID8			GID8	3.80648	3.21617	3.18739	3.40323	3.17397	3.70179
Q9NX14	-1.15004	3.78071	-4.28701	0.00573762	0.15543	-2.04246	P-value <0.05 (>0.5x down)	NDUFB11			NDUFB11	4.88162	3.81081	4.37476	3.29288	3.19607	3.12812
Q9NX46	-0.0912976	3.03483	-0.864932	0.421802	0.674511	-6.32309	Not changed	ADPRHL2			ADPRHL2	3.12119	3.10469	3.01557	3.18573	2.90422	2.8776
Q9NX63	-0.110487	4.09971	-1.41581	0.208816	0.505637	-5.73688	Not changed	CHCHD3			CHCHD3	4.2317	4.17283	4.06034	4.01111	4.01369	4.10861
Q9NXH9	-0.00272549	3.07823	-0.0278198	0.978749	0.988003	-6.72943	Not changed	TRMT1			TRMT1	3.1192	2.98731	3.13228	2.94791	3.22406	3.05864
Q9NXH9	-0.00272549	3.07823	-0.0278198	0.978749	0.988003	-6.72943	Not changed	TRMT1			TRMT1	3.1192	2.98731	3.13228	2.94791	3.22406	3.05864
Q9NXV6	-0.0739077	2.92441	-0.996848	0.359051	0.635847	-6.19989	Not changed	CDKN2AIP			CDKN2AIP	2.96501	2.89764	3.02143	2.95299	2.88721	2.82217
Q9NY27	0.117261	2.87285	0.988337	0.362864	0.636838	-6.20822	Not changed	PPP4R2			PPP4R2	2.96848	2.73506	2.73912	3.06586	2.98092	2.74767
Q9NY33	-0.0630256	3.71337	-0.634284	0.550358	0.761745	-6.50484	Not changed	DPP3			DPP3	3.85552	3.61669	3.76243	3.81062	3.61904	3.6159
Q9NYL9	-0.0668928	3.5417	-0.584835	0.580936	0.775864	-6.53759	Not changed	TMOD3			TMOD3	3.44381	3.77426	3.50736	3.62332	3.44395	3.45749
Q9NYU2	-0.193295	3.41382	-0.983415	0.365083	0.636854	-6.21301	Not changed	UGGT1			UGGT1	3.47121	3.23641	3.82378	3.16848	3.17577	3.60727
Q9NZ32	0.0498755	3.59093	0.169302	0.871376	0.940837	-6.71332	Not changed	ACTR10			ACTR10	3.96725	3.50751	3.22323	3.17467	3.57089	4.10205
Q9NZ63	-0.0224524	2.94829	-0.365381	0.727932	0.87807	-6.65347	Not changed	C9orf78			C9orf78	2.95113	2.97078	2.95665	2.95329	2.94952	2.90839
Q9NZB2	0.111038	3.67058	0.604272	0.568796	0.771661	-6.525	Not changed	FAM120A			FAM120A	3.6094	3.58698	3.64879	3.45647	4.13314	3.58868
Q9NZI8	-0.00390629	2.82293	-0.0645905	0.950694	0.975568	-6.72746	Not changed	IGF2BP1			IGF2BP1	2.8212	2.8138	2.83967	2.82779	2.81886	2.81629
Q9NZL4	-0.0303404	3.38031	-0.230106	0.826002	0.918937	-6.69936	Not changed	HSPBP1			HSPBP1	3.26294	3.51636	3.40715	3.54327	3.1373	3.41486
Q9NZM1	0.379174	4.91348	0.661215	0.534138	0.755718	-6.48604	Not changed	MYOF			MYOF	4.96819	5.05675	4.14674	6.1272	3.99151	5.19049
Q9NZN4	-0.103799	3.32195	-0.872094	0.418193	0.672099	-6.31673	Not changed	EHD2			EHD2	3.32148	3.44666	3.3534	3.29711	3.45801	3.05503
Q9NZT2	-0.249668	3.34109	-3.54825	0.0130639	0.181058	-2.92059	Not changed	OGFR			OGFR	3.52371	3.40659	3.46746	3.19451	3.18255	3.2717
Q9NZU5	0.126162	3.55188	0.585654	0.580422	0.775864	-6.53707	Not changed	LMCD1			LMCD1	3.094	3.55835	3.81403	3.7095	3.35793	3.77744
Q9NZZ3	0.220325	4.14521	1.72844	0.13697	0.439083	-5.34231	Not changed	CHMP5			CHMP5	4.14559	4.19015	3.76939	4.22101	4.26832	4.27678
Q9P0K7	0.260711	3.20386	1.99136	0.0957849	0.374998	-4.99248	Not changed	RAI14			RAI14	2.90545	3.16494	3.15011	3.15159	3.53467	3.31637
Q9P258	-0.00135874	2.95788	-0.0158795	0.987869	0.991894	-6.72973	Not changed	RCC2			RCC2	3.06541	2.99071	2.81955	2.95216	2.95234	2.9671
Q9P258	-0.00135874	2.95788	-0.0158795	0.987869	0.991894	-6.72973	Not changed	RCC2			RCC2	3.06541	2.99071	2.81955	2.95216	2.95234	2.9671
Q9P265	0.411935	3.3419	1.72298	0.137991	0.440645	-5.34944	Not changed	DIP2B			DIP2B	3.1242	3.07729	3.2063	3.24639	4.09576	3.30145
Q9P270	-0.118539	2.92946	-1.36339	0.223889	0.519181	-5.79967	Not changed	SLAIN2			SLAIN2	2.90986	2.91959	3.13674	2.86691	2.84899	2.89467
Q9P2E9	0.112171	5.20394	1.48651	0.189971	0.489249	-5.65045	Not changed	RRBP1			RRBP1	5.24653	5.13407	5.06297	5.23838	5.26381	5.27789
Q9P2J5	0.0699673	4.82977	0.982336	0.365571	0.636854	-6.21406	Not changed	LARS			LARS	4.85161	4.70934	4.82341	4.84537	4.8929	4.85599
Q9P2R3	0.40814	3.30382	1.82993	0.119308	0.418848	-5.20866	Not changed	ANKFY1			ANKFY1	2.97197	2.846	3.48127	3.27222	3.41715	3.83428
Q9UBB4	-0.14474	3.52017	-1.61595	0.15955	0.457479	-5.48769	Not changed	ATXN10			ATXN10	3.68894	3.65097	3.4377	3.45235	3.42065	3.47039
Q9UBC2	0.22503	3.46059	1.57135	0.169467	0.470156	-5.54437	Not changed	EPS15L1			EPS15L1	3.16835	3.57783	3.29807	3.54928	3.41645	3.7536
Q9UBE0	-0.110308	3.7385	-1.69742	0.142866	0.443061	-5.38272	Not changed	SAE1			SAE1	3.84806	3.76893	3.76399	3.66535	3.70562	3.67908
Q9UBF2	-0.118322	2.98964	-1.65884	0.150543	0.447361	-5.43264	Not changed	COPG2			COPG2	3.05978	3.0732	3.01342	2.99203	2.84936	2.95005
Q9UBI6	0.117174	4.48108	1.01466	0.351175	0.633319	-6.18229	Not changed	GNG12			GNG12	4.41575	4.32637	4.52536	4.38947	4.73706	4.49248
Q9UBM7	-0.0713236	3.75546	-1.06951	0.327807	0.624713	-6.1268	Not changed	DHCR7			DHCR7	3.85329	3.77681	3.74328	3.72472	3.69707	3.73762
Q9UBQ0	0.0533338	3.96822	0.529401	0.616396	0.80313	-6.57149	Not changed	VPS29			VPS29	3.96576	3.77741	4.0815	3.96412	4.0723	3.94825
Q9UBQ7	0.0505329	4.08058	0.712385	0.504183	0.73266	-6.44848	Not changed	GRHPR			GRHPR	4.12623	4.01081	4.02891	4.15931	4.06805	4.09018
Q9UBR2	-0.103531	4.5133	-1.38187	0.218466	0.516454	-5.77767	Not changed	CTSZ			CTSZ	4.63071	4.54471	4.51978	4.49272	4.51305	4.37884
Q9UBS4	0.211442	4.0026	2.80406	0.0325676	0.241572	-3.88705	Not changed	DNAJB11			DNAJB11	3.91583	3.87975	3.89505	4.04773	4.06213	4.2151
Q9UBT2	0.177376	3.83005	1.82398	0.120279	0.41982	-5.21656	Not changed	UBA2			UBA2	3.7853	3.80469	3.63411	3.78292	3.93586	4.03745
Q9UDY2	-0.662722	3.95301	-5.05803	0.00264656	0.120088	-1.21867	P-value <0.05 (>0.5x down)	TJP2			TJP2	4.44718	4.03737	4.36855	3.55603	3.56643	3.74246
Q9UDY4	-0.557289	3.4659	-1.48214	0.191089	0.49056	-5.65585	P-value >0.05 (>0.5x down)	DNAJB4			DNAJB4	3.07013	4.34171	3.82179	3.68042	2.90909	2.97225
Q9UER7	0.0672425	2.88748	0.717715	0.501129	0.730561	-6.44443	Not changed	DAXX			DAXX	2.9328	2.93334	2.69542	2.96354	2.94508	2.85467
Q9UEU0	-0.0525246	3.2757	-0.65494	0.53789	0.757243	-6.49048	Not changed	VTI1B			VTI1B	3.291	3.23248	3.38241	3.15821	3.28148	3.30862
Q9UG01	0.0284811	3.00336	0.129003	0.901763	0.955851	-6.72025	Not changed	IFT172			IFT172	3.11076	2.78195	3.07463	3.01295	3.42173	2.6181
Q9UG63	0.317833	4.82922	1.53912	0.176995	0.475921	-5.58495	Not changed	ABCF2			ABCF2	4.78403	4.85225	4.37463	5.35386	4.83215	4.77839
Q9UGP8	0.0211076	3.46589	0.115163	0.912244	0.960396	-6.7222	Not changed	SEC63			SEC63	3.35622	3.77754	3.23225	3.28813	3.71403	3.42717
Q9UHA3	0.0473688	3.35028	0.734401	0.491648	0.725481	-6.4316	Not changed	RSL24D1			RSL24D1	3.32225	3.34507	3.31246	3.37483	3.32777	3.41928
Q9UHB9	-0.0151391	4.07418	-0.172139	0.869246	0.940751	-6.71276	Not changed	SRP68			SRP68	4.20402	4.04506	3.99617	4.1549	4.01346	4.03148
Q9UHC6	-0.521294	3.24996	-0.799932	0.455621	0.701772	-6.37889	P-value >0.05 (>0.5x down)	CNTNAP2			CNTNAP2	5.04804	2.64186	2.84192	2.79999	3.07968	3.08827
Q9UHD1	0.324345	4.02366	3.40596	0.015456	0.189545	-3.09955	Not changed	CHORDC1			CHORDC1	3.91392	3.93463	3.7359	4.29928	4.17247	4.08574
Q9UHD2	-0.167614	3.09611	-1.3055	0.241681	0.545921	-5.86762	Not changed	TBK1			TBK1	3.40648	3.10733	3.02595	3.02881	2.88165	3.12645
Q9UHD8	-0.329027	4.8078	-3.63534	0.0118047	0.170044	-2.81258	Not changed	SEPTIN9			2020-09-09	4.95786	4.84138	5.11771	4.65575	4.61867	4.65545
Q9UHD9	-0.013912	3.41516	-0.16967	0.8711	0.940837	-6.71325	Not changed	UBQLN2			UBQLN2	3.46299	3.34421	3.45915	3.46438	3.46053	3.2997
Q9UHJ6	-0.296266	3.05742	-1.22216	0.269524	0.571479	-5.96263	Not changed	SHPK			SHPK	2.96681	2.88792	3.76193	2.86425	2.88935	2.97425
Q9UHV9	-0.0740244	4.62133	-0.900976	0.403875	0.664945	-6.29071	Not changed	PFDN2			PFDN2	4.56784	4.7803	4.62688	4.6078	4.6052	4.53994
Q9UHY1	-0.0150186	3.29935	-0.0835666	0.936243	0.971573	-6.72583	Not changed	NRBP1			NRBP1	3.26291	3.67505	2.98263	3.30532	3.32831	3.2419
Q9UI12	-0.122912	3.59005	-0.861978	0.423297	0.674818	-6.3257	Not changed	ATP6V1H			ATP6V1H	3.38638	3.67683	3.89131	3.55068	3.60296	3.43214
Q9UI15	0.188935	5.26746	1.04543	0.337903	0.627732	-6.1514	Not changed	TAGLN3			TAGLN3	5.20084	5.07836	5.23978	5.09235	5.74825	5.24519
Q9UIG0	0.0772631	3.4364	0.459916	0.662507	0.832722	-6.60963	Not changed	BAZ1B			BAZ1B	3.3786	3.67624	3.13846	3.33736	3.40604	3.68169
Q9UIJ7	0.170141	3.0953	1.54456	0.175703	0.474431	-5.57813	Not changed	AK3			AK3	3.07738	3.005	2.94831	3.01029	3.36916	3.16165
Q9UJS0	0.216408	3.27029	0.892702	0.407938	0.667034	-6.29823	Not changed	SLC25A13			SLC25A13	2.9753	3.38297	3.12799	3.12734	3.88791	3.12023
Q9UJU6	0.177063	4.34913	2.14757	0.0775062	0.340614	-4.7805	Not changed	DBNL			DBNL	4.2992	4.18877	4.29382	4.42834	4.34349	4.54115
Q9UJV9	-0.221419	3.04524	-1.31446	0.238848	0.540534	-5.85721	Not changed	DDX41			DDX41	2.99828	2.96415	3.50542	3.01685	2.79603	2.99072
Q9UK32	-0.293556	3.0034	-0.898282	0.405195	0.664945	-6.29316	Not changed	RPS6KA6			RPS6KA6	2.89258	2.72571	3.83223	2.51521	3.04159	3.01306
Q9UKD2	0.25171	4.4477	0.60109	0.570773	0.771947	-6.52708	Not changed	MRTO4			MRTO4	4.85419	3.36447	4.7469	4.73331	4.3243	4.66307
Q9UKE5	-0.0636926	2.94439	-0.422146	0.688296	0.850993	-6.62828	Not changed	TNIK			TNIK	2.7975	3.09663	3.0346	2.95585	2.65425	3.12754
Q9UKY7	-0.0590578	5.30285	-0.425393	0.68606	0.848806	-6.62674	Not changed	CDV3			CDV3	5.39479	5.04892	5.55344	5.27298	5.30131	5.24568
Q9ULC3	0.0308493	2.95952	0.494036	0.639642	0.819301	-6.59152	Not changed	RAB23			RAB23	2.9412	2.93312	2.95794	3.01303	2.9539	2.95789
Q9ULH0	-0.885303	3.36518	-3.90348	0.00870415	0.169381	-2.48746	P-value <0.05 (>0.5x down)	KIDINS220			KIDINS220	3.66644	3.5751	4.18195	2.66505	2.8304	3.27213
Q9ULI0	0.184089	3.68305	0.345456	0.742078	0.88146	-6.66149	Not changed	ATAD2B			ATAD2B	3.18677	4.7229	2.86336	3.26441	4.17978	3.8811
Q9ULV4	-0.0441983	4.69991	-0.48282	0.647112	0.826233	-6.5976	Not changed	CORO1C			CORO1C	4.80461	4.76414	4.59727	4.66228	4.7764	4.59474
Q9UM54	-0.276775	3.49966	-0.511604	0.628035	0.811883	-6.58172	Not changed	MYO6			MYO6	3.07701	3.00443	4.8327	3.09945	3.14688	3.83748
Q9UMR2	-1.29641	4.19885	-2.64813	0.0398386	0.255516	-4.09753	P-value <0.05 (>0.5x down)	DDX19B			DDX19B	4.91263	4.53934	5.0892	2.78347	4.6373	3.23117
Q9UMS4	-0.186905	4.85821	-2.10648	0.0819353	0.348273	-4.83643	Not changed	PRPF19			PRPF19	5.04249	4.83474	4.97777	4.66857	4.80343	4.82228
Q9UMX0	-0.435366	3.16708	-1.7644	0.130436	0.430438	-5.2952	Not changed	UBQLN1			UBQLN1	3.40522	3.57805	3.17101	3.46556	2.62333	2.7593
Q9UMX5	0.531277	3.44073	4.82702	0.00330867	0.130549	-1.45578	P-value <0.05 (>0.5x up)	NENF			NENF	3.00139	3.37919	3.1447	3.69074	3.71395	3.71442
Q9UMY4	-0.0214742	2.83884	-0.278765	0.79021	0.907101	-6.68518	Not changed	SNX12			SNX12	2.87239	2.88865	2.7877	2.92341	2.76469	2.79623
Q9UN86	-0.604681	3.80472	-2.30182	0.0629752	0.311399	-4.56984	P-value >0.05 (>0.5x down)	G3BP2			G3BP2	3.5098	4.30212	4.50927	3.44991	3.55595	3.50129
Q9UNF0	-0.268508	3.48036	-2.03875	0.0898148	0.365502	-4.92839	Not changed	PACSIN2			PACSIN2	3.78241	3.72535	3.33608	3.33926	3.34705	3.352
Q9UNF1	-0.0791246	3.93884	-0.725472	0.496706	0.728672	-6.4385	Not changed	MAGED2			MAGED2	3.97379	3.79955	4.16186	3.92125	3.93752	3.83905
Q9UNH7	-0.0270006	4.0539	-0.432718	0.681028	0.845463	-6.62321	Not changed	SNX6			SNX6	4.06443	4.08796	4.04982	4.06957	4.04063	4.01101
Q9UNM6	-0.180272	4.67929	-1.94593	0.101887	0.386872	-5.05368	Not changed	PSMD13			PSMD13	4.68157	4.92695	4.69978	4.57966	4.6451	4.54271
Q9UNS2	-0.077343	3.0984	-0.673454	0.52687	0.752505	-6.47727	Not changed	COPS3			COPS3	3.09773	3.31806	2.99542	3.15	2.9258	3.10338
Q9UNZ2	-0.0819261	4.85985	-1.017	0.350151	0.633319	-6.17997	Not changed	NSFL1C			NSFL1C	4.81142	4.86773	5.02329	4.80777	4.80869	4.8402
Q9UQ80	-0.0586752	5.6334	-0.78242	0.46506	0.706346	-6.39333	Not changed	PA2G4			PA2G4	5.76455	5.62942	5.59424	5.57624	5.61826	5.61768
Q9UQB8	-0.215136	3.1266	-2.57851	0.0436332	0.266647	-4.19209	Not changed	BAIAP2			BAIAP2	3.29549	3.09949	3.30752	2.99288	3.01596	3.04825
Q9UQE7	-0.383312	3.77174	-1.46147	0.196456	0.49652	-5.68128	Not changed	SMC3			SMC3	3.78208	3.55142	4.55669	3.61993	3.60081	3.51951
Q9Y224	-0.139319	4.10829	-1.83868	0.117897	0.415501	-5.19705	Not changed	RTRAF			RTRAF	4.27166	4.14536	4.11685	4.02656	4.09233	3.99701
Q9Y230	-0.30237	5.17981	-3.45325	0.0146109	0.186992	-3.03974	Not changed	RUVBL2			RUVBL2	5.46949	5.22007	5.30343	5.03771	5.05958	4.98858
Q9Y262	0.228259	4.7037	0.890014	0.409265	0.667511	-6.30066	Not changed	EIF3L			EIF3L	4.59798	4.49139	4.67934	4.55343	4.4963	5.40376
Q9Y263	-0.105494	4.79732	-0.105921	0.919255	0.963983	-6.72339	Not changed	PLAA			PLAA	6.86927	3.50669	4.17425	3.55261	5.22706	5.45407
Q9Y265	-0.0158505	4.66445	-0.0957599	0.926972	0.967714	-6.72457	Not changed	RUVBL1			RUVBL1	4.94118	4.56318	4.51275	4.53638	4.52531	4.90788
Q9Y266	-0.213929	5.49446	-3.18887	0.0200967	0.207449	-3.37823	Not changed	NUDC			NUDC	5.58517	5.55984	5.65927	5.34833	5.41119	5.40297
Q9Y277	0.0722096	3.47929	0.641221	0.546151	0.760872	-6.50006	Not changed	VDAC3			VDAC3	3.4115	3.56551	3.35255	3.64695	3.33161	3.56763
Q9Y281	-0.533688	5.62646	-1.45555	0.198019	0.497102	-5.68853	P-value >0.05 (>0.5x down)	CFL2			CFL2	5.95523	6.00851	5.71618	5.85637	4.51713	5.70535
Q9Y285	-0.253401	3.9274	-3.76706	0.0101495	0.169381	-2.65144	Not changed	FARSA			FARSA	4.02128	4.01503	4.12599	3.80852	3.79993	3.79364
Q9Y295	0.271298	3.90387	1.22813	0.267439	0.568387	-5.95594	Not changed	DRG1			DRG1	4.23664	3.62759	3.44042	4.03664	3.89643	4.18548
Q9Y2D5	0.0533246	3.27375	0.559282	0.597131	0.789936	-6.55359	Not changed	AKAP2			AKAP2	3.23541	3.23878	3.26708	3.3068	3.44964	3.14481
Q9Y2H6	0.674842	3.33886	1.99109	0.0958192	0.374998	-4.99283	P-value >0.05 (>0.5x up)	FNDC3A			FNDC3A	3.59934	2.76982	2.63515	4.05554	3.79918	3.17412
Q9Y2J2	0.0959047	2.61882	0.976235	0.36834	0.636854	-6.21997	Not changed	EPB41L3			EPB41L3	2.57869	2.58048	2.55343	2.85202	2.57681	2.57149
Q9Y2W1	0.130956	4.80723	0.151136	0.885048	0.948659	-6.71668	Not changed	THRAP3			THRAP3	5.36558	5.78578	3.07388	5.17719	3.71486	5.72606
Q9Y2W2	-0.213293	3.39526	-2.70209	0.0371419	0.251143	-4.02448	Not changed	WBP11			WBP11	3.59139	3.41294	3.50139	3.3545	3.24816	3.26318
Q9Y2X3	-0.0545997	4.58152	-0.440484	0.675714	0.842322	-6.61941	Not changed	NOP58			NOP58	4.47438	4.56436	4.78773	4.48069	4.448	4.73398
Q9Y2Z0	-0.686353	3.62833	-1.565	0.170925	0.472189	-5.55239	P-value >0.05 (>0.5x down)	SUGT1			SUGT1	3.49584	3.41009	5.00859	3.28046	3.33866	3.23633
Q9Y333	0.419242	4.76289	1.45299	0.198699	0.49812	-5.69167	Not changed	LSM2			LSM2	3.95631	4.96223	4.74127	5.21599	4.98628	4.71525
Q9Y383	-0.267605	5.04145	-2.41341	0.0542609	0.291476	-4.41727	Not changed	LUC7L2			LUC7L2	5.33529	5.07309	5.11739	4.94786	4.75938	5.0157
Q9Y3A5	0.0155196	3.5006	0.157227	0.880459	0.946702	-6.71559	Not changed	SBDS			SBDS	3.46738	3.64171	3.36943	3.56167	3.55395	3.40947
Q9Y3B7	0.00441729	3.49	0.0384478	0.970635	0.985292	-6.72902	Not changed	MRPL11			MRPL11	3.35099	3.7147	3.39768	3.50458	3.53017	3.44187
Q9Y3B7	0.00441729	3.49	0.0384478	0.970635	0.985292	-6.72902	Not changed	MRPL11			MRPL11	3.35099	3.7147	3.39768	3.50458	3.53017	3.44187
Q9Y3E5	-0.0782435	3.59112	-0.735591	0.490977	0.72508	-6.43068	Not changed	PTRH2			PTRH2	3.63285	3.62817	3.6297	3.68269	3.62914	3.34416
Q9Y3F4	0.0767531	4.69158	0.988878	0.36262	0.636838	-6.20769	Not changed	STRAP			STRAP	4.6787	4.5681	4.71283	4.77808	4.65182	4.75998
Q9Y3I0	0.105918	4.18254	1.33655	0.231984	0.533652	-5.83136	Not changed	RTCB			RTCB	4.17598	4.20051	4.01225	4.23612	4.26697	4.2034
Q9Y3P9	-0.0800601	2.92004	-0.882649	0.412916	0.668549	-6.3073	Not changed	RABGAP1			RABGAP1	3.09951	2.95776	2.82293	2.87633	2.8551	2.90859
Q9Y3T9	0.12473	3.13108	1.69474	0.143388	0.443061	-5.3862	Not changed	NOC2L			NOC2L	3.00708	3.09585	3.10322	3.12589	3.26581	3.18864
Q9Y3U8	0.135794	4.85659	1.41368	0.209409	0.505637	-5.73945	Not changed	RPL36			RPL36	4.7543	4.9261	4.68568	5.02714	4.90333	4.843
Q9Y3Z3	-0.144157	5.19197	-1.10415	0.313722	0.607689	-6.09076	Not changed	SAMHD1			SAMHD1	5.3583	5.22807	5.20578	5.09659	5.3564	4.90669
Q9Y4C2	-0.255707	3.40369	-3.18188	0.0202698	0.207449	-3.38732	Not changed	TCAF1			TCAF1	3.54353	3.59695	3.45414	3.17914	3.31843	3.32992
Q9Y4D7	0.149993	2.73381	1.88014	0.111428	0.406901	-5.14184	Not changed	PLXND1			PLXND1	2.5865	2.65133	2.73861	2.8874	2.80678	2.73224
Q9Y4E8	0.211528	3.06962	0.816285	0.446932	0.696892	-6.36517	Not changed	USP15			USP15	3.13405	2.77627	2.98124	2.84566	2.94108	3.73941
Q9Y4K4	-0.433792	3.31537	-2.63008	0.0407872	0.25794	-4.12202	Not changed	MAP4K5			MAP4K5	3.39254	3.39361	3.81064	2.91807	3.32608	3.05127
Q9Y4L1	0.296078	4.96688	1.1631	0.290925	0.588075	-6.02775	Not changed	HYOU1			HYOU1	4.51324	4.54291	5.40038	5.10469	5.21522	5.02487
Q9Y4W2	0.307484	3.34919	2.61344	0.0416832	0.261724	-4.14461	Not changed	LAS1L			LAS1L	3.2967	3.00121	3.28842	3.42742	3.43393	3.64745
Q9Y570	-0.537168	4.06204	-1.04578	0.337754	0.627732	-6.15105	P-value >0.05 (>0.5x down)	PPME1			PPME1	3.70682	3.73414	5.55091	3.7788	3.76556	3.836
Q9Y5A7	0.411376	3.68824	1.1228	0.306351	0.601373	-6.07105	Not changed	NUB1			NUB1	3.44025	3.51115	3.49626	4.69906	3.21961	3.76311
Q9Y5A9	0.020459	3.91702	0.0562665	0.95704	0.978623	-6.72804	Not changed	YTHDF2			YTHDF2	4.53064	3.31586	3.87386	3.46379	4.01104	4.30691
Q9Y5A9	0.020459	3.91702	0.0562665	0.95704	0.978623	-6.72804	Not changed	YTHDF2			YTHDF2	4.53064	3.31586	3.87386	3.46379	4.01104	4.30691
Q9Y5B8	0.0218279	3.06876	0.278148	0.790661	0.907101	-6.68538	Not changed	NME7			NME7	3.10947	2.95016	3.1139	3.03199	3.07995	3.12707
Q9Y5B9	-0.0635914	4.28745	-0.770456	0.471587	0.709718	-6.40305	Not changed	SUPT16H			SUPT16H	4.43663	4.26243	4.25866	4.18978	4.30198	4.27519
Q9Y5J1	-0.00967677	2.98442	-0.145578	0.889239	0.949394	-6.71763	Not changed	UTP18			UTP18	2.95744	3.04236	2.96796	3.00367	2.93744	2.99764
Q9Y5K6	0.10743	3.93942	0.274167	0.79357	0.907101	-6.68664	Not changed	CD2AP			CD2AP	4.65432	3.32925	3.67356	4.47056	3.78148	3.72738
Q9Y5M8	0.133886	4.62611	1.16506	0.290191	0.588075	-6.02562	Not changed	SRPRB			SRPRB	4.3647	4.72927	4.58353	4.65807	4.62893	4.79215
Q9Y5P6	0.0146909	3.45978	0.108899	0.916995	0.963163	-6.72302	Not changed	GMPPB			GMPPB	3.19651	3.66685	3.49395	3.55209	3.39819	3.4511
Q9Y613	0.310726	3.13621	3.71075	0.010823	0.169381	-2.71999	Not changed	FHOD1			FHOD1	3.04808	3.04775	2.84669	3.32708	3.26012	3.2875
Q9Y617	0.00189493	4.21203	0.0217289	0.983401	0.989397	-6.7296	Not changed	PSAT1			PSAT1	4.16231	4.16106	4.30988	4.31966	4.19602	4.12326
Q9Y617	0.00189493	4.21203	0.0217289	0.983401	0.989397	-6.7296	Not changed	PSAT1			PSAT1	4.16231	4.16106	4.30988	4.31966	4.19602	4.12326
Q9Y678	-0.146106	4.6485	-0.936334	0.386862	0.65256	-6.25799	Not changed	COPG1			COPG1	4.5308	4.9584	4.67546	4.43054	4.48639	4.80942
Q9Y696	0.643103	6.43274	6.10089	0.00104782	0.0826867	-0.244067	P-value <0.05 (>0.5x up)	CLIC4			CLIC4	5.98389	6.25115	6.09853	6.75275	6.87452	6.6356
Q9Y6A4	0.0188954	3.42968	0.172802	0.868748	0.940751	-6.71263	Not changed	CFAP20			CFAP20	3.51642	3.50644	3.23785	3.46839	3.32317	3.52583
Q9Y6A5	-0.341304	3.20067	-2.7895	0.0331818	0.242936	-3.90662	Not changed	TACC3			TACC3	3.486	3.34938	3.2786	3.10733	3.17368	2.80906
Q9Y6D5	-1.23794	3.9916	-1.61192	0.160423	0.458206	-5.49283	P-value >0.05 (>0.5x down)	ARFGEF2			ARFGEF2	5.62734	2.97474	5.22963	3.02965	2.9239	4.16433
Q9Y6D9	0.36199	3.30813	1.54628	0.175295	0.474431	-5.57596	Not changed	MAD1L1			MAD1L1	3.13073	3.37733	2.87336	3.15975	3.92797	3.37967
Q9Y6K5	-0.301725	3.17831	-3.95734	0.00819838	0.169381	-2.42354	Not changed	OAS3			OAS3	3.27224	3.32794	3.38733	2.94169	3.04481	3.09584
Q9Y6M1	-0.0452096	4.55336	-0.212586	0.839009	0.926842	-6.70381	Not changed	IGF2BP2			IGF2BP2	4.51139	4.1968	5.0197	4.53482	4.44848	4.60896
Q9Y6N5	-0.32065	4.04654	-3.76052	0.0102253	0.169381	-2.65938	Not changed	SQOR			SQOR	4.22147	4.32423	4.0749	3.88392	3.8813	3.89343
Q9Y6V7	-0.0442764	3.58784	-0.201893	0.846976	0.931985	-6.70636	Not changed	DDX49			DDX49	3.58387	3.80607	3.43998	3.18924	3.97952	3.52833
Q9Y6X8	0.0621022	3.36643	0.304319	0.771631	0.901517	-6.67668	Not changed	ZHX2			ZHX2	3.40292	3.55139	3.05182	3.33817	3.73539	3.11887
Q9Y6Y8	0.0387641	3.425	0.275974	0.792249	0.907101	-6.68607	Not changed	SEC23IP			SEC23IP	3.2358	3.27896	3.70209	3.39106	3.49876	3.44331
R4GN98	-0.066733	7.18357	-0.323983	0.757448	0.892278	-6.66965	Not changed	S100A6			NA	7.3449	6.76194	7.54398	7.19693	7.12221	7.13149
U3KPS3	0.13087	5.01416	1.71226	0.140015	0.44273	-5.36341	Not changed	CNN2			NA	4.9659	5.01474	4.86555	5.05261	5.15027	5.03592
U3KQC1	-0.0864437	3.54047	-0.73143	0.493328	0.726056	-6.4339	Not changed	WDR18			NA	3.58869	3.7741	3.3883	3.40382	3.5166	3.57134
X1WI28	0.366798	3.14492	2.73154	0.0357537	0.244879	-3.9847	Not changed	RPL10			NA	2.99862	3.12018	2.76578	3.26905	3.19387	3.52205
X6R960	-0.351705	3.07676	-2.74613	0.0350865	0.244879	-3.96502	Not changed	UBR4			NA	3.32781	3.32925	3.10076	2.7797	2.79817	3.12484
