# Supplementary material for: Quantitative Proteomic Analysis in Alveolar Type II Cells Reveals the Different Capacities of RAS and TGF-β to Induce Epithelial–Mesenchymal Transition
Source: Front Mol Biosci. 2021 Mar 19;8:595712. doi: 10.3389/fmolb.2021.595712 (PMC8048883; doi:10.3389/fmolb.2021.595712)
Supplement: Supplementary file 5 [file table4.xlsx]

## Sheet: Sheet1
UniProt	logFC	P.Value	P.Value-*	adj.P.Val	emt_symbol	Control_1	Control_2	Control_3	TGFB_1	TGFB_2	TGFB_3
P06756	0.736	0.001	***	0.0758284	ITGAV	2.84154	2.83396	2.77555	3.57061	3.7419	3.34666
P08648	0.465	0.002	**	0.112356	ITGA5	3.65285	3.61539	3.69299	4.04729	4.05313	4.25432
P28300	0.42	0.008	**	0.169381	LOX	3.07522	2.9075	3.16901	3.37309	3.4266	3.61329
P40121	-0.343	0.012	*	0.171348	CAPG	5.03089	4.74231	4.91368	4.51604	4.5398	4.60206
E7ETU9	0.29	0.013	*	0.181058	PLOD2	4.77001	4.8797	4.65867	5.09358	5.06675	5.0195
P21980	0.236	0.014	*	0.186992	TGM2	4.18491	4.06603	4.08645	4.37035	4.34329	4.33282
Q6ZN40	0.479	0.022	*	0.215053	TPM1	4.36696	3.82708	3.91618	4.47196	4.54709	4.52789
P09486	0.269	0.032	*	0.241572	SPARC	3.14693	3.28184	3.2134	3.58686	3.53857	3.3252
Q15582	1.013	0.038	*	0.254835	TGFBI	2.73572	3.46917	3.96532	4.92643	4.02825	4.25452
C9J712	-0.218	0.049	*	0.284842	PFN2	4.60831	4.44421	4.49675	4.36383	4.35121	4.18014
P80723	-0.388	0.053	ns	0.291476	BASP1	6.048	5.73353	6.33427	5.62132	5.60756	5.72223
O00339	-0.911	0.054	ns	0.291476	MATN2	3.91701	3.8634	4.85107	2.77286	3.84464	3.28143
A0A0U1RQJ2	-0.388	0.099	ns	0.383144	DST	3.18761	3.91382	3.33169	3.09202	3.02606	3.15098
P11047	0.342	0.131	ns	0.431951	LAMC1	2.8442	3.11917	3.60004	3.50967	3.53145	3.54722
A0A087WWY3	-0.114	0.15	ns	0.447361	FLNA	6.92524	6.82816	6.92398	6.80244	6.72989	6.80181
P67936	0.293	0.151	ns	0.447414	TPM4	5.84352	5.84455	5.36858	6.21455	5.90633	5.81457
P23284	0.205	0.186	ns	0.485407	PPIB	5.68902	5.67085	5.39179	5.62937	5.99997	5.73592
P09104	-0.22	0.222	ns	0.518726	ENO2	3.95345	3.82538	3.90005	3.84169	3.85345	3.3252
Q96AC1	0.158	0.233	ns	0.534625	FERMT2	4.75202	4.60321	5.00874	4.97963	4.88357	4.97509
O43852	0.335	0.265	ns	0.567952	CALU	3.45293	3.49574	3.40897	4.41668	3.45102	3.49375
Q5TCU3	0.186	0.285	ns	0.586318	TPM2	5.34619	5.13926	4.77821	5.21258	5.37994	5.2279
P53621	0.194	0.332	ns	0.626616	COPA	4.46179	4.35092	3.91999	4.29341	4.68887	4.33363
Q12841	-0.17	0.359	ns	0.635847	FSTL1	3.37133	3.94176	3.9421	3.59689	3.60427	3.54427
P16070	-0.154	0.372	ns	0.639016	CD44	6.01868	6.07574	5.85245	5.947	5.50809	6.03128
Q14195	-0.484	0.396	ns	0.663237	DPYSL3	4.35413	4.34532	6.21317	4.35581	4.45617	4.6488
A0A0A6YYF2	0.369	0.414	ns	0.669684	LAMA3	3.30777	3.19034	4.66675	3.95928	3.92679	4.38431
P33993	0.161	0.417	ns	0.672099	MCM7	3.41066	3.81277	3.38809	3.61851	4.00123	3.47575
P24844	0.139	0.498	ns	0.728672	MYL9	5.28716	5.3097	4.69292	5.38016	5.22835	5.09756
P09382	0.097	0.528	ns	0.752505	LGALS1	6.74795	6.72439	6.3001	6.7378	6.75875	6.56736
P24821	0.302	0.529	ns	0.752505	TNC	3.07908	3.04755	2.9845	2.89118	4.40202	2.72349
A0A087X0J3	0.042	0.555	ns	0.764723	CAP2	3.8109	3.85192	3.85724	3.93529	3.88748	3.82332
O60568	0.12	0.556	ns	0.765715	PLOD3	3.58931	3.50168	3.68891	3.50993	3.49396	4.13581
Q02809	-0.134	0.572	ns	0.77268	PLOD1	3.46117	3.44247	4.21112	3.52001	3.53176	3.66203
P05556	0.038	0.677	ns	0.843066	ITGB1	5.61733	5.38951	5.57432	5.52209	5.55912	5.61411
P50454	-0.073	0.7	ns	0.859142	SERPINH1	4.76028	5.11	4.69305	4.75544	5.06377	4.52616
P50479	0.012	0.887	ns	0.948659	PDLIM4	3.91982	4.03399	4.12791	4.0502	4.08926	3.97907
P08670	-0.001	0.992	ns	0.994418	VIM	8.44929	8.30364	8.36213	8.42707	8.31424	8.37131
P07996	0.936	<0.001	***	0.0147986	THBS1	3.66302	3.55374	3.7257	4.53632	4.66013	4.55392
