# Supplementary material for: Quantitative Proteomic Analysis in Alveolar Type II Cells Reveals the Different Capacities of RAS and TGF-β to Induce Epithelial–Mesenchymal Transition
Source: Front Mol Biosci. 2021 Mar 19;8:595712. doi: 10.3389/fmolb.2021.595712 (PMC8048883; doi:10.3389/fmolb.2021.595712)
Supplement: Supplementary file 6 [file table5.xlsx]

## Sheet: Sheet1
Protein	logFC	AveExpr	t	P.Value	adj.P.Val	B	group	gene_symbol	emt_symbol	DEP_symbol	tgfb	Control_1	Control_2	Control_3	RAS_TGFB_1	RAS_TGFB_2	RAS_TGFB_3
A0A024R4E5	-0.235031	4.7176	-0.732931	0.491579	0.730964	-6.35361	Not changed	HDLBP			HDLBP	4.64164	4.53718	5.32652	4.1909	4.45404	5.1553
A0A024R7W5	0.0362328	3.22507	0.220102	0.833182	0.935438	-6.62124	Not changed	YTHDF3			YTHDF3	2.86468	3.32032	3.43587	3.23653	3.17779	3.31526
A0A075B6Q0	0.0981672	2.2401	1.30867	0.239133	0.546859	-5.78623	Not changed	RAP1A			NA	2.20383	2.19549	2.17374	2.30099	2.2678	2.29877
A0A087WUK2	0.0097115	3.74867	0.083206	0.936429	0.978934	-6.64499	Not changed	HNRNPDL			HNRNPDL	3.77128	3.91435	3.5458	3.71473	3.75173	3.79412
A0A087WWY3	-0.141101	6.819	-1.56977	0.168165	0.479365	-5.46846	Not changed	FLNA	FLNA		NA	6.91814	6.82721	6.9233	6.67112	6.85094	6.72328
A0A087WXM6	0.109384	5.99456	0.864816	0.420783	0.676853	-6.24453	Not changed	RPL17			NA	6.00929	5.93951	5.87083	5.86286	6.26815	6.01676
A0A087WY55	-0.296363	4.37117	-0.975204	0.367592	0.642937	-6.14265	Not changed	VTA1			VTA1	4.47817	5.10523	3.97467	4.48938	3.98129	4.1983
A0A087WY71	0.189224	3.51135	1.68749	0.143126	0.458294	-5.31737	Not changed	AP2M1			NA	3.40873	3.52394	3.31753	3.64826	3.44552	3.72409
A0A087WYB4	0.155116	4.25074	0.901519	0.402485	0.668186	-6.21167	Not changed	STOML2			STOML2	4.27504	4.32065	3.92385	4.60935	4.16124	4.2143
A0A087WZK9	-0.165229	4.20822	-0.768192	0.471882	0.714599	-6.32587	Not changed	EIF3H			NA	4.68238	4.2744	3.91571	4.16764	3.92401	4.28516
A0A087X0J3	0.279047	3.87972	1.75753	0.129983	0.455678	-5.22572	Not changed	CAP2	CAP2		NA	3.7888	3.71488	3.71689	3.86816	4.35683	3.83273
A0A0A0MS51	0.0520509	4.39159	0.657611	0.535495	0.76462	-6.40919	Not changed	GSN			GSN	4.30852	4.3742	4.41398	4.42835	4.38995	4.43455
A0A0A0MSI0	-0.0444	6.69853	-0.510131	0.628407	0.817738	-6.50263	Not changed	PRDX1			NA	6.65368	6.71049	6.79802	6.60399	6.71786	6.70713
A0A0A0MT09	-0.376856	3.22327	-2.94974	0.0260196	0.248782	-3.6031	Not changed	PPP1R8			NA	3.4754	3.34631	3.41337	2.84639	3.26056	2.99757
A0A0A0MT44	0.233016	5.21244	2.46261	0.0494699	0.30586	-4.26638	Not changed	FLNB			NA	5.16764	5.15833	4.96182	5.37821	5.29878	5.30985
A0A0A6YYC7	-0.396129	2.74526	-2.27985	0.0633816	0.333755	-4.51796	Not changed	ZFP91-CNTF			NA	3.13089	2.56491	3.13418	2.59731	2.54224	2.50205
A0A0B4J1Z1	-0.506397	4.6268	-1.49332	0.1866	0.496	-5.56423	P-value >0.05 (>0.5x down)	SRSF7			NA	4.73022	4.30502	5.60474	4.38294	4.15175	4.58611
A0A0B4J203	0.651448	4.45852	0.622521	0.556792	0.776145	-6.43331	P-value >0.05 (>0.5x up)	NA			NA	5.5954	4.13022	2.67277	2.88543	5.74857	5.71874
A0A0B4J2A4	-0.0145778	4.00348	-0.170794	0.870071	0.951639	-6.63224	Not changed	ACAA2			NA	4.03103	3.97807	4.02321	3.90059	4.0273	4.06068
A0A0C4DGA1	0.804703	3.91436	4.17669	0.00600405	0.151623	-2.06189	P-value <0.05 (>0.5x up)	FLNB			NA	3.22598	3.92514	3.38492	4.23946	4.31439	4.39629
A0A0C4DGS1	0.260128	5.14057	1.24249	0.260989	0.563591	-5.86201	Not changed	DDOST			NA	5.36951	4.84191	4.82009	5.0789	5.58081	5.15218
A0A0D9SFH4	-0.0972033	3.29658	-0.431253	0.681539	0.84735	-6.54374	Not changed	SPTAN1			NA	3.38495	3.73731	2.91327	3.13594	3.15946	3.44853
A0A0G2JS82	1.16233	3.62059	1.24629	0.259688	0.562344	-5.85772	P-value >0.05 (>0.5x up)	AP2A2			NA	3.16101	2.87181	3.08546	2.94264	3.21035	6.45228
A0A0J9YYL3	0.155175	4.20945	1.77697	0.126551	0.45381	-5.20009	Not changed	PUF60			NA	4.12014	4.18076	4.09468	4.36224	4.30659	4.19227
A0A0U1RQJ2	-0.445862	3.06088	-2.00569	0.0923239	0.383187	-4.89332	Not changed	DST			NA	2.95159	3.78363	3.11619	2.86192	2.80324	2.84867
A0A0U1RR07	-0.163649	2.85394	-0.36341	0.728917	0.878326	-6.5739	Not changed	SYTL2			SYTL2	2.48941	2.32033	3.99756	2.59997	2.82087	2.89552
A0A1B0GTW6	-0.136664	2.92834	-0.988328	0.361634	0.638199	-6.12995	Not changed	EPB41L1			NA	2.94929	3.1899	2.85083	3.05965	2.77452	2.74586
A0A1B0GV23	-0.136052	5.36185	-1.48357	0.189083	0.496	-5.5763	Not changed	CTSD			NA	5.43298	5.3388	5.51784	5.37011	5.23198	5.27938
A0A1B0GVY6	0.00909466	3.58586	0.108582	0.917119	0.97129	-6.6422	Not changed	HSD17B12			NA	3.65775	3.49449	3.5917	3.59311	3.59101	3.5871
A0A1B0GWF2	-0.162803	2.88326	-1.24701	0.259444	0.562344	-5.85691	Not changed	STXBP1			NA	3.01615	3.11725	2.76057	2.7585	2.95041	2.69666
A0A1B0GWJ0	-0.335884	4.1792	-1.58459	0.164796	0.475813	-5.44966	Not changed	ADSL			ADSL	4.12938	4.51714	4.39492	3.72095	4.42596	3.88688
A0A1C7CYX9	-0.21707	4.3695	-1.93072	0.102376	0.408782	-4.99477	Not changed	DPYSL2			DPYSL2	4.54664	4.29146	4.596	4.34197	4.23049	4.21043
A0A1W2PQU7	-0.00604922	6.26743	-0.040025	0.969388	0.987555	-6.64805	Not changed	GFAP			NA	6.07488	6.53879	6.19769	6.42292	6.16438	6.20592
A0AVT1	0.0823651	3.68471	0.306022	0.77006	0.902286	-6.59556	Not changed	UBA6			UBA6	4.25942	3.22543	3.44575	3.7225	3.75452	3.70067
A0FGR8	-0.0281643	3.70151	-0.209119	0.841363	0.938161	-6.62392	Not changed	ESYT2			ESYT2	3.71121	3.92291	3.51266	3.76303	3.55071	3.74855
A6NHR9	0.195896	2.97015	1.34458	0.227969	0.531316	-5.74422	Not changed	SMCHD1			SMCHD1	2.83126	2.89536	2.89	3.05054	2.81538	3.33838
A6NKB8	0.233402	3.01802	2.76649	0.0330178	0.272815	-3.8505	Not changed	RNPEP			NA	2.90268	2.89625	2.90503	3.05541	3.12468	3.22407
A8MX94	0.0703082	5.75501	0.234043	0.822832	0.929053	-6.61763	Not changed	GSTP1			NA	5.45149	5.89546	5.81262	6.4363	5.55423	5.37997
A8MZF9	0.151264	3.10898	1.5279	0.178037	0.490551	-5.52116	Not changed	DRG2			DRG2	3.11817	3.0915	2.89036	3.22519	3.21309	3.11553
B1AJQ6	-0.180038	3.12225	-1.70416	0.139886	0.458294	-5.29567	Not changed	STX12			NA	3.13789	3.37616	3.12276	3.09055	2.95393	3.05222
B1AMS2	0.400153	3.54537	0.763	0.474747	0.715428	-6.33003	Not changed	SEPTIN6			2020-09-06	3.56935	4.03634	2.43018	4.03599	2.92832	4.27202
B1ANR0	0.613255	3.10989	1.6374	0.153308	0.4675	-5.38214	P-value >0.05 (>0.5x up)	PABPC4			NA	2.66958	2.29705	3.44316	3.09119	3.15788	4.00046
B4DDF4	-0.148616	4.87281	-1.51754	0.180562	0.493518	-5.5341	Not changed	CNN2			CNN2	4.81537	4.99993	5.02607	4.78353	4.73647	4.87551
B4DJV2	-0.0963815	5.47561	-1.27484	0.250094	0.552465	-5.82525	Not changed	CS			NA	5.53064	5.51073	5.53003	5.40077	5.45862	5.42286
B4DWR3	0.0121536	3.6075	0.128678	0.901871	0.966673	-6.63946	Not changed	VBP1			VBP1	3.57013	3.63843	3.59571	3.49536	3.73222	3.61314
B7Z645	-0.202997	5.84253	-1.39422	0.21331	0.514398	-5.68518	Not changed	SYNCRIP			SYNCRIP	5.75725	5.86223	6.2126	5.61208	5.82624	5.78475
B8ZZQ6	-0.0110694	5.3148	-0.0801654	0.938746	0.979018	-6.64528	Not changed	PTMA			NA	5.17881	5.2952	5.48701	5.15608	5.25	5.52173
B8ZZU8	0.181144	4.51574	2.03823	0.0882765	0.38006	-4.84906	Not changed	ELOB			NA	4.44316	4.44232	4.39004	4.65605	4.4926	4.67029
C9IZQ6	-0.0319414	3.04976	-0.0683341	0.947768	0.981292	-6.64628	Not changed	KALRN			KALRN	2.84547	3.8784	2.47331	3.66221	3.06591	2.37324
C9J0D1	-0.631433	5.75524	-1.0298	0.343313	0.621778	-6.08902	P-value >0.05 (>0.5x down)	H2AFV			NA	5.64415	5.05899	7.50974	5.37053	5.41203	5.53603
C9J381	0.105793	2.77626	1.08818	0.318803	0.607065	-6.02944	Not changed	IMPDH1			NA	2.83011	2.65131	2.68865	2.76272	2.93564	2.78909
C9J712	-0.255785	4.30787	-2.54035	0.0445643	0.302262	-4.15954	Not changed	PFN2	PFN2		NA	4.53124	4.36121	4.41485	4.15094	4.30602	4.08298
C9J9K3	0.345514	6.03555	2.43696	0.0512115	0.312488	-4.30168	Not changed	RPSA			NA	5.59541	5.96574	6.02722	6.25739	6.09151	6.276
C9JA28	0.429778	3.93906	0.90189	0.402303	0.668186	-6.21134	Not changed	SSR3			NA	3.98447	4.22339	2.96467	4.77233	3.34422	4.34531
C9JEH7	0.154668	2.36758	0.88099	0.412644	0.673746	-6.23018	Not changed	RPS4Y1			NA	2.30895	2.23971	2.32207	2.31459	2.19734	2.82281
C9JFE4	-0.0135645	3.51493	-0.160596	0.877749	0.952666	-6.63417	Not changed	GPS1			GPS1	3.51323	3.53166	3.52025	3.57885	3.53148	3.41411
C9JFR7	0.165381	4.65786	0.89984	0.403308	0.668186	-6.2132	Not changed	CYCS			NA	4.82164	4.20818	4.6957	4.9061	4.6677	4.64786
C9JG97	-0.0663484	2.9256	-0.82114	0.443357	0.694876	-6.28224	Not changed	AAMP			NA	3.00643	2.88546	2.98445	2.9138	2.89154	2.87194
C9JLU1	-0.950743	3.90305	-6.04022	0.000976988	0.065044	-0.169373	P-value <0.05 (>0.5x down)	POLR2H			NA	4.44179	4.18484	4.50863	3.15383	3.5514	3.5778
C9JY26	-0.440923	3.8061	-2.85471	0.0294241	0.259634	-3.731	Not changed	RAB34			NA	3.91424	3.93744	4.22801	3.44531	3.84611	3.4655
D3YTB1	0.232972	5.04056	0.904327	0.40111	0.668186	-6.20912	Not changed	RPL32			NA	4.84376	4.55732	5.37115	5.37783	4.79485	5.29846
D6R9P3	-0.220466	5.81979	-0.724271	0.496501	0.733333	-6.36026	Not changed	HNRNPAB			NA	5.69687	6.53011	5.56308	5.49414	5.53834	6.09619
D6RA32	0.162538	3.64811	0.874203	0.416045	0.676308	-6.23622	Not changed	MAP1B			NA	3.55409	3.7254	3.42104	4.10504	3.54599	3.53711
D6RFH4	0.0647166	3.88631	0.85461	0.42598	0.681341	-6.25348	Not changed	CYB5B			NA	3.84328	3.88325	3.83531	3.9411	3.91255	3.90235
D6RG15	0.327895	2.95808	3.16358	0.0198229	0.234049	-3.31898	Not changed	TWF2			NA	2.88648	2.7031	2.79283	3.21658	2.98423	3.16529
E2QRB3	0.0176559	3.20706	0.179788	0.863313	0.950594	-6.63044	Not changed	PYCR1			PYCR1	3.18651	3.1623	3.24589	3.36398	3.13046	3.15322
E5RFP0	-0.482504	3.81058	-3.6783	0.010594	0.197865	-2.66048	Not changed	NUDCD2			NA	4.27609	4.02464	3.85475	3.47257	3.60962	3.62578
E5RGN3	0.27336	4.2305	1.53666	0.175928	0.489322	-5.51018	Not changed	ATOX1			NA	3.88722	3.99329	4.40093	4.16542	4.57793	4.35818
E5RGS9	-0.359057	3.51901	-1.89194	0.108001	0.419146	-5.04694	Not changed	CHRAC1			NA	3.90317	3.91379	3.27865	3.27433	3.36055	3.38355
E5RGX5	0.0992939	2.28872	1.21813	0.269467	0.573516	-5.88934	Not changed	STMN2			NA	2.26262	2.2773	2.17732	2.37438	2.35526	2.28547
E5RHG8	0.0159772	4.59194	0.0834081	0.936275	0.978934	-6.64497	Not changed	ELOC			NA	4.16297	4.72136	4.86751	4.58005	4.60478	4.61494
E5RIW3	0.0290138	4.11573	0.198535	0.849266	0.944624	-6.62639	Not changed	TBCA			NA	4.24469	4.24921	3.80976	4.05375	4.12	4.21696
E7ENQ6	0.114171	3.89431	0.674288	0.525558	0.758106	-6.39732	Not changed	NA			NA	3.89902	3.89422	3.71845	3.64823	3.94996	4.256
E7ESV4	0.388382	4.0017	2.34154	0.0582767	0.326532	-4.43305	Not changed	RAP1B			NA	3.98673	3.91856	3.51722	4.18	4.0215	4.38616
E7ETB9	0.263463	3.37022	2.95085	0.0259824	0.248782	-3.60161	Not changed	DST	DST		NA	3.2916	3.17354	3.25033	3.47753	3.43072	3.59761
E7ETK0	0.495965	4.01427	1.76099	0.129366	0.455678	-5.22117	Not changed	RPS24			NA	3.52204	3.81299	3.96382	4.86793	3.91092	4.00789
E7ETZ4	-0.475853	3.47974	-0.826164	0.440716	0.693334	-6.27798	Not changed	BZW2			NA	3.65685	4.85113	2.64502	3.44621	3.58498	2.69426
E7EU81	0.0912247	4.21485	0.357522	0.733096	0.882175	-6.57629	Not changed	GOLGB1			NA	3.94693	4.08041	4.48037	4.074	4.75574	3.95163
E7EVA0	0.0686511	5.74006	0.470787	0.654631	0.827825	-6.52393	Not changed	MAP4			NA	5.56501	5.70439	5.8478	6.02758	5.60342	5.69215
E7EX73	0.339869	4.96068	3.05629	0.0227026	0.243053	-3.46084	Not changed	EIF4G1			NA	4.78255	4.78329	4.80638	4.9558	5.1319	5.30414
E9PBS1	-0.180353	4.14401	-0.638154	0.54724	0.772883	-6.4227	Not changed	PAICS			NA	4.52741	3.76554	4.4096	3.60074	4.18976	4.37099
E9PC15	0.2763	3.64546	2.39779	0.0539963	0.318074	-4.3556	Not changed	AGK			NA	3.54345	3.58988	3.38861	3.90636	3.61195	3.83252
E9PC52	0.0592303	4.64997	0.331046	0.752008	0.891766	-6.58656	Not changed	RBBP7			NA	4.70282	4.29803	4.8602	4.4832	4.8467	4.70884
E9PDF6	-0.582098	2.86277	-2.01789	0.0907852	0.382953	-4.87674	P-value >0.05 (>0.5x down)	MYO1B			MYO1B	2.62579	3.06652	3.76914	2.65529	2.44364	2.61623
E9PDP5	-0.00193456	2.55314	-0.0234044	0.982096	0.989723	-6.64865	Not changed	ANKHD1			NA	2.52199	2.51093	2.62941	2.59808	2.5205	2.53794
E9PF19	0.0130445	3.19861	0.0997563	0.923829	0.973379	-6.64325	Not changed	TBL2			NA	3.04204	3.32938	3.20484	3.33809	3.27101	3.00629
E9PHA6	0.788771	3.80289	1.87421	0.110674	0.425148	-5.07071	P-value >0.05 (>0.5x up)	MSH2			NA	3.58332	3.29403	3.34817	5.1242	3.42676	4.04088
E9PID8	-0.282336	4.04352	-1.66074	0.14848	0.462196	-5.35204	Not changed	CSTF2			NA	3.85644	4.36234	4.33528	3.73451	3.94326	4.02927
E9PJD9	0.257138	6.34231	2.47026	0.0489626	0.305016	-4.25586	Not changed	RPL27A			NA	6.14144	6.18319	6.31659	6.32858	6.52924	6.55483
E9PK54	-0.0875018	7.68733	-0.694622	0.513605	0.748694	-6.38252	Not changed	HSPA8			NA	7.68851	7.91117	7.59357	7.62774	7.51253	7.79047
E9PKR9	-0.00249406	3.96277	-0.025233	0.980698	0.989723	-6.6486	Not changed	AHNAK			NA	3.98146	4.08624	3.82435	3.96211	3.92108	4.00138
E9PM69	0.160163	5.07673	1.58639	0.164391	0.475407	-5.44737	Not changed	PSMC3			NA	4.9828	4.93732	5.06982	5.28717	5.15154	5.03172
E9PM92	-0.142921	4.05374	-1.18471	0.281487	0.579697	-5.92631	Not changed	C11orf58			NA	4.22119	4.22861	3.92578	4.02758	3.86551	4.05374
E9PMV1	0.977613	4.29812	8.90768	0.000119978	0.0285853	1.89311	P-value <0.05 (>0.5x up)	PLEC			NA	3.75222	3.71938	3.95635	4.65728	4.85316	4.85035
E9PNZ4	-0.00471871	2.90168	-0.032314	0.975283	0.989723	-6.64837	Not changed	MACF1			NA	2.72148	2.96618	3.02446	2.79615	3.14191	2.75991
E9PPN3	0.215661	2.92514	1.60596	0.160051	0.468142	-5.42243	Not changed	SCYL1			NA	2.86227	2.78148	2.80818	3.10246	2.77378	3.22267
E9PRJ3	-0.0817447	3.57826	-0.581272	0.582486	0.793804	-6.46018	Not changed	CD151			NA	3.65391	3.80669	3.39679	3.53949	3.39307	3.67959
E9PS97	0.0596153	3.19795	0.500211	0.634965	0.821423	-6.50815	Not changed	PARVA			NA	3.21233	3.32331	2.96879	3.19664	3.1721	3.31453
F2Z388	-0.239412	5.30405	-0.763084	0.474701	0.715428	-6.32996	Not changed	RPL35			NA	5.08118	5.65617	5.53391	4.91302	5.83562	4.80439
F5GWT4	-0.579857	3.15484	-1.34293	0.228472	0.531316	-5.74617	P-value >0.05 (>0.5x down)	WNK1			WNK1	4.29628	2.71422	3.32381	3.29195	2.82532	2.47746
F5GXW5	-0.0860355	3.17042	-0.530197	0.615255	0.814995	-6.49116	Not changed	C12orf57			C12orf57	3.09442	3.42852	3.11736	3.2739	2.85012	3.25818
F5GXX5	0.0554093	3.86605	0.638563	0.546991	0.772883	-6.42242	Not changed	DAD1			NA	3.85066	3.81702	3.84734	3.79534	3.98075	3.90516
F5GY37	-0.414263	5.63527	-2.76203	0.0332118	0.27316	-3.85657	Not changed	PHB2			NA	5.68397	6.04287	5.80038	5.21391	5.62222	5.4483
F5GYQ2	0.276993	4.08221	2.35087	0.0575427	0.325925	-4.4202	Not changed	TRMT112			NA	4.01165	4.09071	3.72877	4.19218	4.21412	4.25581
F5GZS6	-0.0869681	4.62165	-0.679185	0.522663	0.756347	-6.39379	Not changed	SLC3A2			NA	4.75077	4.60777	4.63685	4.60863	4.35796	4.7679
F5H157	0.0221422	2.34134	0.287358	0.783627	0.907651	-6.60184	Not changed	RAB35			NA	2.30695	2.30726	2.37661	2.37236	2.34989	2.33498
F5H669	-0.301389	3.71091	-3.38781	0.0150127	0.212532	-3.02739	Not changed	CPSF7			NA	3.94737	3.76779	3.86965	3.50609	3.6082	3.56635
F5H7F6	-0.062307	4.18009	-0.492893	0.639827	0.821814	-6.51215	Not changed	MGST1			NA	4.26859	4.11594	4.2492	3.91982	4.24634	4.28065
F8VRH0	0.0836486	4.65568	0.711352	0.503906	0.739383	-6.37005	Not changed	PCBP2			NA	4.66559	4.57569	4.60029	4.91287	4.58161	4.59803
F8VSA6	0.666478	3.18407	2.84918	0.0296364	0.259634	-3.73847	P-value <0.05 (>0.5x up)	NEDD8			NA	2.7604	3.17292	2.61918	3.43666	3.19574	3.91953
F8VSD4	0.2078	4.28154	1.80041	0.122529	0.446534	-5.16908	Not changed	UBE2N			NA	4.16106	4.02926	4.3426	4.48818	4.28831	4.37982
F8VUX1	0.549973	4.62523	0.497946	0.636468	0.821724	-6.50939	P-value >0.05 (>0.5x up)	NAP1L1			NA	5.21664	2.9596	4.87448	6.46485	2.67624	5.55956
F8VXI7	-0.269834	6.77147	-2.92507	0.0268602	0.250694	-3.63621	Not changed	DYNLL1			NA	6.83274	7.00476	6.88166	6.58496	6.72183	6.60286
F8W031	-0.0527692	3.88816	-0.423759	0.6867	0.850313	-6.54731	Not changed	NA			NA	3.85523	3.90364	3.98477	3.64484	4.04017	3.90033
F8W1R7	0.0117965	6.25298	0.141172	0.892413	0.962175	-6.63753	Not changed	MYL6			NA	6.28885	6.22374	6.22866	6.17576	6.28993	6.31095
F8W6C1	-0.759172	3.90237	-3.01051	0.0240679	0.243053	-3.52181	P-value <0.05 (>0.5x down)	SPTBN1			NA	4.02531	4.84417	3.97638	3.53681	3.65805	3.37348
F8W7C6	0.29393	5.57079	2.43404	0.0514132	0.312488	-4.30569	Not changed	RPL10			NA	5.31517	5.62898	5.32731	5.6318	5.70401	5.81746
F8WBP7	-0.0845421	2.98453	-0.611762	0.563426	0.780095	-6.44047	Not changed	RANBP2			NA	2.95697	2.9261	3.19732	3.05992	3.05073	2.71612
F8WJN3	-0.0882979	2.79743	-0.597725	0.572154	0.784906	-6.44965	Not changed	CPSF6			NA	2.81042	2.61085	3.10348	2.85034	2.76845	2.64106
G3V1J5	-0.0394763	3.10327	-0.13855	0.894396	0.963459	-6.63795	Not changed	DIS3			DIS3	2.66794	3.77562	2.92546	3.07569	3.07604	3.09885
G3V203	0.422554	5.81889	3.75003	0.0097397	0.184953	-2.57188	Not changed	RPL18			NA	5.60169	5.75841	5.46272	6.08168	5.91433	6.09448
G3XAH6	-0.891848	3.28193	-3.3272	0.0161719	0.212532	-3.10552	P-value <0.05 (>0.5x down)	PAPOLA			PAPOLA	4.07337	3.22977	3.88044	2.75413	3.18408	2.56982
G5E9G0	0.116773	5.57124	1.43018	0.203235	0.511076	-5.64174	Not changed	RPL3			NA	5.45766	5.5854	5.49551	5.59541	5.64217	5.65132
G5E9S8	-0.0146047	3.5467	-0.180144	0.863045	0.950594	-6.63037	Not changed	KLC1			NA	3.54326	3.57885	3.53991	3.5354	3.47576	3.60704
G5E9W7	-0.106612	3.40703	-1.10434	0.312281	0.602312	-6.01257	Not changed	MRPS22			MRPS22	3.47172	3.4337	3.47558	3.22572	3.48226	3.35318
G8JLD3	-0.312787	4.45431	-2.50106	0.0469756	0.302262	-4.21351	Not changed	ERC1			ERC1	4.83893	4.50688	4.48631	4.20972	4.33426	4.34977
H0Y2S9	0.0608411	2.82045	0.636672	0.54814	0.772883	-6.42372	Not changed	MPRIP			NA	2.78418	2.74463	2.84128	2.75881	2.98314	2.81067
H0Y5C6	-0.155665	5.40751	-0.779388	0.465745	0.710707	-6.31684	Not changed	FLNA			NA	5.40392	5.89708	5.15502	5.24126	5.30846	5.43932
H0Y5F3	-0.193976	5.38813	-0.242097	0.81687	0.925236	-6.61545	Not changed	FLNA			NA	6.25981	6.07475	4.12079	6.234	5.68908	3.95034
H0Y659	-0.360899	3.06946	-2.35364	0.0573264	0.325925	-4.41638	Not changed	HUWE1			NA	3.18574	3.11995	3.44405	3.1024	2.91088	2.65376
H0Y6I0	0.226708	3.24166	0.491214	0.640945	0.821814	-6.51307	Not changed	GOLGA4			NA	3.39652	3.05208	2.93631	2.59929	4.39324	3.0725
H0YC82	0.0556725	4.96659	0.0428807	0.967206	0.987555	-6.64791	Not changed	DST			NA	6.13265	5.98245	2.70114	6.4227	2.80652	5.75404
H0YCU9	0.0658972	3.94221	0.805564	0.451617	0.697262	-6.29532	Not changed	TAGLN	TAGLN		NA	3.90113	3.98068	3.84597	3.97446	4.0025	3.94853
H0YDN1	1.12177	4.12443	9.27337	9.59e-05	0.0285853	2.10101	P-value <0.05 (>0.5x up)	PLEC			NA	3.67143	3.64633	3.37287	4.80379	4.67739	4.57474
H0YJ21	-0.152984	3.69245	-1.34979	0.226389	0.531303	-5.73808	Not changed	DYNC1H1			NA	3.94566	3.75506	3.6061	3.54763	3.66353	3.63671
H0YKX5	-0.287632	4.42347	-1.22297	0.267762	0.571545	-5.88393	Not changed	TPM1			NA	4.59099	4.34511	4.76576	3.90695	4.73517	4.19684
H0YL43	-0.184728	3.18424	-0.566889	0.591609	0.799364	-6.46916	Not changed	RCN2			NA	4.02529	2.8515	2.95303	2.93367	3.2452	3.09676
H0YL52	-1.56374	4.92234	-3.51492	0.0128681	0.209249	-2.86527	P-value <0.05 (>0.5x down)	TPM1	TPM1	TPM1	NA	5.90706	4.82974	6.37584	4.2757	3.61182	4.53389
H0YLA2	0.0825271	3.47021	0.984342	0.363435	0.638863	-6.13382	Not changed	SRP14			NA	3.33771	3.45229	3.49685	3.52003	3.50284	3.51156
H3BND9	-0.649859	5.69078	-2.91626	0.0271674	0.250694	-3.64804	P-value <0.05 (>0.5x down)	PCBP2			NA	5.66447	6.06123	6.32144	5.05679	5.64313	5.39764
H3BPJ9	-0.108175	3.74064	-1.28002	0.248388	0.552465	-5.81931	Not changed	NDUFB10			NA	3.86576	3.70949	3.80892	3.64969	3.71127	3.69868
H3BRU6	0.426921	6.36691	1.08174	0.321434	0.607065	-6.03612	Not changed	PCBP2			NA	5.21901	6.53964	6.7017	6.55697	6.66676	6.51738
H7BXH2	-0.719313	3.40566	-7.13096	0.000405788	0.040421	0.717293	P-value <0.05 (>0.5x down)	PPP6R3			PPP6R3	3.74388	3.64604	3.90602	3.01455	3.11468	3.00877
H7BYV1	-1.58845	4.72576	-7.9885	0.000218955	0.0356897	1.32173	P-value <0.05 (>0.5x down)	IFITM2			NA	5.47974	5.35127	5.72895	3.55463	4.20827	4.03171
H7BZJ3	0.115433	5.75694	1.2736	0.250504	0.552465	-5.82666	Not changed	PDIA3			NA	5.70399	5.74758	5.64612	5.70404	5.88764	5.85231
H7C1M2	0.0754188	3.02828	0.496519	0.637416	0.821814	-6.51017	Not changed	SON			NA	3.09173	2.91261	2.96737	2.87531	2.95548	3.3672
H7C3G9	0.0533129	3.25891	0.5713	0.588803	0.796772	-6.46643	Not changed	NAGK			NA	3.25528	3.31098	3.13049	3.21758	3.27197	3.36714
H7C3P4	-0.289273	3.69851	-1.24186	0.261207	0.563591	-5.86273	Not changed	GNS			NA	3.91946	3.40546	4.20451	3.29377	3.72722	3.64062
H7C3P7	0.794764	3.64867	5.74564	0.00126485	0.0755958	-0.434587	P-value <0.05 (>0.5x up)	RALA			NA	3.12633	3.38565	3.2419	4.10663	3.81341	4.21813
H7C5L4	-0.100743	4.74989	-0.730033	0.493222	0.730964	-6.35584	Not changed	FLNB			NA	4.63492	5.0161	4.74976	4.54995	4.84617	4.70243
I3L0J9	0.227226	3.50958	1.18059	0.282999	0.580947	-5.93082	Not changed	PRPF8			NA	3.77168	3.03729	3.37892	3.68624	3.63753	3.54581
I3L182	-0.0970294	3.30593	-1.28537	0.246634	0.55198	-5.81316	Not changed	SRRM2			NA	3.35521	3.34559	3.36253	3.24573	3.29024	3.23627
I3L1P8	0.0742921	2.68796	0.546235	0.604855	0.809955	-6.48171	Not changed	SLC25A11			NA	2.50319	2.87952	2.56972	2.78776	2.57346	2.81409
I3L397	0.620269	5.19301	4.69648	0.00345438	0.119127	-1.48043	P-value <0.05 (>0.5x up)	EIF5A			NA	4.75026	5.06687	4.8315	5.49299	5.34712	5.66932
I3L3P7	-0.171311	4.99932	-0.807106	0.450794	0.697262	-6.29404	Not changed	RPS15A			NA	5.44694	4.68695	5.12105	4.95834	4.72153	5.06113
I3L4N8	0.275766	8.03306	0.612573	0.562924	0.780002	-6.43994	Not changed	ACTG1			NA	8.2103	8.52318	6.95204	8.66587	7.94472	7.90223
J3KMY5	-0.357011	5.60797	-2.3491	0.0576808	0.325925	-4.42263	Not changed	NPC2			NA	5.77883	5.56778	6.01281	5.27497	5.61028	5.40314
J3KND1	-0.158634	2.81036	-1.86689	0.111798	0.42559	-5.08052	Not changed	SAAL1			NA	2.88591	2.83705	2.94607	2.74202	2.79331	2.6578
J3KP15	0.106324	5.79402	1.28795	0.245795	0.551428	-5.8102	Not changed	SRSF2			NA	5.72067	5.78209	5.7198	5.78916	5.92161	5.83077
J3KS22	-0.22383	3.29437	-2.1902	0.0716437	0.350213	-4.64119	Not changed	DCXR			NA	3.46627	3.32728	3.4253	3.04341	3.30078	3.20318
J3QT28	-0.252234	4.37893	-2.04963	0.0869019	0.379445	-4.83354	Not changed	BUB3			NA	4.43583	4.35351	4.7258	4.20772	4.33098	4.21973
K7EIN1	-0.159111	3.31861	-1.2116	0.27178	0.574649	-5.89661	Not changed	WBP2			NA	3.25906	3.31211	3.62334	3.11959	3.35134	3.24624
K7EN45	0.0151527	3.78009	0.0818796	0.937439	0.978934	-6.64512	Not changed	PIN1			NA	3.38858	4.04979	3.87917	3.88817	3.78543	3.6894
K7EQA1	0.430498	4.14606	3.43885	0.0141075	0.212532	-2.96201	Not changed	PDCD5			NA	3.76257	4.13634	3.89351	4.47083	4.29116	4.32193
M0QYT0	-0.0669559	2.36949	-0.800515	0.454318	0.69922	-6.29952	Not changed	NA			NA	2.34849	2.49296	2.36744	2.35572	2.34065	2.31166
M0R0F0	0.518361	4.94262	1.06743	0.327343	0.610139	-6.05087	P-value >0.05 (>0.5x up)	RPS5			NA	5.12151	5.38031	3.54848	5.39189	4.99218	5.22132
M0R0Y2	-0.376857	3.46427	-2.35471	0.0572432	0.325925	-4.4149	Not changed	NAPA			NA	3.66453	3.62038	3.67318	3.54699	2.95745	3.32307
M0R210	0.296089	4.51384	3.43052	0.014251	0.212532	-2.97265	Not changed	RPS16			RPS16	4.35602	4.3892	4.35218	4.76687	4.60948	4.60931
M0R299	0.0105964	4.66489	0.133019	0.898583	0.965923	-6.63881	Not changed	FBL			NA	4.69182	4.68721	4.59974	4.69753	4.63357	4.67945
M0R3D6	0.161009	5.45837	1.87097	0.111171	0.425148	-5.07506	Not changed	RPL18A			NA	5.40235	5.35408	5.37718	5.43878	5.56921	5.60864
O00116	0.190307	3.27699	0.497789	0.636573	0.821724	-6.50948	Not changed	AGPS			AGPS	3.12234	2.90946	3.5137	4.21256	2.98558	2.91829
O00139	0.117891	2.73974	0.621858	0.557199	0.776145	-6.43375	Not changed	KIF2A			KIF2A	2.95049	2.4778	2.61408	2.81459	2.51533	3.06612
O00148	0.244514	3.92212	0.879969	0.413154	0.673746	-6.23109	Not changed	DDX39A			DDX39A	4.31406	3.66281	3.42273	4.11459	3.68968	4.32887
O00151	-0.127826	5.01171	-0.920571	0.393227	0.665461	-6.19421	Not changed	PDLIM1			PDLIM1	4.96553	4.9311	5.33026	4.82109	5.02744	4.99487
O00154	0.468906	5.01822	4.2161	0.00574965	0.151605	-2.01627	Not changed	ACOT7			ACOT7	4.81674	4.83826	4.6963	5.15046	5.17398	5.43357
O00159	-0.128699	4.09245	-1.47545	0.191176	0.496	-5.58633	Not changed	MYO1C			MYO1C	4.19057	4.20904	4.07079	4.08932	4.02821	3.96678
O00170	-0.125306	3.39824	-1.46555	0.193755	0.501303	-5.59852	Not changed	AIP			AIP	3.42044	3.4337	3.52854	3.25771	3.36827	3.38078
O00203	-0.24979	3.2772	-2.93697	0.0264511	0.249615	-3.62023	Not changed	AP3B1			AP3B1	3.40682	3.41144	3.38803	3.05446	3.22093	3.18153
O00231	0.0663914	4.98692	0.686093	0.518596	0.754743	-6.38877	Not changed	PSMD11			PSMD11	5.00605	4.92549	4.92964	5.16201	4.94401	4.95433
O00232	0.560202	4.57559	2.97841	0.025078	0.243053	-3.56469	P-value <0.05 (>0.5x up)	PSMD12			PSMD12	4.0415	4.14931	4.69567	4.9684	4.78558	4.81309
O00267	0.0405363	3.04321	0.535967	0.611502	0.814194	-6.48779	Not changed	SUPT5H			SUPT5H	3.0027	3.05777	3.00837	3.05465	3.06301	3.07279
O00273	-0.393947	3.79551	-1.34873	0.226708	0.531316	-5.73932	Not changed	DFFA			DFFA	4.61742	3.43401	3.92603	3.62855	3.60453	3.56254
O00299	0.617716	6.79622	3.17979	0.0194236	0.233735	-3.29767	P-value <0.05 (>0.5x up)	CLIC1			CLIC1	6.52223	6.60058	6.33928	7.51359	6.90938	6.89227
O00303	-0.194037	4.71758	-1.4752	0.191241	0.496	-5.58664	Not changed	EIF3F			EIF3F	4.87634	4.98968	4.57778	4.71524	4.55221	4.59423
O00330	0.0935787	2.60359	0.893899	0.406233	0.66989	-6.21858	Not changed	PDHX			PDHX	2.52974	2.4501	2.69058	2.58741	2.76118	2.60257
O00410	0.266855	3.87921	1.81107	0.120742	0.44454	-5.15494	Not changed	IPO5			IPO5	3.77138	3.84267	3.62329	4.20112	3.73712	4.09966
O00425	0.13827	2.98798	0.888716	0.408798	0.671538	-6.22325	Not changed	IGF2BP3			IGF2BP3	2.5892	3.10932	3.05802	3.0243	3.08566	3.0614
O00429	0.695209	3.29689	2.20886	0.069837	0.345905	-4.61558	P-value >0.05 (>0.5x up)	DNM1L			DNM1L	2.99689	3.00656	2.8444	4.27127	3.66679	2.99542
O00443	-0.691485	2.8138	-2.70413	0.0358423	0.281865	-3.93539	P-value <0.05 (>0.5x down)	PIK3C2A			PIK3C2A	2.92687	2.80786	3.7439	2.39199	2.46073	2.55145
O00461	0.382778	3.10242	2.76975	0.0328772	0.272815	-3.84608	Not changed	GOLIM4			GOLIM4	2.85071	2.94402	2.93835	3.08295	3.55526	3.2432
O00487	0.171039	3.38972	1.06094	0.330055	0.610878	-6.05752	Not changed	PSMD14			PSMD14	3.56667	3.3686	2.97732	3.45141	3.51293	3.46136
O00541	0.29273	3.59195	1.37007	0.22033	0.521864	-5.71403	Not changed	PES1			PES1	3.34264	3.51089	3.48321	3.36512	3.66844	4.18137
O00566	-0.192506	3.02461	-1.50439	0.183819	0.496	-5.5505	Not changed	MPHOSPH10			MPHOSPH10	3.30577	3.09046	2.96638	2.99364	3.02078	2.77067
O00567	-0.0131335	4.07197	-0.12132	0.907449	0.967334	-6.64052	Not changed	NOP56			NOP56	4.04969	3.96611	4.2198	3.9489	4.15108	4.09622
O00592	0.807875	4.43696	7.38959	0.000334794	0.0400191	0.907508	P-value <0.05 (>0.5x up)	PODXL			PODXL	4.00294	3.90627	4.18984	4.73932	4.90436	4.879
O00629	0.608784	4.06269	1.41361	0.207822	0.513258	-5.66182	P-value >0.05 (>0.5x up)	KPNA4			KPNA4	3.20507	3.80499	4.26484	5.19706	3.97088	3.93331
O14556	1.10145	4.07905	2.24629	0.0663525	0.341426	-4.56413	P-value >0.05 (>0.5x up)	GAPDHS			GAPDHS	4.23442	2.57881	3.77173	5.2137	4.57894	4.09667
O14579	0.0356203	4.5092	0.315719	0.763045	0.899028	-6.59216	Not changed	COPE			COPE	4.41679	4.38385	4.67353	4.45625	4.61917	4.50561
O14617	-0.167516	3.09586	-1.64608	0.151495	0.46592	-5.37097	Not changed	AP3D1			AP3D1	3.16725	3.21317	3.15843	3.08457	3.10544	2.84629
O14646	-0.878592	2.88296	-1.49043	0.187334	0.496	-5.56782	P-value >0.05 (>0.5x down)	CHD1			CHD1	2.37456	4.71464	2.87756	2.39644	2.45546	2.47909
O14744	0.410614	4.16032	1.48454	0.188835	0.496	-5.5751	Not changed	PRMT5			PRMT5	3.90557	4.14673	3.81274	4.37067	3.82863	4.89759
O14745	-0.0346654	3.77369	-0.339321	0.746077	0.888325	-6.58343	Not changed	SLC9A3R1			SLC9A3R1	3.71484	3.94981	3.70842	3.77686	3.79821	3.69401
O14776	-0.0852463	3.01512	-0.973736	0.368263	0.642937	-6.14407	Not changed	TCERG1			TCERG1	3.00413	3.14547	3.02361	2.91282	2.96919	3.03546
O14777	-0.570286	2.9566	-2.52475	0.0455055	0.302262	-4.18096	P-value <0.05 (>0.5x down)	NDC80			NDC80	2.92269	3.10123	3.70131	2.53329	2.88727	2.59382
O14818	0.0951708	5.23727	0.732795	0.491656	0.730964	-6.35372	Not changed	PSMA7			PSMA7	5.32708	5.30979	4.93217	5.30756	5.25569	5.29131
O14828	-0.402864	3.35405	-1.71878	0.137103	0.457423	-5.27658	Not changed	SCAMP3			SCAMP3	3.47571	3.50991	3.68084	3.57633	2.67078	3.21075
O14879	-0.758089	4.04063	-4.66526	0.00356709	0.119127	-1.51412	P-value <0.05 (>0.5x down)	IFIT3			IFIT3	4.60637	4.49774	4.1549	3.84555	3.4602	3.679
O14907	0.360303	4.98536	2.4961	0.0472896	0.302262	-4.22033	Not changed	TAX1BP3			TAX1BP3	4.83613	4.71312	4.86637	5.27688	5.33841	4.88124
O14908	0.214505	3.48484	1.45642	0.19616	0.505266	-5.60971	Not changed	GIPC1			GIPC1	3.6031	3.42186	3.1078	3.51195	3.5664	3.69793
O14925	-0.00964759	2.8493	-0.111837	0.914647	0.970654	-6.64179	Not changed	TIMM23			TIMM23	2.76897	2.94739	2.84603	2.8697	2.84456	2.81917
O14929	0.106835	3.88532	1.05219	0.333738	0.612478	-6.06643	Not changed	HAT1			HAT1	3.88165	3.94573	3.66835	3.91916	3.95101	3.94606
O14933	-0.134416	3.23733	-0.996401	0.358008	0.636813	-6.12207	Not changed	UBE2L6			UBE2L6	3.19443	3.17996	3.53922	3.04764	3.29313	3.16959
O14964	-0.562038	4.1971	-1.76831	0.128068	0.455678	-5.21152	P-value >0.05 (>0.5x down)	HGS			HGS	5.21256	3.97517	4.24664	3.87521	3.9456	3.92745
O14974	-0.167643	3.47908	-1.69754	0.141164	0.458294	-5.30429	Not changed	PPP1R12A			PPP1R12A	3.64873	3.4644	3.57558	3.44264	3.46437	3.27876
O14980	-0.00835326	4.04504	-0.0731753	0.944075	0.980723	-6.64589	Not changed	XPO1			XPO1	4.08144	4.08474	3.98146	3.84272	4.1641	4.11576
O14983	-0.0294691	3.91742	-0.178125	0.864561	0.950594	-6.63078	Not changed	ATP2A1			ATP2A1	4.09264	4.09519	3.60863	3.88765	3.7742	4.0462
O15027	-0.214606	2.77176	-1.53726	0.175784	0.489322	-5.50943	Not changed	SEC16A			SEC16A	2.60394	3.06127	2.97198	2.63654	2.73143	2.6254
O15031	0.352814	2.91905	1.51602	0.180936	0.493788	-5.536	Not changed	PLXNB2			PLXNB2	2.69569	2.53321	2.99903	3.45969	3.15984	2.66684
O15042	-0.00382105	2.90863	-0.0449309	0.965639	0.987555	-6.64781	Not changed	U2SURP			U2SURP	2.86692	2.99218	2.87253	2.96059	2.8567	2.90288
O15056	0.359063	2.79516	1.27552	0.24987	0.552465	-5.82447	Not changed	SYNJ2			SYNJ2	2.69384	2.47732	2.67572	2.72513	3.61565	2.58329
O15061	0.827527	3.65689	0.806392	0.451175	0.697262	-6.29463	P-value >0.05 (>0.5x up)	SYNM			SYNM	2.27868	2.73303	4.71767	4.31353	5.65998	2.23844
O15067	-0.00792409	3.82412	-0.0625404	0.95219	0.982888	-6.64672	Not changed	PFAS			PFAS	3.74161	3.67749	4.06515	3.7755	3.88967	3.79531
O15083	-0.18322	3.45376	-0.376749	0.719489	0.871413	-6.56836	Not changed	ERC2			ERC2	2.79253	3.15016	4.6934	3.39534	3.41492	3.27617
O15143	-0.0575976	4.59853	-0.521589	0.620878	0.816163	-6.49613	Not changed	ARPC1B			ARPC1B	4.60572	4.4827	4.79358	4.55384	4.64878	4.50658
O15144	0.0912658	4.15782	0.916147	0.395362	0.666144	-6.19829	Not changed	ARPC2			ARPC2	4.03617	4.26248	4.03791	4.16735	4.17964	4.26337
O15145	0.423031	3.6461	3.02047	0.0237633	0.243053	-3.50852	Not changed	ARPC3			ARPC3	3.38568	3.60613	3.31194	4.04323	3.64883	3.88078
O15160	-0.190292	3.11311	-0.760319	0.476232	0.716345	-6.33216	Not changed	POLR1C			POLR1C	2.874	2.98318	3.7676	3.1598	2.9137	2.9804
O15173	-0.0141856	3.26662	-0.0692572	0.947064	0.981292	-6.64621	Not changed	PGRMC2			PGRMC2	3.10616	3.00243	3.71254	3.40009	3.18767	3.19082
O15212	0.0946948	3.2499	0.73168	0.492288	0.730964	-6.35458	Not changed	PFDN6			PFDN6	3.25902	3.17606	3.17258	3.2413	3.1125	3.53794
O15231	0.246504	3.68458	0.583146	0.581304	0.793418	-6.45899	Not changed	ZNF185			ZNF185	4.50469	3.00885	3.17045	3.60362	4.16299	3.65688
O15269	0.17233	3.05633	2.24202	0.0667401	0.341426	-4.56999	Not changed	SPTLC1			SPTLC1	2.94532	2.95599	3.00918	3.11736	3.16885	3.14127
O15270	-0.00882306	2.88958	-0.0228546	0.982517	0.989723	-6.64867	Not changed	SPTLC2			SPTLC2	3.66765	2.44183	2.57249	3.36129	2.52718	2.76704
O15294	-0.145394	2.80664	-1.15015	0.294398	0.586	-5.96387	Not changed	OGT			OGT	2.97532	2.89719	2.76551	2.68126	2.94263	2.57795
O15297	0.225342	3.53553	0.506267	0.630958	0.817749	-6.50479	Not changed	PPM1D			PPM1D	3.75992	3.38656	3.12211	4.02412	4.26457	2.65593
O15305	0.101847	3.17518	0.831011	0.438179	0.692817	-6.27385	Not changed	PMM2			PMM2	3.33516	2.93621	3.10141	3.2471	3.258	3.17323
O15355	0.00260855	3.90152	0.0233748	0.982119	0.989723	-6.64865	Not changed	PPM1G			PPM1G	4.05006	3.77268	3.87789	4.0184	3.88083	3.80923
O15371	0.220184	3.83473	1.39675	0.212588	0.514398	-5.68214	Not changed	EIF3D			EIF3D	3.93055	3.71465	3.5287	3.92425	3.74248	4.16773
O15400	-0.305963	3.7049	-2.65891	0.0380516	0.28742	-3.99711	Not changed	STX7			STX7	3.94506	3.67542	3.95316	3.52415	3.47176	3.65984
O15427	-0.186865	4.48999	-0.62908	0.552772	0.774862	-6.42889	Not changed	SLC16A3			SLC16A3	4.51882	4.18215	5.04931	4.04492	4.86161	4.28316
O15460	0.333717	4.35504	3.54168	0.0124611	0.209249	-2.83144	Not changed	P4HA2			P4HA2	4.17328	4.2145	4.17676	4.44308	4.66054	4.46208
O15498	0.219985	2.89213	1.7535	0.130707	0.455892	-5.23103	Not changed	YKT6			YKT6	2.74432	2.81472	2.78736	2.76197	3.15362	3.09077
O15511	0.134817	3.7063	1.19015	0.279497	0.578699	-5.92033	Not changed	ARPC5			ARPC5	3.6873	3.45203	3.77733	3.83822	3.77685	3.70605
O15523	1.67631	4.03662	3.12824	0.0207247	0.237152	-3.36554	P-value <0.05 (>0.5x up)	DDX3Y			DDX3Y	2.50894	4.47624	2.61021	4.73308	5.03997	4.85126
O43143	0.196909	4.36823	1.61426	0.158244	0.468019	-5.41183	Not changed	DHX15			DHX15	4.3957	4.19316	4.22046	4.32429	4.65787	4.41789
O43148	-0.0864563	3.34556	-0.483095	0.646367	0.824279	-6.51744	Not changed	RNMT			RNMT	3.40596	3.34978	3.41061	3.01801	3.6813	3.20767
O43172	-0.123293	2.95105	-1.49352	0.186548	0.496	-5.56398	Not changed	PRPF4			PRPF4	3.03339	2.97543	3.02926	2.83405	2.8669	2.96726
O43175	-0.111883	5.58743	-1.42262	0.205315	0.512002	-5.65091	Not changed	PHGDH			PHGDH	5.68425	5.5911	5.65476	5.50199	5.55831	5.53416
O43237	-0.217452	3.67077	-1.35012	0.226288	0.531303	-5.73768	Not changed	DYNC1LI2			DYNC1LI2	3.48591	4.04454	3.80802	3.43569	3.63993	3.61049
O43242	-0.256734	4.66618	-0.895968	0.405213	0.669628	-6.21671	Not changed	PSMD3			PSMD3	4.40627	4.51955	5.45782	4.44269	4.6043	4.56645
O43264	0.148638	2.61411	1.38201	0.216835	0.518113	-5.6998	Not changed	ZW10			ZW10	2.6033	2.58374	2.43233	2.69972	2.54817	2.81739
O43290	-0.0458093	3.33431	-0.411294	0.695326	0.858622	-6.55312	Not changed	SART1			SART1	3.45664	3.23488	3.3801	3.45645	3.28607	3.19169
O43390	-0.710825	4.8008	-1.93135	0.102287	0.408782	-4.99392	P-value >0.05 (>0.5x down)	HNRNPR			HNRNPR	4.77553	5.05	5.64312	5.08607	4.39482	3.85528
O43395	0.026585	3.08708	0.260678	0.803167	0.919004	-6.61013	Not changed	PRPF3			PRPF3	3.03527	2.98814	3.19796	3.10975	3.1937	2.99769
O43396	-0.011972	4.12654	-0.096641	0.926199	0.973379	-6.6436	Not changed	TXNL1			TXNL1	4.23472	4.25451	3.90834	4.20947	4.08235	4.06983
O43399	0.144427	5.40542	0.913491	0.396648	0.666144	-6.20073	Not changed	TPD52L2			TPD52L2	5.36347	5.60787	5.02828	5.50534	5.42663	5.50094
O43432	0.145138	2.27851	1.44404	0.199469	0.50947	-5.62486	Not changed	EIF4G3			EIF4G3	2.20534	2.19306	2.21943	2.51187	2.24071	2.30067
O43491	-0.421209	4.67508	-4.17932	0.00598667	0.151623	-2.05884	Not changed	EPB41L2			EPB41L2	4.944	4.81519	4.89786	4.34611	4.60074	4.44657
O43583	0.212105	3.5776	0.665824	0.530586	0.761683	-6.40338	Not changed	DENR			DENR	3.56933	3.21654	3.62877	4.39235	3.32994	3.32867
O43592	0.219866	2.8766	1.84041	0.115955	0.435864	-5.11588	Not changed	XPOT			XPOT	2.75761	2.92053	2.62185	3.12379	2.86799	2.96781
O43598	-0.308769	3.31446	-2.31978	0.0600265	0.32826	-4.463	Not changed	DNPH1			DNPH1	3.57635	3.62826	3.20193	3.16981	3.16564	3.14478
O43615	-0.125671	3.81737	-1.41437	0.20761	0.513258	-5.6609	Not changed	TIMM44			TIMM44	3.9032	3.89787	3.83955	3.64299	3.81934	3.80127
O43670	0.259797	3.13888	2.97907	0.0250569	0.243053	-3.56381	Not changed	ZNF207			ZNF207	2.99987	3.10761	2.91948	3.29252	3.2632	3.25064
O43707	-0.248492	6.85033	-3.14249	0.0203558	0.237	-3.34675	Not changed	ACTN4			ACTN4	6.9731	6.96198	6.98866	6.67159	6.7843	6.72238
O43719	-0.152283	3.17164	-0.866055	0.420156	0.676853	-6.24344	Not changed	HTATSF1			HTATSF1	2.97545	3.16175	3.60614	2.99292	3.14052	3.15305
O43747	-0.0744176	3.84443	-0.487682	0.643301	0.822123	-6.51497	Not changed	AP1G1			AP1G1	3.90305	4.0741	3.66775	4.02475	3.74207	3.65483
O43765	0.0341253	4.53003	0.247862	0.81261	0.922374	-6.61384	Not changed	SGTA			SGTA	4.57407	4.32466	4.64017	4.66701	4.63313	4.34113
O43776	-0.203099	4.30939	-0.859666	0.4234	0.678424	-6.24905	Not changed	NARS			NARS	4.24037	4.05853	4.93392	4.10928	4.2039	4.31034
O43852	0.377343	3.4353	4.7576	0.00324517	0.119127	-1.4149	Not changed	CALU	CALU		CALU	3.22112	3.31217	3.20659	3.60984	3.62057	3.6415
O43865	-0.00316449	5.5123	-0.018305	0.985997	0.991527	-6.64877	Not changed	AHCYL1			AHCYL1	5.29625	5.73112	5.51429	5.26216	5.75635	5.51366
O60216	0.254265	3.21644	1.30776	0.239422	0.546859	-5.78729	Not changed	RAD21			RAD21	3.10959	3.10926	3.04909	3.01573	3.25916	3.75585
O60231	-0.131744	2.73793	-0.813806	0.447232	0.697262	-6.28843	Not changed	DHX16			DHX16	2.89645	2.94774	2.56722	2.48573	2.6125	2.91795
O60264	0.195838	3.21276	1.16439	0.289017	0.584595	-5.94847	Not changed	SMARCA5			SMARCA5	3.10074	3.39143	2.85236	3.4173	3.11624	3.3985
O60271	-0.036452	4.00624	-0.188415	0.856841	0.948343	-6.62862	Not changed	SPAG9			SPAG9	4.23341	3.98924	3.85074	3.78192	4.36022	3.82189
O60313	-0.171985	3.71017	-1.53049	0.177412	0.490345	-5.51792	Not changed	OPA1			OPA1	3.94706	3.72267	3.71877	3.5184	3.75587	3.59827
O60488	-0.48633	4.65379	-1.84907	0.114579	0.432505	-5.10433	Not changed	ACSL4			ACSL4	5.10825	5.28789	4.29472	4.47113	4.3859	4.37484
O60493	0.059911	4.01293	0.619892	0.558409	0.776145	-6.43507	Not changed	SNX3			SNX3	4.03652	3.83561	4.0768	4.06561	4.03287	4.03018
O60502	-0.20277	2.58242	-1.55975	0.170478	0.480119	-5.48112	Not changed	OGA			OGA	2.71273	2.49637	2.8423	2.54309	2.31875	2.58126
O60506	1.08688	4.68659	1.79482	0.123476	0.447256	-5.17648	P-value >0.05 (>0.5x up)	SYNCRIP			SYNCRIP	4.60001	5.08356	2.7459	4.98293	5.164	5.54317
O60568	0.0836821	3.46313	0.823507	0.442111	0.693986	-6.28024	Not changed	PLOD3	PLOD3		PLOD3	3.41706	3.31899	3.5278	3.45282	3.62327	3.43881
O60610	-0.221659	3.95668	-0.762211	0.475184	0.715428	-6.33065	Not changed	DIAPH1			DIAPH1	4.15296	3.78572	4.26386	4.45148	3.65935	3.42674
O60664	-0.0414464	5.63592	-0.531321	0.614523	0.814995	-6.49051	Not changed	PLIN3			PLIN3	5.70303	5.60419	5.6627	5.60823	5.62935	5.608
O60684	0.161991	3.11407	1.82502	0.118441	0.441799	-5.13638	Not changed	KPNA6			KPNA6	3.04635	3.12519	2.92769	3.17521	3.22518	3.18482
O60701	-0.308755	3.28288	-2.89314	0.0279922	0.254772	-3.67915	Not changed	UGDH			UGDH	3.32385	3.59841	3.38952	3.06026	3.11645	3.20881
O60749	-0.434066	3.71124	-2.2136	0.0693851	0.344798	-4.60906	Not changed	SNX2			SNX2	3.77578	4.35172	3.65732	3.3884	3.54793	3.5463
O60763	-0.147668	3.87966	-1.69602	0.141459	0.458294	-5.30627	Not changed	USO1			USO1	3.92725	3.91541	4.01782	3.72263	3.87798	3.81687
O60826	-0.301403	3.3445	-0.628438	0.553164	0.774862	-6.42932	Not changed	CCDC22			CCDC22	4.35781	2.69592	3.43187	2.71408	3.79593	3.07138
O60832	-0.081373	2.9964	-0.714407	0.502148	0.739003	-6.36775	Not changed	DKC1			DKC1	3.19273	2.88804	3.03049	2.98729	2.84386	3.036
O60841	0.0847605	3.05654	0.961167	0.37405	0.649247	-6.15611	Not changed	EIF5B			EIF5B	2.9935	2.93736	3.11161	3.05114	3.10019	3.14543
O60869	0.0253013	3.97958	0.309758	0.767354	0.902207	-6.59426	Not changed	EDF1			EDF1	3.90199	4.01263	3.98617	3.95669	3.97933	4.04068
O60884	-0.335714	4.45742	-3.021	0.0237473	0.243053	-3.50782	Not changed	DNAJA2			DNAJA2	4.80003	4.46336	4.61245	4.31373	4.31681	4.23815
O60925	0.826029	3.37957	2.73301	0.0345031	0.277857	-3.89603	P-value <0.05 (>0.5x up)	PFDN1			PFDN1	2.67144	2.73496	3.49325	3.35288	3.84726	4.1776
O60934	-0.491215	3.14278	-4.14333	0.00622928	0.153001	-2.1007	Not changed	NBN			NBN	3.39485	3.24088	3.52943	2.99224	2.74767	2.95161
O75083	-0.0379269	5.61055	-0.473394	0.652876	0.8267	-6.52257	Not changed	WDR1			WDR1	5.58647	5.65231	5.64977	5.53204	5.62853	5.6142
O75116	-0.0201695	3.76088	-0.0710208	0.945719	0.981292	-6.64607	Not changed	ROCK2			ROCK2	3.79279	3.37166	4.14843	3.62142	4.22789	3.40307
O75131	-0.22611	3.89887	-2.03938	0.0881366	0.38006	-4.8475	Not changed	CPNE3			CPNE3	4.04268	4.09126	3.90183	3.75649	3.65952	3.94143
O75155	0.389669	3.091	2.27877	0.0634748	0.333755	-4.51944	Not changed	CAND2			CAND2	2.55923	3.103	3.02628	3.43505	3.16476	3.25771
O75190	0.106513	4.41219	0.912373	0.39719	0.666195	-6.20176	Not changed	DNAJB6			DNAJB6	4.51744	4.3908	4.16856	4.38743	4.48514	4.52377
O75223	0.0345656	3.9072	0.246647	0.813508	0.922593	-6.61418	Not changed	GGCT			GGCT	4.07495	3.98882	3.60597	3.93497	3.89868	3.9398
O75306	0.0756769	3.15702	0.282569	0.787122	0.910523	-6.60338	Not changed	NDUFS2			NDUFS2	3.64135	2.79766	2.91853	3.5217	2.95451	3.10835
O75348	-0.307636	3.96607	-1.11113	0.309574	0.601372	-6.00543	Not changed	ATP6V1G1			ATP6V1G1	3.84579	3.79208	4.72178	3.64729	4.04719	3.74226
O75351	0.276147	2.65788	1.29417	0.243778	0.550357	-5.80303	Not changed	VPS4B			VPS4B	2.39343	2.31853	2.84747	2.77913	2.49503	3.11371
O75367	-0.013517	4.96712	-0.127308	0.902909	0.966673	-6.63966	Not changed	H2AFY			H2AFY	4.85447	4.97193	5.09525	4.83835	5.01958	5.02316
O75368	0.23608	3.6498	1.30855	0.239171	0.546859	-5.78637	Not changed	SH3BGRL			SH3BGRL	3.49741	3.59327	3.50459	3.37451	3.9286	4.00041
O75380	-0.398312	2.95923	-4.56622	0.00395318	0.122208	-1.62205	Not changed	NDUFS6			NDUFS6	3.09189	3.12015	3.26313	2.76662	2.72631	2.78729
O75396	-0.328404	5.0338	-3.41488	0.0145248	0.212532	-2.99266	Not changed	SEC22B			SEC22B	5.31866	5.19979	5.07555	4.85807	4.91771	4.83301
O75400	-0.430117	3.31221	-0.936016	0.385843	0.659502	-6.17986	Not changed	PRPF40A			PRPF40A	2.90981	3.05654	4.61546	2.93395	3.18463	3.17289
O75436	-0.318412	4.23853	-2.36252	0.0566399	0.325925	-4.40416	Not changed	VPS26A			VPS26A	4.52644	4.20852	4.45824	3.94881	4.26902	4.02012
O75439	0.0598965	3.32402	0.633607	0.550007	0.773461	-6.42581	Not changed	PMPCB			PMPCB	3.34533	3.23971	3.29719	3.27843	3.48235	3.30114
O75475	-0.462146	3.73569	-3.29921	0.0167401	0.214393	-3.14177	Not changed	PSIP1			PSIP1	3.76659	4.02291	4.11078	3.32085	3.52275	3.67025
O75477	0.059634	4.00496	0.486634	0.644001	0.822431	-6.51554	Not changed	ERLIN1			ERLIN1	4.09006	3.89006	3.94531	4.02371	3.86273	4.21789
O75489	0.0900034	3.66485	0.161168	0.877318	0.952666	-6.63407	Not changed	NDUFS3			NDUFS3	3.8174	4.22628	2.81587	3.52981	2.89992	4.69983
O75531	0.17608	4.23513	0.601057	0.570074	0.784882	-6.44749	Not changed	BANF1			BANF1	4.81026	3.82654	3.80447	4.40931	4.13432	4.42588
O75533	-0.504307	3.8636	-1.96587	0.0975329	0.397446	-4.9473	P-value >0.05 (>0.5x down)	SF3B1			SF3B1	3.83933	4.70811	3.79982	3.68716	3.58056	3.56663
O75534	-0.137288	3.79523	-1.44607	0.198924	0.50947	-5.62239	Not changed	CSDE1			CSDE1	3.96596	3.82658	3.79908	3.62954	3.79874	3.75148
O75643	-0.0203074	3.8014	-0.181916	0.861715	0.950594	-6.63	Not changed	SNRNP200			SNRNP200	3.90056	3.70271	3.8314	3.92793	3.64015	3.80567
O75688	-0.401785	3.01972	-1.60931	0.159319	0.468019	-5.41816	Not changed	PPM1B			PPM1B	3.21683	3.22457	3.22043	3.35487	2.74297	2.35863
O75717	0.404463	4.21303	1.55239	0.172198	0.483936	-5.4904	Not changed	WDHD1			WDHD1	3.40727	4.28915	4.33599	4.43073	4.35102	4.46405
O75792	-0.0180893	2.72375	-0.165917	0.873741	0.952666	-6.63318	Not changed	RNASEH2A			RNASEH2A	2.56744	2.8561	2.77484	2.65399	2.80397	2.68616
O75822	0.0703277	4.33352	0.405133	0.699607	0.8594	-6.55593	Not changed	EIF3J			EIF3J	4.23792	4.48933	4.16783	4.11688	4.31209	4.67709
O75828	-0.182607	3.66644	-0.926449	0.390404	0.664132	-6.18877	Not changed	CBR3			CBR3	3.99353	3.46651	3.81319	3.89381	3.43157	3.40002
O75844	0.110053	3.05275	1.16514	0.288736	0.584595	-5.94766	Not changed	ZMPSTE24			ZMPSTE24	3.09097	3.01143	2.89079	3.17823	3.10916	3.03595
O75874	-0.576623	3.11653	-4.65966	0.00358776	0.119127	-1.52019	P-value <0.05 (>0.5x down)	IDH1			IDH1	3.49181	3.46112	3.26159	2.79619	2.67926	3.0092
O75937	0.0207127	3.61097	0.24562	0.814266	0.92287	-6.61447	Not changed	DNAJC8			DNAJC8	3.58306	3.60389	3.61489	3.53735	3.62297	3.70367
O75947	0.38377	4.05978	1.53398	0.176571	0.489322	-5.51354	Not changed	ATP5PD			ATP5PD	3.80613	4.37384	3.4237	4.08738	4.26444	4.40316
O75955	-0.422772	3.25342	-3.56431	0.0121281	0.209203	-2.80293	Not changed	FLOT1			FLOT1	3.37161	3.37979	3.64302	2.91093	3.07079	3.14439
O75964	-0.20645	4.65899	-1.9458	0.100269	0.405827	-4.97442	Not changed	ATP5MG			ATP5MG	4.78292	4.77647	4.72725	4.41305	4.53021	4.72403
O75976	0.053463	2.93166	0.28988	0.781789	0.907221	-6.60101	Not changed	CPD			CPD	2.80543	3.02634	2.88302	2.71901	2.81136	3.34481
O76003	0.274611	4.66089	2.52634	0.0454088	0.302262	-4.17878	Not changed	GLRX3			GLRX3	4.67327	4.55146	4.34603	4.78517	4.82907	4.78036
O76021	0.037921	3.87952	0.178739	0.8641	0.950594	-6.63065	Not changed	RSL1D1			RSL1D1	3.43809	4.24442	3.89917	3.81016	3.86511	4.02017
O76041	0.160618	2.458	1.28864	0.24557	0.551428	-5.8094	Not changed	NEBL			NEBL	2.27642	2.49221	2.36444	2.43342	2.43399	2.74751
O76094	-0.358024	3.60368	-3.3461	0.0158001	0.212532	-3.08109	Not changed	SRP72			SRP72	3.86371	3.75557	3.7288	3.27253	3.43765	3.56384
O94776	0.233247	3.36797	2.60991	0.0406109	0.29199	-4.06414	Not changed	MTA2			MTA2	3.26578	3.3418	3.14646	3.46566	3.52728	3.46084
O94804	-0.227567	2.86546	-1.69048	0.14254	0.458294	-5.31348	Not changed	STK10			STK10	3.19119	2.82674	2.9198	2.90984	2.7109	2.63429
O94808	1.21353	3.21462	7.28857	0.000360669	0.0404175	0.83406	P-value <0.05 (>0.5x up)	GFPT2			GFPT2	2.78008	2.79216	2.25132	3.88738	3.79767	3.77911
O94826	0.211058	3.66947	1.47447	0.191429	0.496	-5.58753	Not changed	TOMM70			TOMM70	3.29304	3.71451	3.68427	3.7317	3.89628	3.69702
O94906	-0.150831	3.5034	-0.732128	0.492034	0.730964	-6.35423	Not changed	PRPF6			PRPF6	3.90495	3.46409	3.36741	3.71766	3.42127	3.14503
O94925	-0.410067	3.10557	-2.15218	0.0754771	0.360881	-4.69335	Not changed	GLS			GLS	3.64965	3.2107	3.07147	2.65352	3.02894	3.01917
O94979	-0.0817867	3.23953	-0.713929	0.502423	0.739003	-6.36811	Not changed	SEC31A			SEC31A	3.35299	3.33099	3.15729	3.23637	3.03374	3.32579
O95104	0.103354	2.94789	0.828359	0.439566	0.693334	-6.27612	Not changed	SCAF4			SCAF4	2.99934	2.78275	2.90656	2.90365	3.20887	2.88619
O95140	-0.149944	2.89565	-0.866583	0.419888	0.676853	-6.24297	Not changed	MFN2			MFN2	2.7786	2.86837	3.2649	2.58819	2.90419	2.96967
O95153	-0.743733	2.85835	-3.08353	0.0219306	0.239766	-3.42469	P-value <0.05 (>0.5x down)	TSPOAP1			TSPOAP1	2.82516	3.69186	3.17362	2.28792	2.70504	2.46648
O95155	-0.126835	2.84176	-0.857893	0.424303	0.679264	-6.25061	Not changed	UBE4B			UBE4B	2.79691	2.72243	3.19618	2.67923	2.80759	2.84821
O95202	0.278913	3.48185	1.00208	0.355475	0.63546	-6.11651	Not changed	LETM1			LETM1	3.68962	2.81785	3.51972	3.2504	3.86099	3.75254
O95218	0.000693658	3.29257	0.00488297	0.996264	0.99682	-6.64895	Not changed	ZRANB2			ZRANB2	3.35927	3.03697	3.48042	3.19877	3.41774	3.26222
O95232	-0.0421425	3.83514	-0.277915	0.790524	0.911005	-6.60486	Not changed	LUC7L3			LUC7L3	3.92172	3.65443	3.99248	3.67532	4.06092	3.70595
O95235	-0.514513	3.29284	-1.15599	0.292182	0.58522	-5.95757	P-value >0.05 (>0.5x down)	KIF20A			KIF20A	4.12524	4.03314	2.49191	3.04507	3.14712	2.91457
O95292	0.05786	4.23542	0.494686	0.638634	0.821814	-6.51118	Not changed	VAPB			VAPB	4.25367	4.06673	4.29907	4.22239	4.4263	4.14437
O95299	0.0559171	2.97553	0.520194	0.621793	0.816163	-6.49693	Not changed	NDUFA10			NDUFA10	2.77537	3.04558	3.02176	3.05746	3.02497	2.92803
O95336	0.092329	4.12291	1.04558	0.336539	0.616265	-6.07313	Not changed	PGLS			PGLS	4.00132	4.15249	4.07643	4.22754	4.09568	4.18401
O95340	0.102008	3.20935	1.01983	0.347647	0.627703	-6.09896	Not changed	PAPSS2			PAPSS2	3.04784	3.29876	3.12844	3.22274	3.22858	3.32975
O95347	-0.39921	4.02013	-3.32359	0.016244	0.212532	-3.11019	Not changed	SMC2			SMC2	4.4297	4.05216	4.17735	3.85329	3.84761	3.76068
O95373	0.22919	3.75275	1.78066	0.125909	0.453324	-5.19522	Not changed	IPO7			IPO7	3.71068	3.78428	3.41951	3.81937	3.79013	3.99254
O95394	-0.216264	3.66646	-1.80081	0.122462	0.446534	-5.16855	Not changed	PGM3			PGM3	3.96599	3.77594	3.58184	3.612	3.55597	3.50702
O95400	-0.246099	2.87072	-1.63089	0.154682	0.4675	-5.39051	Not changed	CD2BP2			CD2BP2	2.79579	3.27757	2.90796	2.61519	2.80947	2.81836
O95433	-0.00771048	4.6551	-0.0570426	0.956387	0.983258	-6.6471	Not changed	AHSA1			AHSA1	4.83657	4.41066	4.72963	4.5673	4.64454	4.74189
O95453	0.821334	2.82429	2.41725	0.0525931	0.316411	-4.3288	P-value >0.05 (>0.5x up)	PARN			PARN	2.4309	2.52399	2.28598	2.56369	3.93946	3.20172
O95456	-0.214229	3.29691	-1.39539	0.212974	0.514398	-5.68376	Not changed	PSMG1			PSMG1	3.22741	3.34847	3.63618	3.38659	3.17598	3.00681
O95571	0.0706479	2.91167	0.809202	0.449677	0.697262	-6.29228	Not changed	ETHE1			ETHE1	2.88497	2.78928	2.95479	2.9601	2.98958	2.89129
O95573	0.185749	3.52977	1.42538	0.204554	0.511408	-5.64757	Not changed	ACSL3			ACSL3	3.26495	3.37908	3.66666	3.63123	3.70846	3.52826
O95678	2.3073	4.33797	5.45494	0.00164796	0.086671	-0.708077	P-value <0.05 (>0.5x up)	KRT75			KRT75	2.87823	4.16959	2.50513	5.47055	5.58618	5.41811
O95721	-0.00698414	2.83759	-0.0852799	0.934849	0.978508	-6.64479	Not changed	SNAP29			SNAP29	2.87656	2.84939	2.79728	2.89343	2.83789	2.77096
O95747	-0.124709	3.99506	-0.757924	0.47756	0.717741	-6.33406	Not changed	OXSR1			OXSR1	3.82462	4.1312	4.21641	4.19001	3.86514	3.74295
O95757	-0.13918	3.05065	-0.81718	0.445446	0.696325	-6.28559	Not changed	HSPA4L			HSPA4L	3.07968	3.03143	3.2496	2.63727	3.10136	3.20455
O95782	0.0497268	3.46349	0.405283	0.699503	0.8594	-6.55586	Not changed	AP2A1			AP2A1	3.51803	3.34453	3.45332	3.60191	3.27314	3.59001
O95810	0.748396	4.76489	1.53732	0.17577	0.489322	-5.50936	P-value >0.05 (>0.5x up)	CAVIN2			CAVIN2	5.53057	3.7112	3.9303	5.0308	5.01161	5.37484
O95816	-0.00453793	3.99032	-0.025726	0.980321	0.989723	-6.64859	Not changed	BAG2			BAG2	3.83198	4.03232	4.11345	4.33569	3.76768	3.86077
O95817	0.0880889	3.27172	0.581054	0.582624	0.793804	-6.46031	Not changed	BAG3			BAG3	3.43822	3.33148	2.91332	3.28531	3.33572	3.32625
O95831	-0.189845	4.05505	-2.11208	0.0797494	0.363844	-4.74827	Not changed	AIFM1			AIFM1	4.12836	4.09282	4.22872	4.04271	3.88146	3.9562
O95865	-0.0870465	3.14591	-0.909831	0.398426	0.667172	-6.20409	Not changed	DDAH2			DDAH2	3.22156	3.22989	3.11684	3.2271	3.01524	3.06482
O96005	0.00360982	2.93974	0.0407868	0.968806	0.987555	-6.64801	Not changed	CLPTM1			CLPTM1	2.93309	2.88148	2.99925	2.85009	3.01229	2.96227
O96019	0.149107	4.43388	0.695387	0.513159	0.748652	-6.38195	Not changed	ACTL6A			ACTL6A	4.70642	4.4311	3.94048	4.31984	4.55167	4.6538
P00167	-0.382379	3.37888	-1.62169	0.156644	0.4675	-5.40232	Not changed	CYB5A			CYB5A	3.78062	3.8941	3.03551	3.11511	3.25641	3.19157
P00338	-0.19461	7.3518	-1.49199	0.186936	0.496	-5.56588	Not changed	LDHA			LDHA	7.41317	7.28628	7.64786	7.12002	7.38454	7.25892
P00367	0.391068	4.38501	1.66375	0.147869	0.462196	-5.34816	Not changed	GLUD1			GLUD1	4.30115	4.11733	4.14996	4.32726	4.30313	5.11125
P00403	-0.316358	4.17818	-2.08632	0.0826244	0.365908	-4.78349	Not changed	COX2			COX2	4.52688	4.02265	4.45956	3.96085	4.06184	4.03733
P00441	0.278723	4.44544	1.16938	0.287152	0.584332	-5.94305	Not changed	SOD1			SOD1	4.44529	4.30003	4.17291	4.71915	4.0751	4.96015
P00491	1.18209	4.1139	12.9859	1.42e-05	0.0109947	3.73265	P-value <0.05 (>0.5x up)	PNP			PNP	3.43443	3.50716	3.62699	4.71566	4.64614	4.75303
P00492	-0.35226	4.95362	-4.43075	0.00456016	0.127756	-1.77224	Not changed	HPRT1			HPRT1	5.11572	5.08628	5.18724	4.74239	4.78809	4.80198
P00505	-0.209675	4.57846	-1.36734	0.221137	0.522526	-5.71728	Not changed	GOT2			GOT2	4.8726	4.57298	4.60432	4.28504	4.72992	4.40592
P00558	0.307934	7.17568	1.32912	0.232716	0.537854	-5.76238	Not changed	PGK1			PGK1	6.75721	7.17951	7.12841	7.78631	7.03438	7.16823
P01892	-0.583936	3.82829	-2.5853	0.0419651	0.29391	-4.09787	P-value <0.05 (>0.5x down)	HLA-A			NA	4.20587	4.15563	3.99926	3.27876	4.04037	3.28982
P02533	-0.0872864	2.81802	-0.263585	0.80103	0.918317	-6.60927	Not changed	KRT14			KRT14	2.48275	3.01141	3.09083	2.55001	2.32471	3.44841
P02538	-0.22038	2.44382	-0.871412	0.417449	0.676751	-6.2387	Not changed	KRT6A			KRT6A	2.58998	2.88743	2.18462	2.73639	2.01578	2.24873
P02545	-0.36924	6.54809	-2.65335	0.0383334	0.28742	-4.00472	Not changed	LMNA			LMNA	6.81988	6.71114	6.6671	6.61545	6.32582	6.14913
P02765	0.241443	4.71696	2.13286	0.077505	0.361892	-4.71982	Not changed	AHSG			AHSG	4.43736	4.64483	4.70654	4.71943	4.85058	4.94305
P02786	-0.234935	4.41794	-2.18174	0.0724795	0.351232	-4.65281	Not changed	TFRC			TFRC	4.69267	4.45272	4.46083	4.20464	4.38893	4.30784
P02787	-0.154143	2.85278	-1.59746	0.161923	0.472078	-5.43328	Not changed	TF			TF	2.98675	2.8876	2.91518	2.63759	2.84949	2.84003
P04040	0.452384	3.21224	2.63661	0.0391942	0.288013	-4.0276	Not changed	CAT			CAT	2.76653	3.35624	2.83538	3.39555	3.49166	3.4281
P04075	-0.00951675	6.88816	-0.111276	0.915073	0.970654	-6.64186	Not changed	ALDOA			ALDOA	6.87485	6.86067	6.94326	6.8019	6.89028	6.95804
P04080	0.146024	4.22329	0.52711	0.617269	0.815595	-6.49295	Not changed	CSTB			CSTB	4.3779	4.34018	3.73274	4.53362	3.79932	4.55596
P04083	-0.00322385	6.38385	-0.0247324	0.981081	0.989723	-6.64862	Not changed	ANXA1			ANXA1	6.47544	6.49316	6.1878	6.21504	6.43918	6.49251
P04181	0.0919614	4.10316	0.467137	0.657093	0.83028	-6.52583	Not changed	OAT			OAT	3.64698	4.14786	4.3767	4.04347	4.21036	4.19359
P04183	-0.0138904	2.93837	-0.115662	0.911742	0.969605	-6.64129	Not changed	TK1			TK1	3.01817	2.88142	2.93636	3.14052	2.78071	2.87305
P04264	0.0736801	3.82284	0.170166	0.870544	0.951639	-6.63236	Not changed	KRT1			KRT1	4.53057	3.69843	3.12901	4.49296	3.64661	3.43948
P04406	-0.125886	7.13988	-0.832925	0.43718	0.692459	-6.27222	Not changed	GAPDH			GAPDH	7.37763	7.01732	7.21351	7.26562	6.84913	7.11606
P04792	-0.194032	5.80475	-1.85701	0.113331	0.428697	-5.09373	Not changed	HSPB1			HSPB1	5.95672	5.96279	5.78579	5.66865	5.8406	5.61396
P04818	-0.0852104	3.58468	-0.510659	0.628059	0.817738	-6.50233	Not changed	TYMS			TYMS	3.9593	3.36489	3.55767	3.47138	3.63704	3.51781
P04843	-0.0403433	5.08382	-0.440649	0.675096	0.842341	-6.53918	Not changed	RPN1			RPN1	5.16434	5.03566	5.11196	4.98579	5.16653	5.03862
P04844	0.306382	5.15854	1.70718	0.139307	0.457708	-5.29173	Not changed	RPN2			RPN2	4.89126	5.33371	4.79108	5.52859	5.19985	5.20676
P04899	0.118027	4.3711	1.40513	0.210207	0.514398	-5.67206	Not changed	GNAI2			GNAI2	4.36718	4.32545	4.24364	4.39022	4.40778	4.49235
P05023	-0.125863	5.19637	-1.58782	0.16407	0.475407	-5.44555	Not changed	ATP1A1			ATP1A1	5.31504	5.21458	5.24827	5.0991	5.1489	5.1523
P05091	-0.321248	2.99466	-1.06385	0.328835	0.610353	-6.05454	Not changed	ALDH2			ALDH2	2.71406	3.85963	2.89214	2.82242	2.81758	2.8621
P05141	-0.256673	5.54374	-1.20635	0.27365	0.57526	-5.90244	Not changed	SLC25A5			SLC25A5	5.52063	5.40282	6.09278	5.3337	5.64455	5.26796
P05161	0.0638784	4.48526	0.399971	0.703204	0.861822	-6.55825	Not changed	ISG15			ISG15	4.49623	4.49734	4.36638	4.44631	4.27077	4.83451
P05198	-0.0182818	5.86014	-0.217006	0.835486	0.936095	-6.62201	Not changed	EIF2S1			EIF2S1	5.90013	5.842	5.8657	5.76248	5.91491	5.8756
P05362	0.344182	4.96032	2.98538	0.024855	0.243053	-3.55538	Not changed	ICAM1			ICAM1	4.90452	4.63824	4.82192	4.9929	5.24032	5.16401
P05386	1.21996	4.55476	1.92497	0.103191	0.410245	-5.00251	P-value >0.05 (>0.5x up)	RPLP1			RPLP1	3.89548	4.89513	3.04373	6.12198	4.22389	5.14837
P05387	0.137221	6.64033	0.997204	0.357648	0.636806	-6.12129	Not changed	RPLP2			RPLP2	6.47202	6.75379	6.48934	6.83568	6.49486	6.79627
P05388	0.301721	6.56055	2.77241	0.0327625	0.272815	-3.84246	Not changed	RPLP0			RPLP0	6.36747	6.42476	6.43684	6.52285	6.81836	6.79303
P05455	-0.162811	4.34692	-1.52058	0.179818	0.493518	-5.53031	Not changed	SSB			SSB	4.41931	4.48182	4.38386	4.44288	4.19829	4.15538
P05556	0.25221	5.62144	2.44383	0.0507389	0.311558	-4.29223	Not changed	ITGB1	ITGB1		ITGB1	5.5847	5.35586	5.54544	5.65506	5.83266	5.75491
P05783	-0.0474945	7.02996	-0.189188	0.856262	0.948343	-6.62846	Not changed	KRT18			KRT18	6.99109	7.25857	6.91147	7.54721	6.68128	6.79016
P05787	-0.311476	7.65112	-2.50916	0.0464673	0.302262	-4.20238	Not changed	KRT8			KRT8	7.84501	7.58331	7.99225	7.51532	7.5144	7.45643
P06493	-0.164283	4.47939	-1.04349	0.33743	0.616693	-6.07524	Not changed	CDK1			CDK1	4.51625	4.48511	4.68322	4.70519	4.29999	4.18656
P06576	0.0961605	6.11884	0.818313	0.444848	0.696325	-6.28463	Not changed	ATP5F1B			ATP5F1B	6.16496	6.18088	5.86642	6.25081	6.14147	6.10848
P06733	0.10666	8.08015	0.978121	0.366261	0.642146	-6.13984	Not changed	ENO1			ENO1	7.90191	8.145	8.03355	8.14302	8.01237	8.24505
P06737	0.238058	4.18378	0.919172	0.393901	0.66566	-6.1955	Not changed	PYGL			PYGL	4.48448	3.78868	3.92108	4.10917	4.72962	4.06962
P06748	0.918632	6.2657	4.33725	0.00504042	0.136931	-1.87762	P-value <0.05 (>0.5x up)	NPM1			NPM1	5.5508	5.94806	5.9203	7.11166	6.41531	6.64808
P06753	-0.215469	5.8629	-1.76699	0.128301	0.455678	-5.21326	Not changed	TPM3			TPM3	6.12762	5.83046	5.95382	5.89472	5.75428	5.6165
P06756	0.800507	2.89547	8.98343	0.000114455	0.0285853	1.93703	P-value <0.05 (>0.5x up)	ITGAV	ITGAV	ITGAV	ITGAV	2.53091	2.51871	2.43604	3.38891	3.20808	3.29019
P07195	-0.0250716	6.77414	-0.253331	0.808576	0.92088	-6.61228	Not changed	LDHB			LDHB	6.72756	6.75226	6.88021	6.63716	6.79609	6.85157
P07205	-0.324231	3.1261	-0.667309	0.529702	0.761632	-6.40232	Not changed	PGK2			PGK2	3.06777	2.53757	4.2593	3.53647	2.64842	2.70705
P07237	-0.0310753	6.60551	-0.272151	0.794745	0.913651	-6.60666	Not changed	P4HB			P4HB	6.77339	6.60834	6.48141	6.48143	6.70111	6.58736
P07305	-0.539907	3.71268	-5.27954	0.00194276	0.0893508	-0.878972	P-value <0.05 (>0.5x down)	H1F0			H1F0	3.89682	4.07165	3.97944	3.31455	3.4613	3.55234
P07311	-0.100301	3.42363	-0.520782	0.621407	0.816163	-6.49659	Not changed	ACYP1			ACYP1	3.59785	3.68901	3.13448	3.28474	3.63239	3.20331
P07355	-0.0432817	7.42832	-0.382167	0.715675	0.869969	-6.56605	Not changed	ANXA2			ANXA2	7.47991	7.44699	7.42297	7.21122	7.56003	7.44877
P07384	0.00389597	3.39237	0.0228146	0.982547	0.989723	-6.64867	Not changed	CAPN1			CAPN1	3.32943	3.68552	3.1563	3.38843	3.21758	3.57694
P07437	-0.354004	7.14622	-1.34196	0.228765	0.531316	-5.7473	Not changed	TUBB			TUBB	7.90801	6.99534	7.06632	6.78923	7.00769	7.11073
P07737	0.239863	7.52255	2.71953	0.0351215	0.281129	-3.9144	Not changed	PFN1			PFN1	7.35702	7.48782	7.36302	7.61406	7.59277	7.72062
P07814	-0.187294	4.74677	-1.38542	0.215845	0.518086	-5.69572	Not changed	EPRS			EPRS	5.04452	4.59884	4.87787	4.69198	4.56349	4.70389
P07858	0.170951	4.99377	1.77047	0.127688	0.455678	-5.20867	Not changed	CTSB			CTSB	5.01425	4.78869	4.92195	5.15258	5.05316	5.032
P07900	0.0688882	7.28496	0.53005	0.615351	0.814995	-6.49125	Not changed	HSP90AA1			HSP90AA1	7.32818	7.27014	7.15322	7.13344	7.54177	7.283
P07942	0.426365	3.65008	1.19878	0.27637	0.575809	-5.91082	Not changed	LAMB1			LAMB1	4.11829	3.34634	2.84606	4.0801	4.05718	3.4525
P07947	-0.0492545	2.52559	-0.328675	0.753711	0.892605	-6.58744	Not changed	YES1			YES1	2.32895	2.46506	2.85663	2.49544	2.48731	2.52012
P07954	0.0903348	4.5471	0.652681	0.538455	0.76623	-6.41264	Not changed	FH			FH	4.58788	4.59134	4.32657	4.80964	4.53021	4.43695
P07996	-0.355504	3.30506	-3.4406	0.0140775	0.212532	-2.95977	Not changed	THBS1	THBS1		THBS1	3.50041	3.37866	3.56935	2.99229	3.19037	3.19925
P08133	0.179156	3.78336	1.44483	0.199257	0.50947	-5.6239	Not changed	ANXA6			ANXA6	3.84583	3.65187	3.58363	4.05024	3.74178	3.82678
P08238	-0.0115558	7.6924	-0.0753188	0.942441	0.979592	-6.64571	Not changed	HSP90AB1			HSP90AB1	7.97799	7.64389	7.47266	7.79568	7.70406	7.56013
P08243	0.2322	3.7757	1.80762	0.121317	0.445742	-5.15951	Not changed	ASNS			ASNS	3.86449	3.55854	3.55577	3.78053	4.03752	3.85736
P08473	0.492052	3.07165	1.14995	0.294471	0.586	-5.96408	Not changed	MME			MME	3.0628	2.53582	2.87826	4.21617	3.20291	2.53396
P08559	-0.0182791	4.11866	-0.105677	0.919327	0.971614	-6.64255	Not changed	PDHA1			PDHA1	3.75854	4.36389	4.26098	4.04072	4.14881	4.13904
P08621	0.0025467	3.63445	0.0150806	0.988463	0.992092	-6.64884	Not changed	SNRNP70			SNRNP70	3.54261	3.90935	3.44755	3.43725	3.85008	3.61983
P08648	1.0459	4.01304	12.4873	1.78e-05	0.0109947	3.55531	P-value <0.05 (>0.5x up)	ITGA5	ITGA5	ITGA5	ITGA5	3.48895	3.44892	3.5324	4.46636	4.60786	4.53378
P08670	0.149637	8.4551	1.19234	0.278702	0.578699	-5.91792	Not changed	VIM	VIM		VIM	8.45333	8.31474	8.37279	8.29697	8.64386	8.64894
P08708	0.222902	5.76168	0.523878	0.61938	0.816163	-6.49481	Not changed	RPS17			RPS17	5.00337	5.98521	5.96212	6.59278	5.79143	5.23519
P08727	-0.135013	7.38533	-1.58117	0.165567	0.477192	-5.454	Not changed	KRT19			KRT19	7.42546	7.51313	7.41992	7.36838	7.23487	7.35022
P08729	-0.0473949	6.91097	-0.417362	0.69112	0.855195	-6.55031	Not changed	KRT7			KRT7	6.94255	6.82541	7.03603	7.04609	6.86093	6.75479
P08754	0.27585	3.97276	3.35848	0.0155618	0.212532	-3.06513	Not changed	GNAI3			GNAI3	3.81354	3.87932	3.81165	4.06825	4.07973	4.18408
P08758	0.143644	5.75049	1.1616	0.290063	0.58502	-5.9515	Not changed	ANXA5			ANXA5	5.69651	5.80561	5.5339	5.98979	5.67706	5.8001
P09104	0.0503379	3.78309	0.296859	0.77671	0.9049	-6.59869	Not changed	ENO2	ENO2		ENO2	3.82389	3.68531	3.76456	4.12553	3.8012	3.49804
P09132	-0.24105	3.72572	-1.14408	0.296713	0.587853	-5.97039	Not changed	SRP19			SRP19	3.73721	3.90042	3.9011	3.88468	3.141	3.7899
P09234	0.372888	4.22134	1.42719	0.204054	0.511076	-5.64537	Not changed	SNRPC			SNRPC	4.20818	4.44939	3.44711	4.32523	4.44336	4.45475
P09382	0.0860049	6.62642	0.405954	0.699036	0.8594	-6.55555	Not changed	LGALS1	LGALS1		LGALS1	6.7386	6.72203	6.28963	7.02808	6.37313	6.60707
P09417	-0.057691	3.1004	-0.604612	0.567861	0.783815	-6.44517	Not changed	QDPR			QDPR	3.2484	3.00544	3.13389	3.04654	3.11218	3.05594
P09486	-0.0201256	2.92793	-0.0963851	0.926393	0.973379	-6.64363	Not changed	SPARC	SPARC		SPARC	2.90322	3.06329	2.84748	3.36626	2.77052	2.61682
P09496	-0.169988	4.64571	-0.967691	0.371038	0.646522	-6.14987	Not changed	CLTA			CLTA	4.76804	4.67184	4.75225	4.43403	4.31108	4.93705
P09497	0.699504	3.65722	2.09314	0.0818533	0.365839	-4.77417	P-value >0.05 (>0.5x up)	CLTB			CLTB	3.4971	3.86237	2.56293	3.98576	3.86851	4.16664
P09543	-0.400547	3.43425	-2.68853	0.0365883	0.28523	-3.95666	Not changed	CNP			CNP	3.42092	3.67029	3.81235	3.39464	3.27837	3.02891
P09622	-0.298135	4.08754	-3.02762	0.0235474	0.243053	-3.49899	Not changed	DLD			DLD	4.30154	4.13736	4.27092	4.05952	3.88507	3.87083
P09874	-0.391852	4.29826	-4.29864	0.00525516	0.140634	-1.92155	Not changed	PARP1			PARP1	4.52668	4.58346	4.37242	4.08859	4.08839	4.13003
P09914	-0.476498	3.58263	-2.51601	0.0460424	0.302262	-4.19297	Not changed	IFIT1			IFIT1	3.75571	3.96938	3.73756	3.16583	3.74087	3.12646
P09960	-0.0915343	4.1893	-0.842754	0.432077	0.686195	-6.26377	Not changed	LTA4H			LTA4H	4.3868	4.08743	4.23097	4.20522	4.16482	4.06055
P09972	0.128754	6.12362	1.57318	0.167384	0.478165	-5.46414	Not changed	ALDOC			ALDOC	6.11346	5.98904	6.07523	6.17307	6.16206	6.22886
P0DMV9	-0.054137	7.0606	-0.660298	0.533886	0.763972	-6.40729	Not changed	HSPA1A			HSPA1A	7.14912	7.04778	7.06611	6.97677	7.05105	7.07277
P0DN37	0.0589029	2.33069	0.625956	0.554684	0.775779	-6.431	Not changed	PPIAL4G			PPIAL4G	2.19578	2.43269	2.27525	2.33983	2.37903	2.36156
P0DP24	0.573912	6.15986	2.10159	0.0809076	0.364491	-4.76262	P-value >0.05 (>0.5x up)	CALM1			CALM1	5.96016	6.13892	5.51964	6.90137	5.99528	6.44381
P10155	0.704184	2.98396	1.68484	0.143648	0.458294	-5.32081	P-value >0.05 (>0.5x up)	TROVE2			TROVE2	2.37486	2.8124	2.70834	4.29132	2.73654	2.98029
P10398	-0.231063	3.11491	-1.27472	0.250133	0.552465	-5.82538	Not changed	ARAF			ARAF	3.55336	3.20864	2.92932	2.84965	3.15798	2.9905
P10599	0.35531	6.2018	3.00871	0.0241231	0.243053	-3.5242	Not changed	TXN			TXN	5.8852	5.97833	6.2089	6.31787	6.49345	6.32704
P10606	-0.0250768	4.39942	-0.218869	0.834099	0.935882	-6.62154	Not changed	COX5B			COX5B	4.25494	4.51832	4.46262	4.27078	4.37768	4.51219
P10619	0.116981	3.93341	0.943117	0.382485	0.657834	-6.1732	Not changed	CTSA			CTSA	3.95393	4.01482	3.65601	3.89667	4.05564	4.0234
P10644	0.363158	4.24777	2.81143	0.0311315	0.26585	-3.78954	Not changed	PRKAR1A			PRKAR1A	4.03166	4.18621	3.9807	4.63672	4.2482	4.40313
P10809	-0.151643	7.12972	-1.51359	0.181536	0.49392	-5.53904	Not changed	HSPD1			HSPD1	7.17226	7.11007	7.3343	7.10514	7.09761	6.95895
P11021	0.314149	7.16246	2.24463	0.0665028	0.341426	-4.56641	Not changed	HSPA5			HSPA5	7.01576	7.03065	6.96976	7.17096	7.18162	7.60603
P11047	0.00400235	2.94555	0.0160558	0.987717	0.992092	-6.64882	Not changed	LAMC1	LAMC1		LAMC1	2.53422	2.86962	3.4268	3.2006	2.80354	2.83851
P11055	-1.10661	2.8538	-1.66705	0.1472	0.462196	-5.34388	P-value >0.05 (>0.5x down)	MYH3			MYH3	2.71652	2.52089	4.9839	2.0211	2.43667	2.44372
P11142	-0.0296591	7.79985	-0.280467	0.788658	0.911005	-6.60405	Not changed	HSPA8			HSPA8	7.80179	7.93867	7.70359	7.82994	7.66351	7.86162
P11166	0.161391	2.86246	1.40143	0.211253	0.514398	-5.6765	Not changed	SLC2A1			SLC2A1	2.77671	2.83073	2.73787	3.02107	2.73756	3.07086
P11177	-0.0304378	4.30837	-0.353079	0.736256	0.883606	-6.57806	Not changed	PDHB			PDHB	4.33971	4.31511	4.31593	4.24591	4.39882	4.23471
P11216	-0.219394	4.39789	-1.17415	0.28538	0.584116	-5.93786	Not changed	PYGB			PYGB	4.80229	4.29151	4.42895	4.35243	4.49631	4.01583
P11279	0.457464	3.99482	1.70814	0.139123	0.457708	-5.29047	Not changed	LAMP1			LAMP1	3.74133	3.67057	3.88636	4.80079	3.75556	4.11431
P11387	-0.399594	4.0188	-2.6736	0.0373183	0.285757	-3.97704	Not changed	TOP1			TOP1	4.18803	4.17768	4.29009	3.6355	3.69699	4.12453
P11388	-0.130511	3.79973	-1.62336	0.156286	0.4675	-5.40018	Not changed	TOP2A			TOP2A	3.86195	3.89647	3.83652	3.67928	3.72872	3.79541
P11413	0.0445771	4.82975	0.337166	0.74762	0.888325	-6.58425	Not changed	G6PD			G6PD	4.55329	4.90339	4.96571	4.78458	4.90571	4.86584
P11441	-0.141248	2.92451	-0.618319	0.559377	0.776287	-6.43612	Not changed	UBL4A			UBL4A	2.71752	2.75494	3.51293	2.76484	2.89938	2.89742
P11586	-0.0692954	6.02721	-0.574359	0.586861	0.795588	-6.46452	Not changed	MTHFD1			MTHFD1	6.16862	6.08424	5.93271	5.84038	6.16133	5.97598
P11766	-0.378177	4.07507	-1.48728	0.188136	0.496	-5.57172	Not changed	ADH5			ADH5	4.79141	3.81249	4.18857	3.81579	3.79766	4.0445
P11908	0.469416	3.28683	3.31207	0.0164763	0.212532	-3.1251	Not changed	PRPS2			PRPS2	3.04196	3.03328	3.08111	3.7465	3.24716	3.57094
P11940	0.0726758	5.25805	0.80675	0.450983	0.697262	-6.29433	Not changed	PABPC1			PABPC1	5.18096	5.22958	5.25459	5.40121	5.28193	5.20002
P12004	0.327902	6.13264	2.50838	0.0465164	0.302262	-4.20346	Not changed	PCNA			PCNA	5.94843	6.05951	5.89813	6.5262	6.1101	6.25348
P12035	0.142257	2.65689	0.900684	0.402894	0.668186	-6.21243	Not changed	KRT3			KRT3	2.36147	2.66873	2.72709	2.91513	2.78129	2.48764
P12236	0.45652	4.16536	2.09229	0.0819484	0.365839	-4.77532	Not changed	SLC25A6			SLC25A6	4.26895	3.98655	3.55581	4.39653	4.15119	4.63316
P12429	-0.239548	5.17781	-2.65203	0.0384004	0.28742	-4.00652	Not changed	ANXA3			ANXA3	5.2743	5.37519	5.24327	5.11598	4.96157	5.09657
P12814	0.433322	6.74093	2.12467	0.0783826	0.362217	-4.73105	Not changed	ACTN1			ACTN1	6.50602	6.82753	6.23924	7.27006	6.78265	6.82005
P12931	-0.0024195	2.71087	-0.0289407	0.977862	0.989723	-6.64849	Not changed	SRC			SRC	2.66748	2.77389	2.69486	2.72084	2.76315	2.64499
P12955	-0.0646503	3.09206	-0.406877	0.698394	0.8594	-6.55513	Not changed	PEPD			PEPD	3.07203	3.42758	2.87355	2.99126	3.02031	3.16764
P12956	0.617167	5.08874	6.09505	0.000932124	0.065044	-0.121294	P-value <0.05 (>0.5x up)	XRCC6			XRCC6	4.71062	4.78049	4.84936	5.47338	5.24983	5.46877
P13010	0.264256	5.30246	1.68275	0.144061	0.458796	-5.32352	Not changed	XRCC5			XRCC5	5.04622	5.00274	5.46203	5.50348	5.26868	5.5316
P13489	-0.0682641	5.21118	-0.839017	0.434012	0.688659	-6.26699	Not changed	RNH1			RNH1	5.26835	5.27166	5.19591	5.11244	5.21503	5.20367
P13639	-0.081273	7.11572	-0.86494	0.42072	0.676853	-6.24442	Not changed	EEF2			EEF2	7.13657	7.085	7.24751	6.98736	7.16523	7.07267
P13645	-0.0770904	3.42917	-0.124098	0.905342	0.966673	-6.64013	Not changed	KRT10			KRT10	4.55306	3.35002	2.50006	4.29161	2.81068	3.06958
P13667	-0.0585793	6.61648	-0.584339	0.580552	0.793391	-6.45823	Not changed	PDIA4			PDIA4	6.61587	6.57114	6.7503	6.46565	6.62658	6.66935
P13674	0.129898	3.80433	0.879595	0.413341	0.673746	-6.23142	Not changed	P4HA1			P4HA1	3.49458	3.95139	3.77217	3.78647	4.03045	3.79092
P13693	-0.182272	4.6483	-1.48062	0.189841	0.496	-5.57995	Not changed	TPT1			TPT1	4.63529	4.83191	4.7511	4.40376	4.75833	4.50941
P13796	-0.0471077	2.9156	-0.102897	0.92144	0.97242	-6.64289	Not changed	LCP1			LCP1	2.7321	3.77373	2.31161	2.29629	2.91831	3.46153
P13797	-0.130335	5.26946	-1.48614	0.188426	0.496	-5.57313	Not changed	PLS3			PLS3	5.37694	5.32271	5.30424	5.18251	5.30447	5.1259
P13798	-0.232543	3.85974	-2.00781	0.092054	0.382953	-4.89043	Not changed	APEH			APEH	4.04654	3.88387	3.99763	3.58188	3.91714	3.7314
P13804	0.361526	4.1877	1.05647	0.331929	0.610878	-6.06207	Not changed	ETFA			ETFA	3.98688	4.1469	3.88702	4.90065	3.58649	4.61824
P13928	-0.186934	3.40442	-1.08797	0.318891	0.607065	-6.02967	Not changed	ANXA8			ANXA8	3.54697	3.36247	3.58422	3.00287	3.31859	3.6114
P13929	-1.80719	3.57112	-3.88256	0.00835578	0.176833	-2.41032	P-value <0.05 (>0.5x down)	ENO3			ENO3	4.61031	3.68073	5.1331	2.41509	2.20297	3.38451
P13987	0.396694	4.41776	4.5214	0.00414327	0.125913	-1.67141	Not changed	CD59	CD59		CD59	4.14501	4.2011	4.31214	4.61998	4.66455	4.56379
P14136	-0.22722	2.58733	-1.28226	0.247652	0.552289	-5.81674	Not changed	GFAP			GFAP	2.99923	2.65853	2.44505	2.6033	2.25289	2.56496
P14314	0.0470004	5.88365	0.450533	0.668349	0.837749	-6.53428	Not changed	PRKCSH			PRKCSH	5.97841	5.88271	5.71932	5.84227	5.99969	5.87949
P14550	0.103129	2.84157	1.11488	0.308088	0.599984	-6.00148	Not changed	AKR1A1			AKR1A1	2.91595	2.71691	2.73717	2.88602	2.85716	2.93623
P14618	0.0165992	8.08322	0.0781915	0.94025	0.979018	-6.64545	Not changed	PKM			PKM	8.05007	8.20246	7.97223	8.54842	7.93713	7.78901
P14625	-0.197508	6.61939	-2.37544	0.0556561	0.321908	-4.38637	Not changed	HSP90B1			HSP90B1	6.76059	6.68133	6.71251	6.4468	6.53273	6.58238
P14735	0.110265	2.80924	1.08331	0.320791	0.607065	-6.0345	Not changed	IDE			IDE	2.66364	2.85198	2.7467	2.95876	2.89476	2.73959
P14866	-0.165821	5.59797	-1.49917	0.185124	0.496	-5.55697	Not changed	HNRNPL			HNRNPL	5.55598	5.76232	5.72435	5.39471	5.49151	5.65896
P14868	-0.127155	4.58508	-1.20143	0.275417	0.575451	-5.90789	Not changed	DARS			DARS	4.75176	4.66046	4.53376	4.42498	4.6496	4.48992
P14923	0.536502	3.15062	1.16453	0.288963	0.584595	-5.94832	P-value >0.05 (>0.5x up)	JUP			JUP	2.89154	3.02004	2.73552	4.46129	2.60945	3.18586
P14927	0.0434172	3.46492	0.493905	0.639154	0.821814	-6.5116	Not changed	UQCRB			UQCRB	3.47454	3.48649	3.36862	3.55086	3.4034	3.50563
P15121	-0.22158	4.93316	-1.89854	0.107022	0.418061	-5.03807	Not changed	AKR1B1			AKR1B1	5.0338	4.8918	5.20625	4.702	4.86178	4.90332
P15311	-0.22524	6.5642	-2.125	0.0783463	0.362217	-4.73058	Not changed	EZR			EZR	6.71714	6.61601	6.69731	6.43859	6.30808	6.60807
P15531	0.729572	5.74808	2.87299	0.0287334	0.257595	-3.70632	P-value <0.05 (>0.5x up)	NME1			NME1	5.05513	5.91406	5.18069	6.04539	5.93831	6.3549
P15880	-0.273664	6.44539	-2.04299	0.0877	0.38006	-4.84258	Not changed	RPS2			RPS2	6.59568	6.3944	6.75658	6.13992	6.42505	6.36069
P16070	0.40373	6.16522	2.9913	0.0246671	0.243053	-3.54746	Not changed	CD44	CD44		CD44	5.9965	6.06179	5.83177	6.3776	6.56767	6.15598
P16152	-0.00154682	4.85893	-0.00743877	0.994309	0.995419	-6.64894	Not changed	CBR1			CBR1	4.72737	4.73525	5.1165	5.25362	4.63062	4.69024
P16234	1.5922	4.69035	3.16696	0.0197388	0.234049	-3.31453	P-value <0.05 (>0.5x up)	PDGFRA			PDGFRA	4.93408	3.1822	3.56648	4.9088	5.78934	5.76121
P16278	0.215441	2.871	1.15453	0.292734	0.58522	-5.95915	Not changed	GLB1			GLB1	3.00949	2.85215	2.42819	2.81259	2.92335	3.20021
P16401	-0.79602	5.93777	-3.35899	0.0155521	0.212532	-3.06447	P-value <0.05 (>0.5x down)	HIST1H1B			HIST1H1B	6.27311	6.23119	6.50305	5.6559	5.0418	5.92159
P16615	0.0630266	5.013	0.474715	0.651988	0.826173	-6.52187	Not changed	ATP2A2			ATP2A2	5.09177	4.75321	5.09948	4.91624	5.05916	5.15815
P16949	-0.368093	6.16692	-4.09077	0.0066037	0.160006	-2.16222	Not changed	STMN1			STMN1	6.37417	6.24315	6.43557	5.93838	5.98484	6.02539
P16989	-0.344908	5.43455	-0.92681	0.390232	0.664132	-6.18843	Not changed	YBX3			YBX3	5.74533	5.66577	5.40991	4.40958	5.8106	5.56611
P17096	0.0462954	4.78444	0.189625	0.855934	0.948343	-6.62836	Not changed	HMGA1			HMGA1	4.88055	4.67489	4.72844	5.35615	4.59046	4.47614
P17174	-0.176359	4.45233	-2.01515	0.0911282	0.382953	-4.88046	Not changed	GOT1			GOT1	4.43044	4.57981	4.61129	4.35565	4.38333	4.35349
P17252	0.176858	2.66365	1.70754	0.139237	0.457708	-5.29125	Not changed	PRKCA			PRKCA	2.40919	2.67117	2.6453	2.71171	2.80658	2.73793
P17655	0.116258	4.18938	0.479658	0.648669	0.826173	-6.51926	Not changed	CAPN2			CAPN2	3.83628	4.65182	3.90566	4.41794	4.06078	4.26381
P17661	-1.08026	3.17779	-2.65413	0.0382937	0.28742	-4.00365	P-value <0.05 (>0.5x down)	DES			DES	4.52796	3.73441	2.8914	2.65529	2.83231	2.42538
P17812	0.273944	3.89642	2.06833	0.0846939	0.371446	-4.80804	Not changed	CTPS1			CTPS1	3.64072	3.70105	3.93659	4.22906	3.91677	3.95435
P17844	0.474282	4.89163	1.03039	0.343055	0.621778	-6.08842	Not changed	DDX5			DDX5	5.27463	5.13619	3.55264	5.09414	5.16701	5.12515
P17858	-0.0853112	3.97145	-0.37667	0.719545	0.871413	-6.56839	Not changed	PFKL			PFKL	4.09482	4.09174	3.85576	3.43507	4.13317	4.21816
P17948	0.10188	2.54698	0.514462	0.625556	0.817296	-6.50019	Not changed	FLT1			FLT1	2.59998	2.67113	2.21702	2.2755	2.64885	2.86942
P17987	0.18321	5.56794	0.629551	0.552484	0.774862	-6.42857	Not changed	TCP1			TCP1	4.9445	5.45958	6.02493	5.93463	5.46747	5.57654
P18031	-0.00785716	3.87545	-0.0784225	0.940074	0.979018	-6.64543	Not changed	PTPN1			PTPN1	3.80324	3.84787	3.98704	3.82613	3.79705	3.9914
P18077	0.241226	5.17365	2.5427	0.0444244	0.302262	-4.15632	Not changed	RPL35A			RPL35A	4.9502	5.09743	5.11147	5.19408	5.33646	5.35224
P18085	0.320002	5.33428	2.53554	0.0448525	0.302262	-4.16615	Not changed	ARF4			ARF4	5.17221	4.96595	5.38467	5.54541	5.44531	5.49212
P18124	0.0347361	5.82104	0.288603	0.782719	0.907221	-6.60143	Not changed	RPL7			RPL7	5.75186	5.88499	5.77418	5.88131	5.634	5.99992
P18206	-0.0592202	5.97447	-0.371995	0.722843	0.873354	-6.57035	Not changed	VCL			VCL	6.07042	5.92498	6.01684	6.24158	5.92579	5.6672
P18615	-0.156997	2.92846	-1.43531	0.201833	0.511076	-5.6355	Not changed	NELFE			NELFE	3.16182	2.97148	2.88758	2.7946	2.95944	2.79584
P18669	0.359488	5.76461	1.88702	0.108736	0.419854	-5.05354	Not changed	PGAM1			PGAM1	5.58137	5.82554	5.34768	6.17779	5.63058	6.02469
P18754	0.367931	3.51241	2.27313	0.0639648	0.335347	-4.5272	Not changed	RCC1			RCC1	3.27181	3.52181	3.1917	3.93464	3.43676	3.7177
P18859	0.141504	3.97613	0.557913	0.597345	0.804084	-6.47467	Not changed	ATP5PF			ATP5PF	4.45678	3.70554	3.55381	4.00527	4.22968	3.90569
P19012	0.87027	2.92158	4.38391	0.00479398	0.13224	-1.82485	P-value <0.05 (>0.5x up)	KRT15			KRT15	2.19743	2.50458	2.75733	3.66473	3.23206	3.17337
P19013	-0.0343605	2.7582	-0.0888353	0.932141	0.976814	-6.64443	Not changed	KRT4			NA	3.2998	2.38923	2.6371	2.31777	3.48568	2.4196
P19105	0.26148	5.84081	1.62622	0.155674	0.4675	-5.3965	Not changed	MYL12A			MYL12A	5.85	5.91236	5.36785	5.99549	5.92509	5.99407
P19174	0.586617	2.80845	1.3217	0.235027	0.541606	-5.77106	P-value >0.05 (>0.5x up)	PLCG1			PLCG1	2.43928	2.37829	2.72786	2.51299	2.65067	4.14162
P19338	-0.131153	5.97571	-0.852208	0.427211	0.682699	-6.25557	Not changed	NCL			NCL	5.96619	6.0428	6.11487	5.7262	5.77874	6.22547
P19367	-0.800956	4.65942	-1.29372	0.243924	0.550357	-5.80355	P-value >0.05 (>0.5x down)	HK1			HK1	4.34085	4.28383	6.55501	4.24549	4.23967	4.29166
P19404	0.186182	2.74749	1.47557	0.191143	0.496	-5.58617	Not changed	NDUFV2			NDUFV2	2.69446	2.80399	2.46474	2.9168	2.69305	2.9119
P19474	0.109384	2.5621	0.731168	0.492578	0.730964	-6.35497	Not changed	TRIM21			TRIM21	2.64653	2.45262	2.42309	2.40418	2.56073	2.88548
P19525	0.102624	3.07961	0.997508	0.357512	0.636806	-6.12099	Not changed	EIF2AK2			EIF2AK2	3.0624	3.11902	2.9035	3.24247	3.04705	3.10326
P19784	-0.159757	3.12727	-1.7515	0.131067	0.455892	-5.23366	Not changed	CSNK2A2			CSNK2A2	3.30552	3.17893	3.13701	2.99864	3.12715	3.01639
P20020	0.139845	3.08622	0.947101	0.380611	0.657562	-6.16945	Not changed	ATP2B1			ATP2B1	2.8967	2.99724	3.15495	3.3991	3.14057	2.92876
P20042	-0.234803	5.49766	-1.56632	0.168958	0.480119	-5.47281	Not changed	EIF2S2			EIF2S2	5.40912	5.57502	5.86103	5.5553	5.30582	5.27964
P20073	0.183864	4.09342	1.47628	0.190961	0.496	-5.58531	Not changed	ANXA7			ANXA7	3.99583	4.09357	3.91507	4.40172	4.03984	4.11451
P20290	0.400189	4.43394	1.16861	0.28744	0.584332	-5.94389	Not changed	BTF3			BTF3	4.51853	4.41604	3.76697	5.24523	4.10434	4.55255
P20337	0.0392769	3.76787	0.21226	0.83902	0.937226	-6.62317	Not changed	RAB3B			RAB3B	4.11147	3.61162	3.52161	3.92512	3.83048	3.60692
P20339	0.162101	2.7948	0.817908	0.445061	0.696325	-6.28497	Not changed	RAB5A			RAB5A	2.80716	2.87099	2.46312	3.00797	2.51174	3.10785
P20340	-0.0465022	3.21567	-0.475345	0.651565	0.826173	-6.52154	Not changed	RAB6A			RAB6A	3.12955	3.19968	3.38755	3.21217	3.17886	3.18624
P20591	-0.368864	5.829	-1.27196	0.251046	0.552724	-5.82854	Not changed	MX1			MX1	5.8343	6.37738	5.82862	5.87057	5.0717	5.99144
P20592	-0.510038	4.93117	-1.14123	0.297811	0.588726	-5.97345	P-value >0.05 (>0.5x down)	MX2			MX2	4.90766	5.79344	4.85747	5.53225	4.0586	4.43759
P20618	0.104524	4.00098	0.288562	0.78275	0.907221	-6.60144	Not changed	PSMB1			PSMB1	3.93585	4.51505	3.39524	4.57765	3.59479	3.98727
P20674	0.280914	3.90336	2.18755	0.0719044	0.350223	-4.64483	Not changed	COX5A			COX5A	3.82746	3.55282	3.90843	3.94068	4.01716	4.17362
P20700	-0.531148	5.75139	-3.86369	0.00853877	0.176833	-2.43316	P-value <0.05 (>0.5x down)	LMNB1			LMNB1	5.94285	6.22098	5.88706	5.61134	5.54844	5.29766
P20810	-0.324289	4.55681	-2.6011	0.0410905	0.292914	-4.07622	Not changed	CAST			CAST	4.49357	4.83906	4.82424	4.36365	4.33429	4.48606
P21281	-0.300936	3.78111	-1.37418	0.219122	0.52038	-5.70915	Not changed	ATP6V1B2			ATP6V1B2	4.05824	3.75034	3.98615	4.08516	3.31539	3.49138
P21399	1.30033	4.18804	2.88885	0.0281483	0.254898	-3.68493	P-value <0.05 (>0.5x up)	ACO1			ACO1	3.2703	2.91795	4.42537	5.06762	4.26059	5.18642
P21796	-0.0832268	5.98007	-0.913429	0.396678	0.666144	-6.20079	Not changed	VDAC1			VDAC1	6.00064	6.0714	5.993	5.82538	5.9632	6.02677
P21980	0.911567	4.45534	8.08706	0.000204709	0.0356897	1.38657	P-value <0.05 (>0.5x up)	TGM2	TGM2	TGM2	TGM2	4.07691	3.95138	3.97037	4.78737	5.09934	4.84665
P22033	0.020497	3.48412	0.230186	0.825692	0.929941	-6.61865	Not changed	MUT			MUT	3.40441	3.51877	3.49843	3.54162	3.54433	3.39715
P22059	0.176846	3.46533	0.871607	0.417351	0.676751	-6.23853	Not changed	OSBP			OSBP	3.35584	3.20375	3.57112	3.35035	3.96097	3.34993
P22102	0.256695	4.82752	2.61402	0.0403894	0.29199	-4.05852	Not changed	GART			GART	4.62954	4.62265	4.84532	4.91535	4.94205	5.0102
P22307	-0.632002	4.05565	-2.31949	0.0600498	0.32826	-4.4634	P-value >0.05 (>0.5x down)	SCP2			SCP2	4.99798	4.00963	4.10735	3.80258	3.78429	3.63208
P22314	0.272731	5.83488	1.731	0.134818	0.456548	-5.26058	Not changed	UBA1			UBA1	5.67047	5.80108	5.62399	6.2913	5.78676	5.83567
P22626	0.0331592	6.31221	0.34088	0.744961	0.888325	-6.58283	Not changed	HNRNPA2B1			HNRNPA2B1	6.17869	6.38055	6.32764	6.23747	6.3541	6.39479
P22695	-0.268172	4.40457	-1.40285	0.21085	0.514398	-5.6748	Not changed	UQCRC2			UQCRC2	4.6159	4.51322	4.48686	4.40275	3.85774	4.55096
P22830	-0.282535	3.06745	-1.66913	0.146781	0.462196	-5.34119	Not changed	FECH			FECH	3.51026	3.11815	2.99775	3.06447	2.72782	2.98626
P23193	-0.126797	4.24584	-1.45223	0.197276	0.506756	-5.61485	Not changed	TCEA1			TCEA1	4.33675	4.27269	4.31827	4.13952	4.28747	4.12032
P23229	0.782113	3.13863	3.33391	0.0160389	0.212532	-3.09685	P-value <0.05 (>0.5x up)	ITGA6			ITGA6	2.64214	2.77031	2.83026	3.39895	3.15009	4.04001
P23246	-0.115319	5.176	-1.08694	0.319309	0.607065	-6.03073	Not changed	SFPQ			SFPQ	5.32282	5.12971	5.24844	4.97261	5.20442	5.17798
P23284	0.0729133	5.59029	0.556456	0.598279	0.80447	-6.47555	Not changed	PPIB	PPIB		PPIB	5.65848	5.64646	5.35657	5.54623	5.5337	5.80032
P23381	-0.090379	3.43074	-0.55512	0.599136	0.804683	-6.47636	Not changed	WARS			WARS	3.55007	3.55941	3.31832	3.60398	3.47356	3.07912
P23396	-0.00230845	6.32895	-0.0160097	0.987752	0.992092	-6.64882	Not changed	RPS3			RPS3	6.62261	6.18659	6.18113	6.25724	6.35728	6.36888
P23497	-0.17085	3.06131	-0.722932	0.497266	0.733825	-6.36128	Not changed	SP100			SP100	3.05011	3.27416	3.11593	3.07124	2.47699	3.37942
P23526	0.191863	5.72985	2.14315	0.0764181	0.361875	-4.70573	Not changed	AHCY			AHCY	5.56194	5.65866	5.68116	5.80127	5.75601	5.92006
P23528	0.26113	6.93472	1.21428	0.270829	0.573992	-5.89363	Not changed	CFL1			CFL1	6.75784	7.10615	6.54848	7.43339	6.87615	6.88632
P23588	-0.298678	4.52269	-2.23347	0.0675254	0.342644	-4.58176	Not changed	EIF4B			EIF4B	4.68411	4.6409	4.69107	4.10681	4.47492	4.53832
P23634	-0.182825	2.5723	-1.26252	0.254195	0.556498	-5.83931	Not changed	ATP2B4			ATP2B4	2.57351	2.57113	2.84648	2.24087	2.62269	2.57909
P23919	0.00355938	3.48542	0.0425275	0.967476	0.987555	-6.64793	Not changed	DTYMK			DTYMK	3.50836	3.51456	3.42799	3.4202	3.48894	3.55245
P23921	0.0392997	4.09513	0.446042	0.67141	0.839497	-6.53652	Not changed	RRM1			RRM1	4.05346	4.11402	4.05895	4.03588	4.08878	4.21967
P24534	0.671981	4.81202	3.16284	0.0198413	0.234049	-3.31995	P-value <0.05 (>0.5x up)	EEF1B2			EEF1B2	4.39199	4.7479	4.2882	5.45447	4.77677	5.21281
P24752	-0.15646	4.49051	-1.76264	0.129072	0.455678	-5.21899	Not changed	ACAT1			ACAT1	4.65431	4.45884	4.59307	4.39435	4.44001	4.40248
P24844	0.446423	5.27003	2.03382	0.0888149	0.38006	-4.85507	Not changed	MYL9	MYL9		MYL9	5.24337	5.27307	4.624	5.73177	5.2616	5.48635
P24928	0.0487798	3.48341	0.123585	0.905731	0.966673	-6.6402	Not changed	POLR2A			POLR2A	3.56129	3.5003	3.31547	4.41233	3.24938	2.86169
P25205	-0.136523	4.56645	-1.34228	0.22867	0.531316	-5.74693	Not changed	MCM3			MCM3	4.54455	4.74421	4.61538	4.38049	4.58714	4.52694
P25398	0.638121	4.74179	4.15207	0.00616935	0.153001	-2.09051	P-value <0.05 (>0.5x up)	RPS12			RPS12	4.56863	4.39235	4.3072	5.10121	4.79266	5.28867
P25685	-0.578978	4.05527	-1.39925	0.211873	0.514398	-5.67913	P-value >0.05 (>0.5x down)	DNAJB1			DNAJB1	4.25288	3.8931	4.88831	4.55085	3.23224	3.51426
P25705	0.0159007	6.49525	0.1539	0.882799	0.956624	-6.63538	Not changed	ATP5F1A			ATP5F1A	6.55477	6.48528	6.42183	6.63088	6.51908	6.35962
P25786	-0.00687744	5.07447	-0.0521802	0.960101	0.984817	-6.6474	Not changed	PSMA1			PSMA1	5.21416	5.14117	4.87839	4.93205	5.05637	5.22466
P25787	0.00735808	3.31685	0.0707369	0.945935	0.981292	-6.64609	Not changed	PSMA2			PSMA2	3.27255	3.3093	3.35768	3.17245	3.46795	3.3212
P25788	0.401574	3.38525	2.22616	0.0682031	0.343587	-4.5918	Not changed	PSMA3			PSMA3	3.25864	2.85072	3.44404	3.56478	3.43037	3.76297
P25789	-0.0961021	4.64261	-1.2072	0.273347	0.57526	-5.90149	Not changed	PSMA4			PSMA4	4.7037	4.63834	4.72995	4.55347	4.59933	4.63088
P26006	-0.0262125	4.59921	-0.151624	0.884516	0.956624	-6.63578	Not changed	ITGA3			ITGA3	4.93645	4.48775	4.41275	4.43938	4.76898	4.54996
P26038	0.413585	6.21601	3.74478	0.00979954	0.184953	-2.57833	Not changed	MSN			MSN	6.00563	6.10534	5.91668	6.35882	6.58818	6.32139
P26196	-0.248301	3.13721	-0.941632	0.383185	0.657834	-6.17459	Not changed	DDX6			DDX6	2.97038	2.96186	3.85184	3.02483	2.85609	3.15825
P26232	-0.00630779	3.66015	-0.0146769	0.988772	0.992092	-6.64884	Not changed	CTNNA2			CTNNA2	4.24572	2.9972	3.747	2.9261	4.04284	4.00206
P26358	-0.318042	3.30191	-1.66114	0.1484	0.462196	-5.35153	Not changed	DNMT1			DNMT1	3.20368	3.49901	3.6801	2.9098	3.05984	3.45903
P26373	0.303649	5.63049	3.45159	0.013891	0.212532	-2.94574	Not changed	RPL13			RPL13	5.46218	5.42886	5.54496	5.70069	5.78575	5.86051
P26583	-0.183596	4.23633	-1.06658	0.327699	0.610139	-6.05174	Not changed	HMGB2			HMGB2	3.97717	4.62403	4.3832	4.1482	4.12489	4.16052
P26599	0.598943	4.69074	1.97132	0.0968026	0.396272	-4.93992	P-value >0.05 (>0.5x up)	PTBP1			PTBP1	3.8321	4.80675	4.53494	5.36372	4.63605	4.97085
P26639	-0.0948684	5.22479	-0.483239	0.646271	0.824279	-6.51736	Not changed	TARS			TARS	5.26155	5.4641	5.09102	5.52125	4.85308	5.15773
P26640	0.0393278	4.4088	0.188855	0.856511	0.948343	-6.62853	Not changed	VARS			VARS	4.54423	4.62176	4.00143	4.16406	4.59987	4.52147
P26641	0.123167	5.43371	1.28457	0.246898	0.55198	-5.81409	Not changed	EEF1G			EEF1G	5.42551	5.42734	5.26352	5.54659	5.39476	5.54452
P27105	0.495947	2.99047	4.43504	0.00453938	0.127756	-1.76743	Not changed	STOM			STOM	2.61006	2.93876	2.67867	3.20099	3.26142	3.25292
P27348	-0.139888	6.04103	-1.65019	0.150644	0.465183	-5.36566	Not changed	YWHAQ			YWHAQ	6.17281	6.14163	6.01848	5.98832	5.98755	5.93739
P27694	-0.460655	3.44838	-2.27898	0.0634569	0.333755	-4.51916	Not changed	RPA1			RPA1	3.84703	3.35082	3.83827	3.4413	2.90884	3.304
P27707	0.0238711	2.82352	0.161794	0.876846	0.952666	-6.63395	Not changed	DCK			DCK	2.60995	2.92025	2.90455	2.9318	2.60082	2.97374
P27708	0.00466376	3.47988	0.0398204	0.969545	0.987555	-6.64806	Not changed	CAD			CAD	3.42471	3.32123	3.6867	3.46261	3.46471	3.51931
P27797	0.0196118	6.18354	0.177698	0.864882	0.950594	-6.63087	Not changed	CALR			CALR	6.20268	6.259	6.05952	6.17001	6.06822	6.3418
P27824	0.875931	4.96418	3.49457	0.0131875	0.209249	-2.89107	P-value <0.05 (>0.5x up)	CANX			CANX	4.42285	4.91397	4.24183	5.29953	5.09876	5.80815
P28066	-0.132534	5.26911	-1.40396	0.210537	0.514398	-5.67347	Not changed	PSMA5			PSMA5	5.36954	5.38411	5.2525	5.09191	5.28551	5.23112
P28070	-0.260888	3.563	-0.743782	0.485459	0.725961	-6.34519	Not changed	PSMB4			PSMB4	4.52708	3.29418	3.25909	3.4077	3.43485	3.45513
P28072	-0.218461	4.58779	-1.7068	0.13938	0.457708	-5.29223	Not changed	PSMB6			PSMB6	4.7173	4.55918	4.81457	4.27449	4.60325	4.55794
P28074	-0.442625	4.20201	-1.73413	0.134239	0.456548	-5.25648	Not changed	PSMB5			PSMB5	4.83355	4.07472	4.36169	3.58386	4.17114	4.18708
P28300	0.0324745	2.73118	0.256958	0.805905	0.920374	-6.61123	Not changed	LOX	LOX		LOX	2.81731	2.61076	2.71675	2.89141	2.81796	2.53288
P28331	-0.161707	3.15612	-1.05873	0.330981	0.610878	-6.05977	Not changed	NDUFS1			NDUFS1	3.2837	3.17603	3.25119	3.3723	2.82679	3.02671
P28340	0.0666105	2.77015	0.489418	0.642142	0.821814	-6.51404	Not changed	POLD1			POLD1	2.63634	2.72116	2.85305	2.55861	2.89455	2.95721
P28370	-0.248569	2.95315	-1.23638	0.263092	0.565617	-5.86889	Not changed	SMARCA1			SMARCA1	3.34723	3.01432	2.87077	3.12526	2.50892	2.85243
P28482	0.154468	3.26719	0.848663	0.42903	0.683779	-6.25865	Not changed	MAPK1			MAPK1	3.14906	3.23431	3.1865	3.73461	3.06728	3.23139
P28838	-0.27164	4.51576	-1.93341	0.101997	0.408782	-4.99114	Not changed	LAP3			LAP3	4.62848	4.71717	4.6091	4.25305	4.22459	4.66219
P29084	-0.0519198	2.63862	-0.509347	0.628924	0.817738	-6.50307	Not changed	GTF2E2			GTF2E2	2.6544	2.52357	2.81575	2.59586	2.63169	2.61042
P29144	-0.183462	2.88778	-2.06802	0.0847304	0.371446	-4.80847	Not changed	TPP2			TPP2	2.96594	2.89493	3.07766	2.81092	2.83217	2.74506
P29317	0.300394	3.06623	3.1296	0.0206891	0.237152	-3.36375	Not changed	EPHA2			EPHA2	2.92977	3.02534	2.79298	3.18611	3.27834	3.18482
P29401	-0.286077	5.35621	-0.920287	0.393364	0.665461	-6.19447	Not changed	TKT			TKT	5.23466	6.20071	5.06237	5.12759	5.10477	5.40715
P29590	-0.233257	3.54199	-2.03969	0.0880997	0.38006	-4.84708	Not changed	PML			PML	3.55237	3.77714	3.64636	3.28986	3.40846	3.57778
P29728	-0.0385461	2.49603	-0.43021	0.682256	0.84735	-6.54424	Not changed	OAS2			OAS2	2.54296	2.51993	2.483	2.36563	2.49954	2.56509
P29966	-0.545763	6.01987	-3.79441	0.00924968	0.181897	-2.51747	P-value <0.05 (>0.5x down)	MARCKS			MARCKS	6.3569	6.20361	6.31775	5.46167	5.88043	5.89888
P30038	-0.186831	2.81304	-1.62624	0.15567	0.4675	-5.39648	Not changed	ALDH4A1			ALDH4A1	2.94598	2.70706	3.06633	2.69405	2.74934	2.71548
P30040	0.0265128	5.21337	0.320451	0.759631	0.896654	-6.59045	Not changed	ERP29			ERP29	5.21404	5.25352	5.13279	5.17336	5.24436	5.26217
P30041	0.0356615	5.42385	0.264343	0.800474	0.918266	-6.60904	Not changed	PRDX6			PRDX6	5.53809	5.30619	5.37377	5.21913	5.4818	5.6241
P30044	0.869021	5.17302	2.42616	0.0519637	0.313706	-4.31654	P-value >0.05 (>0.5x up)	PRDX5			PRDX5	4.78099	4.807	4.62754	4.83583	6.29242	5.69435
P30048	-0.0741247	4.63763	-0.578852	0.584015	0.794491	-6.4617	Not changed	PRDX3			PRDX3	4.79987	4.60842	4.61578	4.63723	4.39341	4.77106
P30049	-0.374005	5.19403	-1.71807	0.137236	0.457423	-5.2775	Not changed	ATP5F1D			ATP5F1D	5.51083	5.35766	5.27461	5.09433	5.37082	4.55594
P30050	-0.168642	6.37276	-1.73998	0.133162	0.456548	-5.2488	Not changed	RPL12			RPL12	6.5115	6.35467	6.50509	6.20077	6.39291	6.27165
P30084	-0.172648	4.17947	-1.0804	0.321985	0.607065	-6.03751	Not changed	ECHS1			ECHS1	4.35268	4.09256	4.35216	4.17031	4.30366	3.80548
P30086	-0.016092	5.67887	-0.152559	0.88381	0.956624	-6.63562	Not changed	PEBP1			PEBP1	5.65137	5.66734	5.74202	5.55342	5.61846	5.84057
P30101	-0.0282865	6.2977	-0.233126	0.823512	0.929236	-6.61787	Not changed	PDIA3			PDIA3	6.40036	6.22351	6.31164	6.09741	6.46136	6.29189
P30153	-0.234645	5.15019	-2.60804	0.0407125	0.29199	-4.06672	Not changed	PPP2R1A			PPP2R1A	5.20158	5.33616	5.2648	5.08978	5.07212	4.93671
P30260	-0.0770064	2.75101	-1.01351	0.350419	0.630824	-6.10524	Not changed	CDC27			CDC27	2.77151	2.82363	2.77339	2.69565	2.73306	2.7088
P30405	-0.0814235	4.19234	-0.804359	0.45226	0.697262	-6.29632	Not changed	PPIF			PPIF	4.28929	4.33262	4.07724	4.09885	4.19649	4.15954
P30419	-0.247729	3.92572	-1.05847	0.331089	0.610878	-6.06003	Not changed	NMT1			NMT1	4.09201	3.91834	4.1384	3.29215	4.15965	3.95376
P30453	-0.25525	4.37992	-0.662635	0.532489	0.763765	-6.40564	Not changed	HLA-A			NA	3.99382	4.88413	4.64468	3.652	4.9425	4.16238
P30501	-0.372283	4.57048	-0.535773	0.611628	0.814194	-6.4879	Not changed	HLA-C			NA	5.67187	3.15812	5.43988	4.59254	3.88297	4.67751
P30519	0.18758	3.79789	0.905245	0.400661	0.668186	-6.20828	Not changed	HMOX2			HMOX2	3.78825	4.01301	3.31104	4.10819	3.7319	3.83496
P30530	-0.342101	2.9167	-2.73181	0.0345577	0.277857	-3.89767	Not changed	AXL			AXL	3.05823	3.07941	3.12563	2.92974	2.79016	2.51706
P30622	-0.392606	3.72627	-1.62894	0.155095	0.4675	-5.39301	Not changed	CLIP1			CLIP1	3.91208	4.28747	3.56816	3.15753	3.72842	3.70395
P30740	-0.248604	3.69425	-2.71534	0.0353158	0.281428	-3.9201	Not changed	SERPINB1			SERPINB1	3.85098	3.91015	3.69451	3.55705	3.59331	3.55947
P30837	-0.408556	3.17675	-1.56458	0.169358	0.480119	-5.47501	Not changed	ALDH1B1			ALDH1B1	2.97653	3.33517	3.8314	2.77593	2.81536	3.32613
P31150	0.0542734	4.01371	0.410132	0.696132	0.859018	-6.55365	Not changed	GDI1			GDI1	3.95388	3.91384	4.09201	3.91168	4.28467	3.92621
P31153	0.193552	3.35021	2.25239	0.0658019	0.340991	-4.55574	Not changed	MAT2A			MAT2A	3.26574	3.19618	3.29839	3.393	3.41499	3.53297
P31350	0.92118	3.56107	3.86686	0.0085077	0.176833	-2.42931	P-value <0.05 (>0.5x up)	RRM2			RRM2	2.70934	3.14097	3.45111	3.78139	4.3553	3.92827
P31689	-0.550223	3.93392	-2.58241	0.0421276	0.29391	-4.10184	P-value <0.05 (>0.5x down)	DNAJA1			DNAJA1	4.47621	4.27232	3.87857	3.88782	3.33075	3.75787
P31930	-0.230073	4.50422	-2.32393	0.0596885	0.32826	-4.45729	Not changed	UQCRC1			UQCRC1	4.70031	4.63932	4.51814	4.50133	4.36625	4.29998
P31937	-0.121194	3.19457	-1.4909	0.187213	0.496	-5.56723	Not changed	HIBADH			HIBADH	3.27059	3.30298	3.19193	3.09151	3.13705	3.17336
P31939	0.33767	3.95509	1.62286	0.156393	0.4675	-5.40082	Not changed	ATIC			ATIC	3.6293	3.88939	3.84008	4.56874	3.92194	3.8811
P31942	0.0783267	4.98912	1.02154	0.346899	0.627006	-6.09726	Not changed	HNRNPH3			HNRNPH3	4.9403	4.93952	4.97006	5.04901	5.05078	4.98506
P31946	-0.181662	6.48172	-1.68143	0.144324	0.458816	-5.32524	Not changed	YWHAB			YWHAB	6.47276	6.49163	6.75327	6.33147	6.40618	6.43503
P31947	-0.0455582	3.14248	-0.210802	0.840108	0.937345	-6.62352	Not changed	SFN			SFN	3.6073	2.75507	3.1334	3.0887	3.13375	3.13664
P31948	0.258806	5.97917	1.05604	0.332113	0.610878	-6.06252	Not changed	STIP1			STIP1	5.76179	6.16698	5.62053	6.51614	5.71157	6.09802
P31949	-0.210037	6.4277	-1.92917	0.102595	0.408782	-4.99685	Not changed	S100A11			S100A11	6.54477	6.40086	6.65252	6.27509	6.24351	6.44944
P32119	-0.332611	5.30744	-3.763	0.00959353	0.184953	-2.55594	Not changed	PRDX2			PRDX2	5.45299	5.44553	5.52273	5.03641	5.17753	5.20948
P32455	-0.300972	3.30471	-2.1348	0.0772995	0.361875	-4.71717	Not changed	GBP1			GBP1	3.48086	3.5162	3.36851	3.02804	3.43177	3.00286
P32969	0.356327	3.95573	0.732765	0.491673	0.730964	-6.35374	Not changed	RPL9			RPL9	4.111	4.20733	3.01437	4.65976	3.25504	4.48688
P33176	-0.00842065	4.94488	-0.0606076	0.953665	0.983223	-6.64686	Not changed	KIF5B			KIF5B	5.13837	4.7716	4.93731	4.95059	4.7698	5.10162
P33316	0.286495	4.23198	1.48022	0.189943	0.496	-5.58044	Not changed	DUT			DUT	4.05427	4.1811	4.03083	4.79446	4.22589	4.10534
P33778	-0.0316806	2.50387	-0.31486	0.763665	0.899049	-6.59246	Not changed	HIST1H2BB			HIST1H2BB	2.45844	2.60899	2.4917	2.59359	2.35812	2.51238
P33991	0.0258673	4.34135	0.142315	0.891549	0.962175	-6.63735	Not changed	MCM4			MCM4	3.98112	4.53963	4.46451	4.20502	4.5462	4.31165
P33993	-0.0187874	3.34596	-0.116052	0.911446	0.969605	-6.64123	Not changed	MCM7	MCM7		MCM7	3.21257	3.67123	3.18225	3.24945	3.27409	3.48615
P34896	-0.403441	3.52206	-3.56387	0.0121345	0.209203	-2.80348	Not changed	SHMT1			SHMT1	3.53926	3.81496	3.81711	3.30019	3.4121	3.24872
P34897	-0.024502	4.63869	-0.262298	0.801976	0.918814	-6.60965	Not changed	SHMT2			SHMT2	4.68334	4.54043	4.72905	4.54835	4.67528	4.65568
P34931	0.0626887	2.49895	0.288562	0.782749	0.907221	-6.60144	Not changed	HSPA1L			HSPA1L	2.46323	2.25689	2.68269	2.96157	2.2951	2.3342
P34932	0.114016	5.72734	1.18502	0.281372	0.579697	-5.92596	Not changed	HSPA4			HSPA4	5.69637	5.77114	5.54349	5.72137	5.83229	5.79939
P35221	-0.237164	4.5478	-1.69424	0.141807	0.458294	-5.30859	Not changed	CTNNA1			CTNNA1	4.75066	4.47379	4.7747	4.56708	4.50316	4.21742
P35232	0.0608103	5.12867	0.497952	0.636464	0.821724	-6.50939	Not changed	PHB			PHB	5.15567	5.06589	5.07324	5.36164	4.96519	5.15039
P35237	-0.0876055	4.65536	-0.57774	0.584719	0.794846	-6.4624	Not changed	SERPINB6			SERPINB6	4.75774	4.94093	4.39883	4.65411	4.57228	4.60829
P35241	0.154037	4.57595	0.859691	0.423387	0.678424	-6.24903	Not changed	RDX			RDX	4.4238	4.74724	4.32576	4.92816	4.40246	4.62829
P35249	-0.267106	3.68456	-1.99636	0.0935186	0.385469	-4.90598	Not changed	RFC4			RFC4	4.0314	3.57356	3.84937	3.50171	3.56352	3.58778
P35250	-0.0543431	3.72027	-0.631197	0.551478	0.774315	-6.42745	Not changed	RFC2			RFC2	3.66095	3.83063	3.75076	3.73303	3.66241	3.68387
P35251	-0.385865	2.84144	-1.39374	0.213448	0.514398	-5.68575	Not changed	RFC1			RFC1	2.76316	3.67315	2.6668	2.7445	2.57236	2.62866
P35527	-0.65588	3.70908	-1.27391	0.2504	0.552465	-5.82631	P-value >0.05 (>0.5x down)	KRT9			KRT9	4.55255	4.65853	2.89999	3.8708	3.10916	3.16346
P35579	0.171742	7.00201	0.769468	0.47118	0.714138	-6.32485	Not changed	MYH9			MYH9	6.91415	7.1283	6.70596	7.52423	6.7724	6.96701
P35580	-0.167091	4.12052	-0.337766	0.74719	0.888325	-6.58402	Not changed	MYH10			MYH10	4.02352	4.58531	4.00336	5.13669	3.70266	3.27157
P35606	0.914869	4.89555	1.26928	0.251936	0.552902	-5.8316	P-value >0.05 (>0.5x up)	COPB2			COPB2	4.46578	4.57421	4.27436	7.07564	4.30595	4.67738
P35609	0.915121	4.32892	1.2286	0.265795	0.569431	-5.87764	P-value >0.05 (>0.5x up)	ACTN2			ACTN2	3.07534	4.57509	3.96365	3.60235	4.47322	6.28386
P35613	0.36801	4.49631	2.28987	0.0625212	0.331658	-4.50417	Not changed	BSG			BSG	4.60152	4.1623	4.17311	4.6157	4.55636	4.8689
P35637	0.047611	2.77526	0.518108	0.623161	0.816163	-6.49812	Not changed	FUS			FUS	2.71752	2.68486	2.85199	2.758	2.88276	2.75644
P35658	-0.0620549	2.89113	-0.574077	0.58704	0.795588	-6.4647	Not changed	NUP214			NUP214	2.97868	2.82462	2.96316	2.77194	3.02446	2.78389
P35659	-0.0619361	4.17152	-0.159001	0.878951	0.953394	-6.63447	Not changed	DEK			DEK	4.95866	3.76965	3.87916	4.30759	3.61341	4.50065
P35749	1.20782	3.64157	6.58264	0.00062211	0.0531164	0.289445	P-value <0.05 (>0.5x up)	MYH11			MYH11	2.96154	2.87141	3.28004	4.09313	4.07338	4.56992
P35813	-0.063649	3.47169	-0.635832	0.548652	0.772883	-6.42429	Not changed	PPM1A			PPM1A	3.39142	3.51967	3.59945	3.35453	3.54275	3.42232
P35908	-0.528647	3.34591	-5.3423	0.00183087	0.0887228	-0.817306	P-value <0.05 (>0.5x down)	KRT2			KRT2	3.7074	3.57151	3.5518	3.19202	3.07893	2.97381
P35916	-0.128257	2.3738	-1.4297	0.203367	0.511076	-5.64233	Not changed	FLT4			FLT4	2.52244	2.38241	2.40892	2.22169	2.3543	2.35301
P35968	0.135891	2.51192	0.476171	0.65101	0.826173	-6.52111	Not changed	KDR			KDR	2.20412	2.46791	2.6599	2.26301	3.19621	2.28039
P35998	-0.372716	4.72196	-2.1053	0.0804961	0.364468	-4.75754	Not changed	PSMC2			PSMC2	5.03278	4.97894	4.71324	4.8727	4.3848	4.34931
P36542	0.0441072	4.0868	0.505881	0.631213	0.817749	-6.505	Not changed	ATP5F1C			ATP5F1C	4.02864	4.08936	4.07625	4.21362	4.06674	4.04621
P36543	-0.330734	3.41572	-1.1514	0.293922	0.586	-5.96252	Not changed	ATP6V1E1			ATP6V1E1	3.59003	3.6505	3.50273	2.75631	3.10557	3.88917
P36578	0.272076	5.90132	1.53419	0.176519	0.489322	-5.51328	Not changed	RPL4			RPL4	5.56102	5.66743	6.06741	6.27776	5.89155	5.94278
P36871	-0.375464	4.34562	-4.00276	0.00728852	0.167581	-2.26624	Not changed	PGM1			PGM1	4.52703	4.4446	4.62843	4.08772	4.243	4.14295
P36888	0.0547371	2.24191	0.605061	0.567582	0.783815	-6.44488	Not changed	FLT3			FLT3	2.20018	2.26529	2.17814	2.38398	2.21674	2.20711
P36915	-0.393035	3.15195	-2.25831	0.0652724	0.339227	-4.5476	Not changed	GNL1			GNL1	3.10873	3.29042	3.64626	2.75484	3.12779	2.98368
P36957	0.257211	5.34838	1.00577	0.353836	0.634916	-6.11288	Not changed	DLST			DLST	5.10108	5.28172	5.27653	6.05213	5.27561	5.10323
P37802	0.0163861	6.51715	0.160694	0.877676	0.952666	-6.63416	Not changed	TAGLN2			TAGLN2	6.50798	6.46292	6.55597	6.41154	6.68174	6.48275
P37837	0.0122363	5.16606	0.103553	0.920942	0.97242	-6.64281	Not changed	TALDO1			TALDO1	5.24457	5.23578	4.99949	5.02683	5.19548	5.29423
P38117	-0.218655	3.71285	-1.14271	0.297241	0.588249	-5.97186	Not changed	ETFB			ETFB	4.15543	3.46033	3.85075	3.59499	3.73726	3.4783
P38159	-0.105238	4.53404	-0.592488	0.575431	0.788195	-6.45303	Not changed	RBMX			RBMX	4.9634	4.42759	4.369	4.40719	4.45307	4.58401
P38432	0.00637243	2.69085	0.0599602	0.954159	0.983223	-6.6469	Not changed	COIL			COIL	2.77239	2.68171	2.60889	2.81789	2.71898	2.54523
P38606	-0.251421	3.93729	-2.42805	0.0518312	0.313706	-4.31394	Not changed	ATP6V1A			ATP6V1A	3.92777	4.05404	4.20719	3.78886	3.87996	3.76592
P38646	0.00527639	6.26884	0.0664013	0.949243	0.982108	-6.64643	Not changed	HSPA9			HSPA9	6.25195	6.22657	6.3201	6.25249	6.2489	6.31305
P38919	0.599112	4.28517	2.54267	0.0444257	0.302262	-4.15635	P-value <0.05 (>0.5x up)	EIF4A3			EIF4A3	4.02539	3.91188	4.01957	5.12092	4.26683	4.36642
P39019	-0.237427	5.43089	-0.824705	0.441481	0.693757	-6.27922	Not changed	RPS19			RPS19	5.33647	6.20805	5.10429	5.24792	5.29955	5.38906
P39748	-0.294801	4.82282	-2.14694	0.0760219	0.361875	-4.70054	Not changed	FEN1			FEN1	5.10307	4.87098	4.93662	4.62828	4.90722	4.49076
P40121	-0.30174	4.6866	-2.33245	0.0590007	0.32704	-4.44555	Not changed	CAPG	CAPG		CAPG	4.97642	4.67868	4.85732	4.40637	4.72256	4.47828
P40222	-0.148285	3.69799	-1.44738	0.198572	0.509356	-5.62078	Not changed	TXLNA			TXLNA	3.72589	3.7283	3.86221	3.58084	3.76676	3.52394
P40227	-0.0490664	5.6713	-0.271908	0.794923	0.913651	-6.60674	Not changed	CCT6A			CCT6A	5.33459	5.84887	5.90404	5.79154	5.65103	5.49773
P40429	0.870857	5.31011	1.82304	0.118766	0.441799	-5.13902	P-value >0.05 (>0.5x up)	RPL13A			RPL13A	3.77854	5.54747	5.29803	5.7381	5.4801	6.01841
P40925	0.038776	5.22068	0.459733	0.662101	0.833674	-6.52963	Not changed	MDH1			MDH1	5.26718	5.20624	5.13045	5.29775	5.20936	5.21309
P40926	-0.132141	5.64928	-1.37923	0.217644	0.51824	-5.70312	Not changed	MDH2			MDH2	5.76019	5.67657	5.70931	5.4834	5.54877	5.71748
P40938	-0.219472	3.1359	-1.58676	0.164309	0.475407	-5.4469	Not changed	RFC3			RFC3	3.10425	3.14027	3.49241	2.93204	3.16228	2.98419
P40939	-0.411551	4.22622	-2.00868	0.091944	0.382953	-4.88925	Not changed	HADHA			HADHA	4.70176	3.97452	4.61971	3.97283	4.08552	4.00299
P41091	-0.266668	5.52428	-2.32953	0.059236	0.32704	-4.44958	Not changed	EIF2S3			EIF2S3	5.54266	5.655	5.77517	5.23927	5.41179	5.52176
P41208	0.245804	2.96079	1.35904	0.223605	0.526839	-5.72713	Not changed	CETN2			CETN2	2.65862	3.16949	2.68554	3.30938	2.97695	2.96473
P41226	-0.223781	2.81097	-1.58011	0.165806	0.477192	-5.45534	Not changed	UBA7			UBA7	2.96544	3.09928	2.70387	2.84139	2.53282	2.72304
P41250	0.519621	4.31469	5.03428	0.0024614	0.102635	-1.1256	P-value <0.05 (>0.5x up)	GARS			GARS	4.05374	4.14064	3.97027	4.48827	4.51723	4.71801
P41252	0.276638	4.43017	0.993224	0.359431	0.638079	-6.12518	Not changed	IARS			IARS	4.16265	3.9961	4.71679	4.86637	4.086	4.75309
P41567	0.115737	3.71417	1.18979	0.279629	0.578699	-5.92072	Not changed	EIF1			EIF1	3.63486	3.65659	3.67747	3.92229	3.71235	3.68149
P41743	-0.592372	3.12553	-1.08131	0.321612	0.607065	-6.03657	P-value >0.05 (>0.5x down)	PRKCI			PRKCI	2.75535	2.76906	4.74073	2.75959	2.87443	2.854
P42166	0.0741957	4.64741	0.335112	0.749091	0.888947	-6.58503	Not changed	TMPO			TMPO	4.35451	4.79675	4.67967	5.08726	4.34466	4.6216
P42167	-0.178888	4.49955	-1.25932	0.255272	0.558142	-5.84296	Not changed	TMPO			TMPO	4.73588	4.3644	4.66669	4.4644	4.53781	4.22809
P42224	-0.43361	4.50172	-2.59072	0.041663	0.293333	-4.09044	Not changed	STAT1			STAT1	4.88601	4.37671	4.89285	4.22044	4.4134	4.22091
P42285	0.117432	3.76332	1.07725	0.323279	0.608032	-6.04077	Not changed	MTREX			MTREX	3.68832	3.62219	3.80331	3.72878	3.98465	3.75269
P42566	0.259154	3.04585	1.43133	0.202919	0.511076	-5.64034	Not changed	EPS15			EPS15	3.02347	2.76945	2.95589	3.49391	2.84939	3.18297
P42574	0.0133502	3.11439	0.165832	0.873805	0.952666	-6.6332	Not changed	CASP3			CASP3	3.11747	3.10402	3.10166	3.0455	3.16367	3.15403
P42677	0.63907	5.38483	1.63982	0.152801	0.4675	-5.37903	P-value >0.05 (>0.5x up)	RPS27			RPS27	5.58998	5.41063	4.19526	5.5156	5.58025	6.01724
P42696	0.249832	3.22767	0.518673	0.62279	0.816163	-6.4978	Not changed	RBM34			RBM34	2.61763	2.75721	3.93344	2.70697	4.08908	3.26172
P42704	-0.0689593	4.56256	-0.543283	0.606761	0.811883	-6.48347	Not changed	LRPPRC			LRPPRC	4.39043	4.59909	4.80158	4.59636	4.4566	4.53126
P42771	-0.0131437	4.31765	-0.0988615	0.924509	0.973379	-6.64335	Not changed	CDKN2A			CDKN2A	4.31583	4.27226	4.38458	4.06495	4.50806	4.36022
P43034	-0.00385005	4.75427	-0.0301272	0.976955	0.989723	-6.64845	Not changed	PAFAH1B1			PAFAH1B1	4.65328	4.66543	4.94989	4.60763	4.8899	4.75951
P43243	0.382793	4.94137	1.39652	0.212652	0.514398	-5.68241	Not changed	MATR3			MATR3	5.19001	4.40457	4.65534	5.01858	5.56214	4.81757
P43487	0.247549	5.39684	1.90352	0.106289	0.417931	-5.03138	Not changed	RANBP1			RANBP1	5.32426	5.35998	5.13495	5.40285	5.41922	5.73977
P43686	0.0226305	4.25159	0.217533	0.835094	0.936095	-6.62188	Not changed	PSMC4			PSMC4	4.06997	4.35207	4.29879	4.27496	4.22382	4.28994
P45877	0.323359	3.40915	1.66264	0.148093	0.462196	-5.34959	Not changed	PPIC			PPIC	3.55869	2.93305	3.25069	3.41155	3.81391	3.48704
P45880	-0.144567	5.29958	-1.30834	0.239237	0.546859	-5.78662	Not changed	VDAC2			VDAC2	5.41137	5.48411	5.22011	5.15388	5.17922	5.34879
P45974	0.111786	4.43471	0.40487	0.699791	0.8594	-6.55605	Not changed	USP5			USP5	4.35503	4.19956	4.58187	4.28309	4.09944	5.08928
P46060	-0.15725	4.55728	-1.73031	0.134945	0.456548	-5.26148	Not changed	RANGAP1			RANGAP1	4.67405	4.61394	4.61974	4.58926	4.37859	4.46813
P46063	0.265795	3.99475	2.1898	0.0716834	0.350213	-4.64175	Not changed	RECQL			RECQL	4.04234	3.88851	3.65473	4.14032	4.06822	4.17441
P46087	-0.156032	3.9621	-1.18009	0.283184	0.580947	-5.93137	Not changed	NOP2			NOP2	3.91852	4.24941	3.95241	3.72329	3.99122	3.93772
P46108	0.167014	3.05635	0.921021	0.39301	0.665461	-6.1938	Not changed	CRK			CRK	3.3246	2.65317	2.94077	3.17491	3.2075	3.03717
P46109	-0.00140875	3.0273	-0.0100551	0.992307	0.993971	-6.64891	Not changed	CRKL			CRKL	3.04048	2.91107	3.13247	2.89734	3.28585	2.8966
P46777	0.602719	5.54201	6.42093	0.000709494	0.0553097	0.156514	P-value <0.05 (>0.5x up)	RPL5			RPL5	5.14295	5.33505	5.24393	5.81309	5.92785	5.78916
P46778	0.349555	3.57545	2.43549	0.0513128	0.312488	-4.3037	Not changed	RPL21			RPL21	3.43374	3.37793	3.39036	3.88756	3.45334	3.9098
P46779	-0.16899	5.20768	-1.69821	0.141035	0.458294	-5.30342	Not changed	RPL28			RPL28	5.35409	5.25364	5.2688	4.97531	5.21273	5.18153
P46781	0.143911	5.54459	1.6867	0.143283	0.458294	-5.3184	Not changed	RPS9			RPS9	5.52953	5.51793	5.37044	5.62082	5.60753	5.62128
P46926	0.0142199	3.20605	0.134571	0.897407	0.965238	-6.63857	Not changed	GNPDA1			GNPDA1	3.15163	3.2525	3.19271	3.33799	3.04621	3.2553
P46937	-0.642567	3.35316	-2.98071	0.0250043	0.243053	-3.56162	P-value <0.05 (>0.5x down)	YAP1			YAP1	3.40046	4.15203	3.47083	3.07842	3.09849	2.9187
P46940	-0.0484128	5.19887	-0.289572	0.782013	0.907221	-6.60111	Not changed	IQGAP1			IQGAP1	5.20129	5.01964	5.4483	5.21434	5.38346	4.92619
P46977	0.304114	3.73961	0.836614	0.43526	0.690027	-6.26906	Not changed	STT3A			STT3A	3.67777	3.4842	3.60069	3.51392	4.74837	3.41271
P47755	0.0909135	3.71231	0.712229	0.503401	0.739383	-6.36939	Not changed	CAPZA2			CAPZA2	3.64744	3.61848	3.73465	3.82007	3.93008	3.52316
P47756	-0.0918005	4.98306	-0.874645	0.415823	0.676308	-6.23583	Not changed	CAPZB			CAPZB	4.90309	4.997	5.1868	4.9029	5.00677	4.90182
P47895	-0.0981772	4.488	-1.08096	0.321753	0.607065	-6.03693	Not changed	ALDH1A3			ALDH1A3	4.57677	4.58262	4.45189	4.38278	4.40053	4.53343
P47897	0.475932	4.64809	1.43945	0.20071	0.509734	-5.63046	Not changed	QARS			QARS	4.78611	4.81322	3.63105	4.94921	4.90719	4.80177
P47914	-0.484155	5.78458	-1.39396	0.213383	0.514398	-5.68548	Not changed	RPL29			RPL29	5.42196	6.08677	6.57126	6.0243	5.36789	5.23533
P47985	0.109251	3.59837	0.770774	0.470462	0.714138	-6.3238	Not changed	UQCRFS1			UQCRFS1	3.58566	3.34918	3.69638	3.81436	3.68997	3.45464
P48047	0.190341	4.81474	0.788119	0.460998	0.707073	-6.30973	Not changed	ATP5PO			ATP5PO	4.70068	4.54515	4.9129	5.42603	4.62325	4.68046
P48147	0.0947061	3.29526	0.3472	0.740446	0.886261	-6.58038	Not changed	PREP			PREP	3.16771	3.16609	3.40994	3.02046	3.04702	3.96037
P48444	0.583758	4.87875	0.920186	0.393413	0.665461	-6.19457	P-value >0.05 (>0.5x up)	ARCN1			ARCN1	4.62408	4.35317	4.78335	4.31497	4.51827	6.67864
P48637	0.0970008	4.34086	0.539147	0.609439	0.814194	-6.48592	Not changed	GSS			GSS	4.1725	4.22697	4.4776	4.14516	4.29198	4.73094
P48643	-0.0537398	5.15459	-0.45606	0.664592	0.834463	-6.5315	Not changed	CCT5			CCT5	5.29877	5.00202	5.24358	5.01496	5.23722	5.13098
P48681	-0.63509	3.12333	-3.88747	0.00830892	0.176833	-2.40439	P-value <0.05 (>0.5x down)	NES			NES	3.71051	3.1568	3.45532	2.87627	2.65389	2.8872
P48735	0.0198158	3.15031	0.131373	0.899829	0.966104	-6.63906	Not changed	IDH2			IDH2	3.1394	3.38273	2.89907	3.24148	3.23454	3.00463
P48739	0.388258	3.75051	2.80543	0.0313766	0.26585	-3.79767	Not changed	PITPNB			PITPNB	3.65437	3.68263	3.33213	4.00294	3.77335	4.05761
P48960	-0.357395	3.50483	-2.34752	0.0578049	0.325925	-4.42481	Not changed	ADGRE5			ADGRE5	3.43318	3.97334	3.64408	3.39176	3.32803	3.25862
P49006	0.372269	3.41453	3.10317	0.0213917	0.239441	-3.39868	Not changed	MARCKSL1			MARCKSL1	3.36876	3.07074	3.24569	3.45255	3.64953	3.69992
P49189	0.0183909	4.26004	0.192279	0.853947	0.948343	-6.62778	Not changed	ALDH9A1			ALDH9A1	4.35915	4.12381	4.26958	4.21789	4.28308	4.30674
P49257	-0.172171	4.12964	-1.2535	0.257235	0.560416	-5.84956	Not changed	LMAN1			LMAN1	4.32337	4.04247	4.28132	3.89434	4.25865	3.97766
P49321	-0.0743457	4.8417	-0.920498	0.393262	0.665461	-6.19428	Not changed	NASP			NASP	4.90323	4.87508	4.8583	4.73131	4.84668	4.83558
P49368	0.127393	5.3124	1.25184	0.257799	0.560962	-5.85144	Not changed	CCT3			CCT3	5.14543	5.19589	5.40479	5.38389	5.32086	5.42354
P49411	0.057276	5.53325	0.347833	0.739994	0.886261	-6.58013	Not changed	TUFM			TUFM	5.34462	5.78152	5.38769	5.78307	5.41434	5.48824
P49458	0.368442	4.0885	2.21577	0.0691796	0.344798	-4.60608	Not changed	SRP9			SRP9	4.0089	4.11638	3.58756	4.41146	4.12687	4.27983
P49588	0.206667	5.32678	1.8999	0.106822	0.418061	-5.03626	Not changed	AARS			AARS	5.18458	5.129	5.35675	5.32913	5.56062	5.40059
P49591	0.591672	4.0722	1.19505	0.277717	0.577664	-5.91493	P-value >0.05 (>0.5x up)	SARS			SARS	3.77804	3.85665	3.6944	5.53247	3.98799	3.58365
P49721	0.347419	3.99525	1.40393	0.210546	0.514398	-5.6735	Not changed	PSMB2			PSMB2	4.00909	4.09606	3.35945	3.93129	4.07993	4.49564
P49736	-0.199571	4.65342	-1.50147	0.184547	0.496	-5.55412	Not changed	MCM2			MCM2	4.77337	4.71423	4.77202	4.34307	4.79917	4.51866
P49748	0.0414643	3.85301	0.354157	0.735489	0.883276	-6.57764	Not changed	ACADVL			ACADVL	3.90833	3.65844	3.93008	3.99087	3.87354	3.75683
P49750	0.367636	3.27688	0.780708	0.465025	0.710213	-6.31577	Not changed	YLPM1			YLPM1	2.89185	3.43354	2.95381	2.93393	2.9089	4.53928
P49755	-0.194437	4.00428	-1.277	0.249382	0.552465	-5.82277	Not changed	TMED10			TMED10	4.00489	4.38468	3.91492	3.8814	3.79377	4.04601
P49756	-0.194676	3.04149	-1.6324	0.154362	0.4675	-5.38856	Not changed	RBM25			RBM25	3.16681	3.03313	3.21655	2.79963	3.13516	2.89767
P49790	-0.199016	3.48289	-2.18581	0.0720761	0.350223	-4.64722	Not changed	NUP153			NUP153	3.64881	3.47664	3.62175	3.3124	3.41089	3.42686
P49841	0.206122	4.29521	0.456649	0.664192	0.834463	-6.5312	Not changed	GSK3B			GSK3B	3.12668	4.74322	4.70655	4.32302	4.5927	4.2791
P49848	-0.250161	2.6827	-1.25608	0.256362	0.559194	-5.84663	Not changed	TAF6			TAF6	3.032	2.64602	2.74532	2.29379	2.93325	2.44582
P49903	0.13703	3.34684	0.888329	0.40899	0.671538	-6.2236	Not changed	SEPHS1			SEPHS1	3.5348	2.98998	3.31019	3.3635	3.50684	3.37571
P49915	0.264047	4.88309	2.67088	0.0374528	0.285757	-3.98075	Not changed	GMPS			GMPS	4.72128	4.81906	4.71287	5.03043	4.88359	5.13133
P50395	0.139392	5.92806	1.60798	0.15961	0.468019	-5.41986	Not changed	GDI2			GDI2	5.80306	5.94543	5.8266	5.93436	6.04097	6.01795
P50402	0.030569	3.76082	0.173421	0.868096	0.951403	-6.63172	Not changed	EMD			EMD	4.02361	3.67372	3.53926	3.52093	3.95115	3.85622
P50416	0.0196799	2.78127	0.0959939	0.926691	0.973379	-6.64367	Not changed	CPT1A			CPT1A	2.44357	2.78423	3.08649	2.6701	3.07034	2.63289
P50452	0.383374	3.78982	2.30497	0.0612484	0.328637	-4.48339	Not changed	SERPINB8			SERPINB8	3.74404	3.78676	3.26359	4.03155	3.84604	4.06693
P50454	-0.0130549	4.85682	-0.102156	0.922004	0.972443	-6.64297	Not changed	SERPINH1	SERPINH1		SERPINH1	4.69216	5.06511	4.83277	4.96498	4.74009	4.8458
P50479	0.3661	4.08932	2.50395	0.0467935	0.302262	-4.20954	Not changed	PDLIM4	PDLIM4		PDLIM4	3.78681	3.91622	4.01578	4.12849	4.54885	4.13976
P50502	0.185051	5.89579	0.667783	0.52942	0.761632	-6.40198	Not changed	ST13			ST13	5.18216	6.16612	6.06153	5.86028	6.16334	5.94134
P50552	-0.0116692	2.93399	-0.106073	0.919026	0.971614	-6.64251	Not changed	VASP			VASP	2.89066	2.80758	3.12124	2.87394	2.98236	2.92817
P50570	0.0515334	3.63713	0.322419	0.758213	0.896211	-6.58974	Not changed	DNM2			DNM2	3.89738	3.62079	3.31593	3.74016	3.62253	3.626
P50583	0.47595	2.92068	4.59903	0.00382026	0.120171	-1.58612	Not changed	NUDT2			NUDT2	2.77957	2.67904	2.58951	3.12725	3.05867	3.29004
P50990	-0.0915514	6.1593	-1.10341	0.312653	0.602312	-6.01355	Not changed	CCT8			CCT8	6.21472	6.15168	6.24883	6.09466	6.1819	6.06402
P50991	0.0161536	5.6711	0.134936	0.897131	0.965238	-6.63852	Not changed	CCT4			CCT4	5.57766	5.85672	5.55468	5.77467	5.69574	5.56711
P50995	0.00585148	3.66856	0.0379997	0.970936	0.987555	-6.64814	Not changed	ANXA11			ANXA11	3.70224	3.66093	3.63373	3.9911	3.45591	3.56744
P51114	-0.339146	3.96259	-3.01159	0.0240346	0.243053	-3.52036	Not changed	FXR1			FXR1	4.05369	4.31848	4.02432	3.70951	3.8138	3.85575
P51116	-0.0377016	4.01093	-0.151612	0.884526	0.956624	-6.63578	Not changed	FXR2			FXR2	4.03649	4.43693	3.61591	3.86314	3.7934	4.31968
P51148	-0.0553797	4.2262	-0.375459	0.720399	0.871575	-6.5689	Not changed	RAB5C			RAB5C	4.25957	4.47423	4.02787	4.05877	4.3564	4.18035
P51149	0.192729	5.22299	1.34651	0.227382	0.531316	-5.74195	Not changed	RAB7A			RAB7A	5.10107	5.20839	5.07041	5.55011	5.05767	5.35028
P51151	-0.0964847	2.8767	-1.23831	0.262426	0.565329	-5.86672	Not changed	RAB9A			RAB9A	2.96725	2.90682	2.90076	2.78888	2.8426	2.85388
P51153	-0.00455518	2.74154	-0.051041	0.960971	0.985146	-6.64747	Not changed	RAB13			RAB13	2.67829	2.78999	2.76317	2.63884	2.79189	2.78705
P51452	-0.301829	3.90922	-2.24923	0.0660867	0.341426	-4.56009	Not changed	DUSP3			DUSP3	4.07697	4.13565	3.96779	3.83073	3.51141	3.93278
P51532	0.202159	2.95139	0.967938	0.370924	0.646522	-6.14963	Not changed	SMARCA4			SMARCA4	2.79057	2.98052	2.77983	3.46994	3.00462	2.68284
P51570	0.1005	3.39739	1.0863	0.319571	0.607065	-6.0314	Not changed	GALK1			GALK1	3.34593	3.44702	3.24847	3.38694	3.50945	3.44653
P51571	-0.69894	4.27059	-5.25252	0.00199332	0.0893508	-0.905702	P-value <0.05 (>0.5x down)	SSR4			SSR4	4.56719	4.68498	4.60799	3.66433	4.0147	4.08431
P51572	-0.274298	4.52199	-1.96693	0.0973901	0.397446	-4.94586	Not changed	BCAP31			BCAP31	4.69943	4.88529	4.39271	4.38006	4.37817	4.3963
P51610	-0.0538469	3.44423	-0.444694	0.67233	0.840062	-6.53718	Not changed	HCFC1			HCFC1	3.52868	3.29393	3.59085	3.52237	3.45376	3.27579
P51665	0.168192	3.69466	0.888869	0.408722	0.671538	-6.22311	Not changed	PSMD7			PSMD7	3.50965	3.32986	3.99219	3.77122	3.65109	3.91396
P51812	-0.179051	3.73385	-0.343667	0.742968	0.886912	-6.58176	Not changed	RPS6KA3			RPS6KA3	3.11849	3.54647	4.80518	3.19343	3.35981	4.37974
P51858	0.0549987	4.32075	0.523396	0.619696	0.816163	-6.49509	Not changed	HDGF			HDGF	4.27526	4.24156	4.36292	4.20032	4.35661	4.4878
P51948	0.0403986	2.71215	0.457381	0.663695	0.834463	-6.53083	Not changed	MNAT1			MNAT1	2.76123	2.60105	2.71358	2.68721	2.71075	2.7991
P51991	0.129961	5.05006	1.17048	0.28674	0.584332	-5.94185	Not changed	HNRNPA3			HNRNPA3	5.09964	5.06427	4.79133	5.10024	5.16392	5.08097
P52209	0.0577864	5.60008	0.361736	0.730105	0.879166	-6.57458	Not changed	PGD			PGD	5.56097	5.33077	5.82183	5.58218	5.8165	5.48825
P52272	-0.152113	5.6264	-1.00776	0.352954	0.634114	-6.11091	Not changed	HNRNPM			HNRNPM	5.59906	5.5406	5.9677	5.38096	5.67568	5.59438
P52292	-0.0528824	5.2604	-0.516176	0.624429	0.816631	-6.49922	Not changed	KPNA2			KPNA2	5.13582	5.29662	5.4281	5.25813	5.20328	5.24048
P52294	0.00588802	3.6287	0.054384	0.958417	0.984217	-6.64727	Not changed	KPNA1			KPNA1	3.73075	3.55631	3.59021	3.47799	3.67111	3.74583
P52565	0.315384	5.98175	3.85947	0.00858031	0.176833	-2.43827	Not changed	ARHGDIA			ARHGDIA	5.75855	5.8899	5.82372	6.17268	6.11229	6.13336
P52597	0.478434	5.07896	1.90804	0.105629	0.417163	-5.0253	Not changed	HNRNPF			HNRNPF	4.88188	5.19325	4.44409	5.67947	5.01374	5.26132
P52701	-0.252996	3.22452	-2.47246	0.0488182	0.305016	-4.25284	Not changed	MSH6			MSH6	3.27523	3.2816	3.49623	3.18948	3.05065	3.05394
P52732	-0.85301	3.16749	-3.64566	0.01101	0.201458	-2.70106	P-value <0.05 (>0.5x down)	KIF11			KIF11	3.48454	4.05303	3.24442	2.49707	2.90415	2.82174
P52788	-0.274314	4.22425	-1.48176	0.189549	0.496	-5.57854	Not changed	SMS			SMS	4.34584	4.63401	4.10436	4.34448	3.86997	4.04681
P52815	0.0673094	4.48051	0.44243	0.673877	0.841408	-6.5383	Not changed	MRPL12			MRPL12	4.44905	4.69053	4.20096	4.66575	4.40315	4.47358
P52888	0.195074	3.33966	1.64288	0.152162	0.467168	-5.37509	Not changed	THOP1			THOP1	3.17138	3.25446	3.30052	3.48402	3.23409	3.59347
P52907	0.00820483	4.82937	0.0784809	0.94003	0.979018	-6.64543	Not changed	CAPZA1			CAPZA1	4.9677	4.83193	4.67617	4.83607	4.88559	4.77875
P52948	-0.177474	3.75954	-0.558379	0.597046	0.804084	-6.47438	Not changed	NUP98			NUP98	3.82137	3.337	4.38646	3.88116	3.22616	3.90509
P53004	-0.333562	3.6817	-1.10452	0.312209	0.602312	-6.01238	Not changed	BLVRA			BLVRA	3.57102	3.42888	4.54554	3.46985	3.63596	3.43893
P53367	0.527961	3.16032	1.34337	0.228336	0.531316	-5.74564	P-value >0.05 (>0.5x up)	ARFIP1			ARFIP1	3.0965	2.66335	2.92917	2.80636	4.3056	3.16094
P53396	0.0756855	5.38897	0.868245	0.419048	0.676853	-6.2415	Not changed	ACLY			ACLY	5.38139	5.25507	5.41694	5.40052	5.47981	5.40012
P53597	-0.426964	3.90663	-1.52607	0.178481	0.490822	-5.52345	Not changed	SUCLG1			SUCLG1	3.95894	3.86546	4.53594	3.46678	3.4152	4.19747
P53618	0.137284	4.22399	0.772845	0.469325	0.714138	-6.32213	Not changed	COPB1			COPB1	4.38972	4.03218	4.04416	4.26252	4.03596	4.57942
P53621	0.0454762	4.16365	0.257187	0.805736	0.920374	-6.61116	Not changed	COPA	COPA		COPA	4.3751	4.26093	3.78671	4.08712	4.33463	4.13741
P53634	0.0828741	3.38654	0.297824	0.776009	0.904671	-6.59837	Not changed	CTSC			CTSC	2.8448	3.6204	3.57011	3.51907	3.02895	3.73591
P53675	1.01055	2.78525	1.6738	0.145842	0.461191	-5.33514	P-value >0.05 (>0.5x up)	CLTCL1			CLTCL1	2.27221	2.4019	2.16581	2.51135	4.74094	2.61928
P53701	0.153518	2.99709	1.50923	0.182614	0.496	-5.54447	Not changed	HCCS			HCCS	3.01344	2.98704	2.76051	3.03663	3.0581	3.12682
P53814	0.300169	2.86644	1.89405	0.107687	0.418836	-5.04411	Not changed	SMTN			SMTN	2.47278	2.69143	2.98487	3.16435	3.01145	2.87378
P53990	-0.290747	3.92046	-3.0355	0.0233119	0.243053	-3.4885	Not changed	IST1			IST1	4.09732	3.9745	4.12568	3.66036	3.83615	3.82874
P53992	0.0518095	3.29957	0.530828	0.614844	0.814995	-6.49079	Not changed	SEC24C			SEC24C	3.33431	3.3563	3.1304	3.38145	3.29122	3.30376
P53999	0.305785	5.15478	3.4004	0.0147836	0.212532	-3.01122	Not changed	SUB1			SUB1	4.94858	4.97502	5.08208	5.23496	5.29356	5.39451
P54132	-0.282737	2.90158	-1.09132	0.317526	0.607065	-6.02618	Not changed	BLM			BLM	2.86695	2.71358	3.54831	2.53091	3.06688	2.68284
P54136	0.048333	4.84747	0.344236	0.742562	0.886912	-6.58154	Not changed	RARS			RARS	5.04051	4.66496	4.76444	4.80605	5.05301	4.75586
P54577	-0.0154256	4.42346	-0.183312	0.860668	0.950594	-6.62971	Not changed	YARS			YARS	4.47063	4.45635	4.36652	4.38956	4.48667	4.371
P54578	0.610134	4.17518	0.974276	0.368016	0.642937	-6.14355	P-value >0.05 (>0.5x up)	USP14			USP14	4.00027	4.0091	3.60097	5.96208	3.6114	3.86727
P54652	1.17434	6.15822	1.71664	0.137507	0.457423	-5.27938	P-value >0.05 (>0.5x up)	HSPA2			HSPA2	3.9255	6.42153	6.36613	6.57944	6.78393	6.8728
P54709	0.0543691	3.82204	0.349894	0.738525	0.885735	-6.57932	Not changed	ATP1B3			ATP1B3	3.64308	4.07972	3.66177	3.99795	3.70204	3.84769
P54725	-0.32833	3.26824	-1.04489	0.336832	0.616265	-6.07383	Not changed	RAD23A			RAD23A	4.11346	2.95157	3.23217	2.88881	3.3205	3.1029
P54727	-0.0619088	5.06711	-0.656388	0.536228	0.764883	-6.41005	Not changed	RAD23B			RAD23B	5.15227	4.98177	5.16015	4.96426	5.10481	5.03939
P54886	-0.0371065	3.4102	-0.401944	0.701828	0.860724	-6.55737	Not changed	ALDH18A1			ALDH18A1	3.50512	3.41576	3.36538	3.41641	3.28994	3.46859
P55010	0.100148	4.19795	0.882866	0.411708	0.673711	-6.2285	Not changed	EIF5			EIF5	4.15165	4.07365	4.21833	4.07256	4.26934	4.40218
P55036	-0.095103	4.9103	-0.736921	0.489323	0.730448	-6.35053	Not changed	PSMD4			PSMD4	4.81741	4.90065	5.1555	4.88108	4.98883	4.71835
P55042	0.543563	3.03541	5.58933	0.00145643	0.0842379	-0.580161	P-value <0.05 (>0.5x up)	RRAD			RRAD	2.65189	2.81178	2.82721	3.399	3.21821	3.30436
P55060	0.199368	5.8878	1.55944	0.170551	0.480119	-5.48151	Not changed	CSE1L			CSE1L	5.8143	5.93748	5.61258	6.04649	5.82133	6.09464
P55072	0.000237846	6.48739	0.00211143	0.998385	0.998385	-6.64896	Not changed	VCP			VCP	6.4054	6.66585	6.39055	6.59059	6.43254	6.43939
P55084	-0.0116118	4.15632	-0.0524479	0.959896	0.984817	-6.64739	Not changed	HADHB			HADHB	4.53881	3.8454	4.10216	3.99077	4.45683	4.00395
P55145	0.763724	4.49112	3.84745	0.00869975	0.177257	-2.45285	P-value <0.05 (>0.5x up)	MANF			MANF	3.96056	4.21769	4.14951	5.29281	4.63713	4.689
P55263	0.291893	3.11701	1.61302	0.158514	0.468019	-5.41342	Not changed	ADK			ADK	2.84514	3.1294	2.93866	3.58198	2.9494	3.2575
P55265	-0.312268	3.47233	-1.41372	0.207792	0.513258	-5.66169	Not changed	ADAR			ADAR	3.44505	3.71661	3.72372	2.96025	3.76258	3.22575
P55327	0.336236	4.01368	0.913202	0.396788	0.666144	-6.201	Not changed	TPD52			TPD52	3.92303	4.11904	3.49463	4.90061	3.5253	4.11948
P55735	0.175787	3.7216	1.8889	0.108455	0.419854	-5.05102	Not changed	SEC13			SEC13	3.68315	3.51086	3.7071	3.8596	3.75767	3.81119
P55769	-0.140825	4.29827	-0.987127	0.362176	0.638527	-6.13111	Not changed	SNU13			SNU13	4.65256	4.27549	4.17801	4.22444	4.17325	4.2859
P55786	-0.044274	4.49794	-0.395595	0.70626	0.864243	-6.5602	Not changed	NPEPPS			NPEPPS	4.52889	4.47219	4.55916	4.56438	4.27857	4.58447
P55795	0.343735	5.64693	3.19619	0.0190286	0.232097	-3.27615	Not changed	HNRNPH2			HNRNPH2	5.35266	5.62841	5.4441	5.9038	5.81891	5.73366
P55809	-0.038647	3.5728	-0.459728	0.662104	0.833674	-6.52963	Not changed	OXCT1			OXCT1	3.6496	3.52466	3.60211	3.57695	3.49083	3.59265
P55884	0.318875	3.9001	2.30289	0.0614221	0.328637	-4.48625	Not changed	EIF3B			EIF3B	3.56594	3.70651	3.94954	3.90862	4.21252	4.05747
P56182	-0.54831	3.32172	-6.21324	0.00084321	0.0629948	-0.0189781	P-value <0.05 (>0.5x down)	RRP1			RRP1	3.6325	3.61913	3.536	3.14141	3.02971	2.97158
P56192	0.177816	3.87417	1.51929	0.180133	0.493518	-5.53192	Not changed	MARS			MARS	3.99669	3.6472	3.7119	4.01291	3.93864	3.93769
P56377	0.0766186	2.93263	0.439964	0.675564	0.842341	-6.53951	Not changed	AP1S2			AP1S2	2.86849	3.15518	2.65929	3.22092	2.88409	2.8078
P56385	0.30197	5.27857	1.20599	0.27378	0.57526	-5.90284	Not changed	ATP5ME			ATP5ME	5.29206	4.56467	5.52603	5.39222	5.48931	5.40714
P56537	-0.101628	6.30893	-0.62733	0.553843	0.775207	-6.43007	Not changed	EIF6			EIF6	6.28527	6.45892	6.33506	6.55771	6.23813	5.97851
P56545	-0.141874	2.94055	-1.20852	0.272877	0.57526	-5.90004	Not changed	CTBP2			CTBP2	2.86979	3.21828	2.94638	2.80846	2.92171	2.87866
P57740	0.0930085	3.14965	0.715492	0.501525	0.739003	-6.36693	Not changed	NUP107			NUP107	2.94804	3.1961	3.16528	3.22905	3.00205	3.35735
P60174	-0.271451	6.95993	-2.58973	0.0417177	0.293333	-4.09179	Not changed	TPI1			TPI1	7.13398	6.96528	7.18772	6.71407	6.83656	6.92199
P60228	0.239971	4.35692	1.82443	0.118538	0.441799	-5.13717	Not changed	EIF3E			EIF3E	4.34995	4.31119	4.04966	4.49414	4.30849	4.62808
P60842	0.234852	6.0495	2.1599	0.0746821	0.35996	-4.68277	Not changed	EIF4A1			EIF4A1	5.77318	5.93839	6.08465	6.10094	6.22355	6.17628
P60866	0.276711	5.245	2.78219	0.0323453	0.271006	-3.82919	Not changed	RPS20			RPS20	5.00295	5.17685	5.14014	5.3456	5.30194	5.50253
P60891	0.227481	3.69838	2.82644	0.0305275	0.263552	-3.76922	Not changed	PRPS1			PRPS1	3.58305	3.61446	3.5564	3.74467	3.85622	3.83546
P60953	-0.382363	4.83667	-2.48099	0.0482609	0.305016	-4.24111	Not changed	CDC42			CDC42	5.24278	4.93932	4.90146	4.84148	4.67895	4.41604
P60981	0.868051	3.50542	4.00441	0.00727497	0.167581	-2.26428	P-value <0.05 (>0.5x up)	DSTN			DSTN	2.72545	3.52913	2.95959	3.98697	3.80717	4.02419
P60983	0.417626	5.85727	3.0517	0.0228356	0.243053	-3.46694	Not changed	GMFB			GMFB	5.47349	5.75683	5.71506	6.22778	5.85965	6.11083
P61006	-0.510431	3.9279	-2.39882	0.0539211	0.318074	-4.35418	P-value >0.05 (>0.5x down)	RAB8A			RAB8A	4.37001	4.07761	4.10172	3.23037	3.95413	3.83355
P61011	-0.234095	4.47441	-0.984966	0.363153	0.638863	-6.13321	Not changed	SRP54			SRP54	4.6911	4.36912	4.71414	4.27023	4.8294	3.97245
P61026	0.0470121	3.66551	0.462224	0.660413	0.832715	-6.52836	Not changed	RAB10			RAB10	3.6566	3.6987	3.5707	3.84033	3.62395	3.60276
P61081	0.0782053	3.91605	0.864792	0.420795	0.676853	-6.24455	Not changed	UBE2M			UBE2M	3.82516	3.93618	3.8695	4.06261	3.88983	3.91302
P61086	0.499579	3.18088	2.26022	0.0651019	0.339227	-4.54497	Not changed	UBE2K			UBE2K	2.88653	3.30177	2.60498	3.15704	3.451	3.68398
P61106	-0.221818	4.3107	-0.940938	0.383513	0.657834	-6.17525	Not changed	RAB14			RAB14	4.38434	4.88835	3.99214	4.03452	4.27169	4.29316
P61158	0.0583112	4.46781	0.493806	0.639219	0.821814	-6.51166	Not changed	ACTR3			ACTR3	4.39885	4.63998	4.27712	4.43913	4.4956	4.55616
P61160	0.123203	4.83491	1.05786	0.331347	0.610878	-6.06066	Not changed	ACTR2			ACTR2	4.72691	4.78473	4.80828	4.88796	5.08527	4.71631
P61163	0.0762237	4.17279	0.655651	0.536671	0.764905	-6.41056	Not changed	ACTR1A			ACTR1A	4.02136	4.1465	4.23617	4.38884	4.10653	4.13733
P61204	0.118152	4.67963	0.322239	0.758342	0.896211	-6.58981	Not changed	ARF3			ARF3	4.7753	5.28681	3.79954	4.72458	4.78631	4.70522
P61221	0.449668	4.14336	1.94193	0.100805	0.40654	-4.97964	Not changed	ABCE1			ABCE1	3.90916	4.12493	3.72148	3.98664	4.81158	4.30636
P61247	-0.144847	6.02039	-1.08106	0.321715	0.607065	-6.03683	Not changed	RPS3A			RPS3A	6.17395	5.94975	6.15474	5.90349	6.16618	5.77422
P61586	0.115364	4.62845	0.641269	0.545348	0.771751	-6.42056	Not changed	RHOA			RHOA	4.83846	4.68056	4.19327	4.69993	4.60118	4.75727
P61604	-0.474035	5.60647	-1.73298	0.13445	0.456548	-5.25798	Not changed	HSPE1			HSPE1	5.89293	5.85936	5.77816	5.45058	4.7816	5.87617
P61619	-0.288621	4.62832	-1.67417	0.14577	0.461191	-5.33466	Not changed	SEC61A1			SEC61A1	4.79364	4.78108	4.74318	4.28546	4.86141	4.30517
P61923	0.210837	3.68086	0.963158	0.373129	0.648904	-6.15421	Not changed	COPZ1			COPZ1	3.41097	3.89132	3.42403	4.16743	3.66351	3.52789
P61956	0.259959	6.20567	1.49248	0.186813	0.496	-5.56528	Not changed	SUMO2			SUMO2	6.17326	6.34287	5.71095	6.27968	6.39577	6.3315
P61964	-0.123672	3.09601	-1.05259	0.333569	0.612478	-6.06603	Not changed	WDR5			WDR5	3.23585	3.17676	3.06094	3.05029	2.85642	3.19583
P61966	-0.116522	4.06461	-0.671686	0.527101	0.75911	-6.39919	Not changed	AP1S1			AP1S1	3.96667	4.28608	4.11586	4.02357	4.2867	3.70877
P61970	-0.155438	4.62198	-0.715008	0.501803	0.739003	-6.3673	Not changed	NUTF2			NUTF2	4.44844	4.48571	5.16494	4.54454	4.39304	4.6952
P61978	0.0869153	6.68145	0.831898	0.437716	0.692696	-6.2731	Not changed	HNRNPK			HNRNPK	6.59767	6.72651	6.58979	6.87473	6.68671	6.61327
P61981	0.243553	5.32958	2.99771	0.0244652	0.243053	-3.53889	Not changed	YWHAG			YWHAG	5.19067	5.23645	5.19629	5.52512	5.42893	5.40003
P62070	0.0127174	3.44215	0.057563	0.95599	0.983258	-6.64706	Not changed	RRAS2			RRAS2	3.87538	3.30833	3.12365	3.64277	3.24826	3.45449
P62081	0.0336029	5.69616	0.259384	0.80412	0.919507	-6.61052	Not changed	RPS7			RPS7	5.87844	5.58702	5.57263	5.70944	5.85739	5.57207
P62136	0.686333	3.65822	3.06244	0.0225259	0.243053	-3.45268	P-value <0.05 (>0.5x up)	PPP1CA			PPP1CA	3.08532	3.63897	3.22087	4.39336	3.81856	3.79224
P62140	-1.01842	3.17197	-6.74622	0.000546067	0.0489549	0.420713	P-value <0.05 (>0.5x down)	PPP1CB			PPP1CB	3.5976	3.82859	3.61734	2.40051	2.88792	2.69984
P62191	0.144795	4.64488	0.478124	0.649698	0.826173	-6.52008	Not changed	PSMC1			PSMC1	4.08275	4.54056	5.09414	4.30852	4.88762	4.95568
P62195	-0.111094	4.83355	-0.825954	0.440826	0.693334	-6.27816	Not changed	PSMC5			PSMC5	4.66676	5.07922	4.92133	4.6498	4.85973	4.8245
P62241	-0.16881	6.31561	-1.40246	0.210961	0.514398	-5.67527	Not changed	RPS8			RPS8	6.48953	6.38829	6.32223	6.0579	6.41944	6.21627
P62258	0.0151539	6.77007	0.107079	0.918261	0.971614	-6.64238	Not changed	YWHAE			YWHAE	6.68469	6.94295	6.65984	7.0085	6.65962	6.66483
P62263	0.163005	5.77481	1.20067	0.27569	0.575451	-5.90873	Not changed	RPS14			RPS14	5.69314	5.68519	5.70159	5.72423	5.71186	6.13285
P62269	0.178744	5.86526	1.0699	0.326318	0.610102	-6.04833	Not changed	RPS18			RPS18	5.4325	5.86245	6.0327	5.89284	5.95355	6.01749
P62277	-0.0759269	6.17552	-0.632484	0.550692	0.773818	-6.42658	Not changed	RPS13			RPS13	6.16143	6.0844	6.39463	6.01576	6.24727	6.14965
P62280	0.452668	5.29115	3.28121	0.0171172	0.217667	-3.16515	Not changed	RPS11			RPS11	4.96032	5.05445	5.17968	5.2727	5.69536	5.58439
P62306	-0.632814	4.2838	-2.88385	0.0283314	0.255267	-3.69168	P-value <0.05 (>0.5x down)	SNRPF			SNRPF	4.7233	4.22876	4.84857	3.96656	4.25428	3.68135
P62310	0.296651	3.51204	2.33712	0.0586275	0.32704	-4.43913	Not changed	LSM3			LSM3	3.48781	3.26429	3.33905	3.86423	3.50332	3.61355
P62316	-0.121296	4.75603	-1.19134	0.279066	0.578699	-5.91902	Not changed	SNRPD2			SNRPD2	4.81485	4.93502	4.70017	4.59947	4.77411	4.71257
P62318	-0.434456	3.69719	-1.73651	0.1338	0.456548	-5.25336	Not changed	SNRPD3			SNRPD3	3.9149	3.43293	4.39541	3.361	3.43256	3.64631
P62328	-0.308097	6.13828	-1.7277	0.135432	0.457305	-5.26491	Not changed	TMSB4X			TMSB4X	6.03776	6.30653	6.53268	6.23457	5.76711	5.951
P62333	0.0190053	5.16891	0.122246	0.906746	0.96716	-6.64039	Not changed	PSMC6			PSMC6	5.39066	5.24964	4.83792	5.19821	5.15548	5.18155
P62424	-0.00971426	6.40374	-0.124043	0.905384	0.966673	-6.64013	Not changed	RPL7A			RPL7A	6.43902	6.39134	6.39544	6.34761	6.43729	6.41176
P62701	0.227397	5.53779	1.30034	0.241789	0.550163	-5.79589	Not changed	RPS4X			RPS4X	5.29682	5.72156	5.2539	5.88169	5.4667	5.60607
P62750	0.132261	5.93339	1.38766	0.215196	0.517915	-5.69304	Not changed	RPL23A			RPL23A	5.94484	5.9012	5.75574	5.91788	6.00658	6.07411
P62753	0.0281805	6.45022	0.290414	0.7814	0.907221	-6.60084	Not changed	RPS6			RPS6	6.46602	6.4965	6.34588	6.34504	6.50385	6.54406
P62805	-0.111051	8.20529	-1.37752	0.218142	0.518738	-5.70516	Not changed	HIST1H4I			HIST1H4I	8.27539	8.26096	8.2461	8.14173	8.089	8.21856
P62820	1.68216	4.34915	2.80404	0.0314334	0.26585	-3.79955	P-value <0.05 (>0.5x up)	RAB1A			RAB1A	2.41024	3.293	4.82097	5.47387	4.8865	5.21033
P62826	0.156998	6.40349	1.18266	0.282236	0.580332	-5.92855	Not changed	RAN			RAN	6.4216	6.29394	6.25945	6.34671	6.36841	6.73087
P62829	0.375512	6.37002	1.43491	0.201942	0.511076	-5.63599	Not changed	RPL23			RPL23	5.95749	6.50167	6.08762	7.06992	6.25356	6.34983
P62851	0.0277141	5.67588	0.215108	0.836899	0.936095	-6.62247	Not changed	RPS25			RPS25	5.52806	5.64415	5.81385	5.57036	5.61535	5.8835
P62854	0.518764	4.2061	1.38618	0.215624	0.518086	-5.69481	P-value >0.05 (>0.5x up)	RPS26			RPS26	4.33058	3.45234	4.05722	4.26517	3.96097	5.17029
P62857	0.201529	5.41719	0.579053	0.583889	0.794491	-6.46158	Not changed	RPS28			RPS28	5.20865	4.93845	5.80219	6.13577	5.02982	5.38829
P62861	0.838217	4.85043	3.4141	0.0145387	0.212532	-2.99366	P-value <0.05 (>0.5x up)	FAU			NA	4.81134	4.58587	3.89676	5.29269	5.13185	5.38408
P62873	0.22698	5.09027	0.785916	0.462192	0.707497	-6.31153	Not changed	GNB1			GNB1	4.30717	5.21558	5.40761	5.1884	5.23145	5.19144
P62879	0.195334	3.26187	0.961702	0.373802	0.649247	-6.1556	Not changed	GNB2			GNB2	3.30175	2.74348	3.44739	3.51858	3.32253	3.23751
P62899	-0.115813	5.77042	-0.451659	0.667583	0.837632	-6.53371	Not changed	RPL31			RPL31	5.47519	5.86759	6.14221	5.43895	6.16414	5.53444
P62906	0.199014	5.13762	1.53018	0.177487	0.490345	-5.51831	Not changed	RPL10A			RPL10A	5.06594	4.80838	5.24002	5.19547	5.21033	5.30559
P62913	-0.173744	6.33555	-1.07517	0.324135	0.608348	-6.04291	Not changed	RPL11			RPL11	6.47411	6.54374	6.24942	6.37361	6.42331	5.94911
P62937	0.0121504	6.5263	0.112466	0.914169	0.970654	-6.6417	Not changed	PPIA			PPIA	6.57939	6.60392	6.37737	6.48954	6.45082	6.65676
P62942	0.469846	5.96444	2.67755	0.0371237	0.285757	-3.97165	Not changed	FKBP1A			FKBP1A	6.09236	5.65624	5.43996	6.18617	6.24838	6.16354
P62993	-0.280303	4.01325	-2.39779	0.0539962	0.318074	-4.3556	Not changed	GRB2			GRB2	4.2294	4.07367	4.15713	3.73319	4.0677	3.8184
P62995	0.0522668	3.42052	0.556065	0.598529	0.80447	-6.47579	Not changed	TRA2B			TRA2B	3.32303	3.32604	3.53409	3.44715	3.43246	3.46035
P63010	-0.116572	4.51956	-0.907848	0.399391	0.667388	-6.2059	Not changed	AP2B1			AP2B1	4.42299	4.49543	4.81511	4.38929	4.53477	4.45976
P63092	-0.139498	3.12196	-0.80935	0.449599	0.697262	-6.29216	Not changed	GNAS			GNAS	3.39456	3.33489	2.84568	3.14655	3.10595	2.90415
P63104	0.0727111	7.37118	0.900855	0.40281	0.668186	-6.21228	Not changed	YWHAZ			YWHAZ	7.37694	7.36049	7.26705	7.38256	7.39662	7.44343
P63151	0.686917	3.54132	1.45547	0.196414	0.505266	-5.61089	P-value >0.05 (>0.5x up)	PPP2R2A			PPP2R2A	3.35958	3.07223	3.16176	5.00364	3.25859	3.39209
P63208	0.260761	4.31282	1.64849	0.150997	0.465183	-5.36786	Not changed	SKP1			SKP1	4.23937	4.42964	3.87832	4.45335	4.34737	4.52889
P63218	-0.374885	3.54869	-1.72379	0.136161	0.457423	-5.27002	Not changed	GNG5			GNG5	4.19742	3.40637	3.60462	3.22537	3.38009	3.4783
P63244	0.43126	5.61156	2.54485	0.0442966	0.302262	-4.15337	Not changed	RACK1			RACK1	5.54719	5.546	5.09461	5.94305	5.61119	5.92733
P63261	0.136457	8.83788	1.06853	0.326886	0.610139	-6.04974	Not changed	ACTG1			ACTG1	8.6695	8.81966	8.81978	9.04972	8.67605	8.99254
P63267	-0.366006	3.48412	-0.500935	0.634486	0.821396	-6.50775	Not changed	ACTG2			ACTG2	4.08365	4.41475	2.50297	4.52801	3.10482	2.27051
P67775	-0.189624	3.35235	-0.620388	0.558104	0.776145	-6.43474	Not changed	PPP2CA			PPP2CA	3.32645	3.76805	3.247	3.78475	3.31535	2.67253
P67809	-0.162629	6.59357	-1.29107	0.24478	0.550678	-5.8066	Not changed	YBX1			YBX1	6.72847	6.64253	6.65366	6.28269	6.69308	6.561
P67870	0.209597	3.72938	0.896222	0.405088	0.669628	-6.21648	Not changed	CSNK2B			CSNK2B	3.48491	4.09801	3.29083	4.06668	3.73974	3.69612
P67936	0.12879	5.72261	0.575579	0.586087	0.795588	-6.46376	Not changed	TPM4	TPM4		TPM4	5.81715	5.825	5.3325	6.12952	5.44137	5.79013
P68036	-0.365179	4.00057	-1.86919	0.111444	0.425148	-5.07744	Not changed	UBE2L3			UBE2L3	4.49073	3.82297	4.23579	3.88765	3.61601	3.9503
P68104	-0.00551233	7.54031	-0.0681525	0.947907	0.981292	-6.6463	Not changed	EEF1A1			EEF1A1	7.57596	7.53058	7.52265	7.46912	7.55416	7.58938
P68363	-0.0044346	8.05308	-0.0316334	0.975803	0.989723	-6.64839	Not changed	TUBA1B			TUBA1B	8.2361	8.08969	7.8401	7.8806	8.10359	8.16839
P68366	0.0817241	7.1339	0.310815	0.76659	0.9019	-6.59389	Not changed	TUBA4A			TUBA4A	7.22642	7.46315	6.58955	6.85785	7.27653	7.38991
P68371	-0.0690506	7.25813	-0.650254	0.539916	0.767092	-6.41434	Not changed	TUBB4B			TUBB4B	7.36219	7.30113	7.21464	7.37032	7.08669	7.2138
P69849	-0.0739691	3.64788	-0.561809	0.594852	0.803139	-6.47229	Not changed	NOMO3			NOMO3	3.66499	3.4754	3.91421	3.54284	3.67103	3.61881
P78318	0.0846334	3.25967	0.549692	0.602626	0.808159	-6.47964	Not changed	IGBP1			IGBP1	3.50449	3.17668	2.97087	3.27862	3.22395	3.40338
P78344	0.132619	3.87806	1.28721	0.246036	0.551428	-5.81105	Not changed	EIF4G2			EIF4G2	3.84543	3.75881	3.831	3.86167	3.86138	4.11004
P78347	-0.223557	3.13782	-2.13966	0.0767852	0.361875	-4.71051	Not changed	GTF2I			GTF2I	3.3301	3.1129	3.30582	3.14098	2.96551	2.97165
P78371	0.107306	6.05298	0.977865	0.366378	0.642146	-6.14009	Not changed	CCT2			CCT2	6.17848	5.9657	5.8538	6.14598	6.11368	6.06024
P78386	0.311685	4.7021	0.619165	0.558856	0.776165	-6.43555	Not changed	KRT85			KRT85	4.49392	5.54815	3.59671	4.63164	4.64143	5.30077
P78417	0.536706	4.91508	5.19868	0.00209861	0.0917757	-0.959288	P-value <0.05 (>0.5x up)	GSTO1			GSTO1	4.63148	4.53477	4.77392	5.19782	5.26737	5.0851
P80217	-0.525944	3.07978	-4.47389	0.00435613	0.127756	-1.72409	P-value <0.05 (>0.5x down)	IFI35			IFI35	3.50953	3.15302	3.3657	2.74858	2.88719	2.81464
P80723	-0.507129	5.76707	-2.45884	0.0497217	0.306361	-4.27157	P-value <0.05 (>0.5x down)	BASP1	BASP1	BASP1	BASP1	6.02647	5.71096	6.32446	5.208	5.64585	5.68666
P82094	1.22545	2.77542	1.7507	0.131212	0.455892	-5.23472	P-value >0.05 (>0.5x up)	TMF1			TMF1	2.30631	3.09227	1.0895	3.28417	2.37919	4.50107
P82932	0.467192	3.59949	3.38738	0.0150206	0.212532	-3.02794	Not changed	MRPS6			MRPS6	3.27813	3.17796	3.64159	3.82527	3.8141	3.85988
P82979	0.0349884	4.66881	0.434444	0.679348	0.845295	-6.5422	Not changed	SARNP			SARNP	4.70722	4.63814	4.60858	4.65293	4.6713	4.73467
P84085	0.176012	4.1926	0.804344	0.452268	0.697262	-6.29634	Not changed	ARF5			ARF5	3.72856	4.54834	4.03688	4.40238	4.14408	4.29535
P84090	0.0360362	4.93774	0.377536	0.718934	0.871413	-6.56802	Not changed	ERH			ERH	4.85121	4.89185	5.0161	5.06305	4.89528	4.90894
P84095	0.198247	3.61614	1.05587	0.332184	0.610878	-6.06269	Not changed	RHOG			RHOG	3.38561	3.85487	3.31058	3.58724	3.96059	3.59798
P98175	-0.287657	3.35849	-0.560266	0.595838	0.803262	-6.47323	Not changed	RBM10			RBM10	2.9999	2.84371	4.66333	2.96361	3.62682	3.05354
Q00169	0.31399	3.13275	2.03389	0.0888061	0.38006	-4.85498	Not changed	PITPNA			PITPNA	3.08273	3.14716	2.69737	3.41903	3.12633	3.32388
Q00325	-0.158138	5.48587	-0.42978	0.682552	0.84735	-6.54444	Not changed	SLC25A3			SLC25A3	5.97021	5.79505	4.92957	4.81083	5.71643	5.69314
Q00534	0.504541	2.96733	2.84458	0.0298145	0.259634	-3.74469	P-value <0.05 (>0.5x up)	CDK6			CDK6	2.80573	2.8552	2.48424	3.01767	3.53076	3.11038
Q00535	0.163611	2.82141	1.21763	0.269645	0.573516	-5.8899	Not changed	CDK5			CDK5	2.60273	2.98672	2.62937	2.87451	3.01346	2.82168
Q00577	0.0389433	2.74416	0.489508	0.642083	0.821814	-6.51399	Not changed	PURA			PURA	2.74263	2.70131	2.73013	2.79123	2.80165	2.69803
Q00610	0.0197621	5.87796	0.199092	0.848849	0.944624	-6.62626	Not changed	CLTC			CLTC	5.73446	5.91533	5.95445	5.80161	5.92849	5.93343
Q00653	-0.246411	2.91797	-2.79179	0.0319412	0.268876	-3.81616	Not changed	NFKB2			NFKB2	3.03931	2.94928	3.13494	2.78435	2.83862	2.76133
Q00688	-0.437656	4.3834	-1.48002	0.189995	0.496	-5.58069	Not changed	FKBP3			FKBP3	4.2205	4.3987	5.18747	3.80211	4.32041	4.37119
Q01469	0.173365	4.22951	2.1028	0.0807734	0.364491	-4.76096	Not changed	FABP5			FABP5	4.08141	4.14585	4.20122	4.36885	4.27945	4.30027
Q01518	0.00415731	6.47233	0.0392063	0.970014	0.987555	-6.64808	Not changed	CAP1			CAP1	6.57736	6.40919	6.42422	6.57926	6.51489	6.32909
Q01650	-0.129646	4.42167	-0.87658	0.414851	0.675594	-6.23411	Not changed	SLC7A5			SLC7A5	4.51873	4.35725	4.58349	4.1067	4.59259	4.37124
Q01658	0.597309	3.33749	1.5063	0.18334	0.496	-5.54811	P-value >0.05 (>0.5x up)	DR1			DR1	2.84227	3.356	2.91824	4.5253	3.2565	3.12665
Q01780	0.0596036	3.00077	0.709203	0.505145	0.740157	-6.37167	Not changed	EXOSC10			EXOSC10	2.99445	2.92854	2.98991	3.10758	3.02616	2.95798
Q01813	0.606775	4.94913	3.78666	0.00933327	0.181897	-2.52695	P-value <0.05 (>0.5x up)	PFKP			PFKP	4.76001	4.82255	4.35467	5.4321	5.13211	5.19335
Q02218	0.133788	2.59956	1.00999	0.351969	0.63298	-6.10872	Not changed	OGDH			OGDH	2.32028	2.71597	2.56175	2.549	2.66682	2.78354
Q02252	-0.125547	3.29519	-0.990068	0.36085	0.638126	-6.12825	Not changed	ALDH6A1			ALDH6A1	3.32389	3.46096	3.28904	3.01243	3.39203	3.29279
Q02790	0.0143866	5.50657	0.077321	0.940914	0.97914	-6.64553	Not changed	FKBP4			FKBP4	5.26644	5.86291	5.36878	5.32825	5.64919	5.56385
Q02809	0.0130405	3.54921	0.0413075	0.968408	0.987555	-6.64799	Not changed	PLOD1	PLOD1		PLOD1	3.27076	3.25074	4.10656	3.29593	4.04492	3.32633
Q02818	-0.607648	2.79702	-2.37785	0.0554742	0.321908	-4.38304	P-value >0.05 (>0.5x down)	NUCB1			NUCB1	2.711	3.68466	2.90688	2.47318	2.51477	2.49165
Q02878	-0.160957	6.02065	-1.29341	0.244023	0.550357	-5.8039	Not changed	RPL6			RPL6	6.14065	5.9223	6.24043	5.79158	6.05117	5.97776
Q02880	1.0743	3.69881	1.16949	0.28711	0.584332	-5.94293	P-value >0.05 (>0.5x up)	TOP2B			TOP2B	2.54812	4.1771	2.75976	3.62989	6.1711	2.90691
Q02952	1.91306	4.93337	4.74395	0.00329062	0.119127	-1.42949	P-value <0.05 (>0.5x up)	AKAP12			AKAP12	4.43854	3.20141	4.29057	6.41446	5.81496	5.44026
Q03135	-0.34105	3.82534	-1.04193	0.338098	0.616693	-6.07682	Not changed	CAV1			CAV1	3.43301	4.11229	4.44229	3.31233	4.14021	3.5119
Q03169	-0.315376	2.52152	-2.55537	0.0436771	0.301204	-4.13892	Not changed	TNFAIP2			TNFAIP2	2.62556	2.50432	2.90774	2.371	2.37936	2.34114
Q03252	-0.433968	5.18486	-3.08943	0.0217673	0.239441	-3.41688	Not changed	LMNB2			LMNB2	5.35968	5.18661	5.65923	5.03076	4.99207	4.88079
Q04695	0.172938	2.86676	0.682001	0.521003	0.756347	-6.39175	Not changed	KRT17			KRT17	2.80406	2.43961	3.0972	3.32942	2.54942	2.98085
Q04837	0.166294	6.03539	2.01723	0.0908672	0.382953	-4.87763	Not changed	SSBP1			SSBP1	6.0247	5.89165	5.94039	6.09128	6.15841	6.10592
Q04917	0.0853081	5.38968	0.680767	0.52173	0.756347	-6.39265	Not changed	YWHAH			YWHAH	5.48872	5.3813	5.17106	5.3287	5.58988	5.37843
Q04941	-0.0494418	6.0566	-0.284327	0.785839	0.909625	-6.60282	Not changed	PLP2			PLP2	6.27992	6.05636	5.90769	5.74342	6.28741	6.06482
Q05048	-0.168671	3.10986	-0.78839	0.460851	0.707073	-6.30951	Not changed	CSTF1			CSTF1	3.33675	2.73241	3.51341	2.90473	3.07081	3.10103
Q05209	0.439865	2.83736	2.30871	0.0609375	0.328637	-4.47824	Not changed	PTPN12			PTPN12	2.77608	2.48142	2.59476	3.1587	3.33372	2.67944
Q05655	0.306461	2.65174	3.43727	0.0141345	0.212532	-2.96402	Not changed	PRKCD			PRKCD	2.52349	2.38808	2.58396	2.82793	2.81458	2.7724
Q06124	0.132677	2.7435	0.68166	0.521203	0.756347	-6.392	Not changed	PTPN11			PTPN11	2.66567	2.72589	2.63991	2.55074	2.63678	3.24199
Q06210	0.0315986	3.47198	0.321666	0.758755	0.896211	-6.59001	Not changed	GFPT1			GFPT1	3.42586	3.38805	3.55462	3.4223	3.43326	3.60777
Q06323	0.183208	4.45769	1.46313	0.19439	0.50222	-5.60149	Not changed	PSME1			PSME1	4.38388	4.55335	4.16103	4.50411	4.50126	4.64251
Q07021	0.166876	5.16056	2.09843	0.0812593	0.365158	-4.76693	Not changed	C1QBP			C1QBP	5.05086	5.0748	5.1057	5.30064	5.19286	5.23849
Q07065	-0.0298687	5.48352	-0.3195	0.760316	0.896873	-6.5908	Not changed	CKAP4			CKAP4	5.44992	5.62464	5.4208	5.52259	5.44985	5.43331
Q07157	-0.119992	3.46592	-0.490401	0.641487	0.821814	-6.51351	Not changed	TJP1			TJP1	3.43377	3.88709	3.2569	3.02316	3.43614	3.75848
Q07666	0.357144	4.39355	1.63673	0.153449	0.4675	-5.383	Not changed	KHDRBS1			KHDRBS1	3.72871	4.46966	4.44655	4.48056	4.56025	4.67554
Q07812	0.0540573	3.22985	0.463676	0.659431	0.832648	-6.52761	Not changed	BAX			BAX	3.00003	3.35464	3.25379	3.23609	3.31476	3.21977
Q07955	0.101483	4.91545	1.00487	0.354236	0.634916	-6.11377	Not changed	SRSF1			SRSF1	4.9996	4.71779	4.87673	4.93099	4.98219	4.98539
Q07960	0.305259	3.69501	2.20279	0.0704191	0.347828	-4.62391	Not changed	ARHGAP1			ARHGAP1	3.28027	3.59851	3.74835	3.90343	3.78208	3.8574
Q08043	0.219366	2.68198	0.974255	0.368026	0.642937	-6.14357	Not changed	ACTN3			ACTN3	2.96669	2.42795	2.32223	3.04859	2.48483	2.84155
Q08211	0.0533417	5.20878	0.412589	0.694427	0.858622	-6.55252	Not changed	DHX9			DHX9	5.32	5.04183	5.18448	5.26366	5.39423	5.04845
Q08378	-0.0556678	3.22947	-0.129353	0.90136	0.966673	-6.63936	Not changed	GOLGA3			GOLGA3	2.96496	3.83395	2.973	3.39193	3.82876	2.38421
Q08379	-0.197554	2.70051	-1.7961	0.123258	0.447256	-5.17478	Not changed	GOLGA2			GOLGA2	2.73485	2.68595	2.97705	2.52005	2.63734	2.64779
Q08380	-0.276314	2.95198	-1.41686	0.206915	0.513258	-5.65789	Not changed	LGALS3BP			LGALS3BP	3.2934	3.27633	2.70067	3.00917	2.76161	2.67068
Q08722	-0.530319	3.65525	-4.97707	0.00260399	0.106113	-1.18445	P-value <0.05 (>0.5x down)	CD47			CD47	4.06148	3.95423	3.74551	3.37362	3.39856	3.39808
Q08752	0.166021	2.60463	1.39563	0.212907	0.514398	-5.68348	Not changed	PPID			PPID	2.49134	2.60742	2.4661	2.78129	2.47899	2.80265
Q08945	0.340588	3.84542	1.44022	0.200502	0.509734	-5.62953	Not changed	SSRP1			SSRP1	3.70903	3.65813	3.6582	3.87064	4.5436	3.63289
Q08J23	-0.116614	3.58471	-0.280197	0.788856	0.911005	-6.60414	Not changed	NSUN2			NSUN2	3.12026	4.49251	3.31627	4.02421	3.36839	3.18661
Q09028	-0.583473	4.15226	-1.11123	0.309533	0.601372	-6.00532	P-value >0.05 (>0.5x down)	RBBP4			RBBP4	5.07423	3.56432	4.69345	4.49665	4.07167	3.01326
Q09161	0.140334	3.18901	0.881895	0.412192	0.673711	-6.22937	Not changed	NCBP1			NCBP1	3.21144	3.27294	2.87214	3.49124	3.11024	3.17604
Q0VDF9	-0.131796	2.80182	-1.55935	0.170572	0.480119	-5.48162	Not changed	HSPA14			HSPA14	2.82239	2.82628	2.9545	2.74314	2.69192	2.77272
Q10567	-0.148894	4.28708	-1.61555	0.157964	0.468019	-5.41017	Not changed	AP1B1			AP1B1	4.2725	4.48564	4.32644	4.24055	4.17731	4.22005
Q10570	0.126173	3.34605	0.22926	0.826378	0.93013	-6.61889	Not changed	CPSF1			CPSF1	2.63754	4.40666	2.8047	2.87505	3.28501	4.06736
Q10713	-0.259787	3.57047	-1.65803	0.149033	0.463112	-5.35554	Not changed	PMPCA			PMPCA	3.74386	3.61131	3.74592	3.14426	3.70204	3.47543
Q12788	0.0417104	3.04063	0.382998	0.71509	0.869848	-6.56569	Not changed	TBL3			TBL3	3.03055	3.00231	3.02647	2.9171	3.24506	3.02231
Q12792	0.256019	3.83862	1.84421	0.11535	0.434501	-5.11082	Not changed	TWF1			TWF1	3.50059	3.87693	3.75432	4.1416	3.91645	3.84184
Q12797	0.381607	4.72852	2.74544	0.0339438	0.276642	-3.87913	Not changed	ASPH			ASPH	4.49466	4.66365	4.45483	5.10351	4.98109	4.67337
Q12840	0.663264	3.05829	2.30313	0.0614021	0.328637	-4.48592	P-value >0.05 (>0.5x up)	KIF5A			KIF5A	2.97613	2.81398	2.38988	2.86299	3.86336	3.44342
Q12873	0.128858	3.49147	0.474855	0.651894	0.826173	-6.5218	Not changed	CHD3			CHD3	2.93055	3.59412	3.75646	3.41193	3.93719	3.31859
Q12874	0.302719	3.52453	1.37029	0.220267	0.521864	-5.71378	Not changed	SF3A3			SF3A3	2.98427	3.76693	3.36832	3.79394	3.44728	3.78645
Q12888	0.360403	3.29313	0.645172	0.542985	0.769014	-6.41787	Not changed	TP53BP1			TP53BP1	2.95646	3.60459	2.77775	4.72241	2.89617	2.80143
Q12904	0.39466	3.54247	2.23212	0.0676497	0.342644	-4.58361	Not changed	AIMP1			AIMP1	3.24677	3.51912	3.26952	4.02919	3.42537	3.76483
Q12906	0.083592	5.56785	0.396122	0.705891	0.864243	-6.55997	Not changed	ILF3			ILF3	5.45033	5.89753	5.23031	5.43342	5.51201	5.88352
Q12931	0.00623038	4.45708	0.058207	0.955498	0.983258	-6.64702	Not changed	TRAP1			TRAP1	4.44341	4.60705	4.31145	4.39834	4.45007	4.53217
Q12933	-0.0141846	2.69216	-0.0824934	0.936972	0.978934	-6.64506	Not changed	TRAF2			TRAF2	2.60352	2.68976	2.80447	3.04395	2.49315	2.51809
Q12996	0.0430948	2.93157	0.523095	0.619893	0.816163	-6.49527	Not changed	CSTF3			CSTF3	2.9261	2.83282	2.97116	2.98059	2.92542	2.95336
Q13011	0.0255244	2.97907	0.252919	0.80888	0.92088	-6.6124	Not changed	ECH1			ECH1	2.85508	3.122	2.92185	3.02585	2.94899	3.00067
Q13043	-0.116168	3.0723	-0.777599	0.466722	0.711592	-6.31829	Not changed	STK4			STK4	3.00802	3.36811	3.01503	3.20119	2.99891	2.84256
Q13045	-0.132727	3.42933	-1.44028	0.200485	0.509734	-5.62945	Not changed	FLII			FLII	3.49461	3.54382	3.44865	3.4815	3.28111	3.32629
Q13077	-0.0766678	2.95085	-0.849781	0.428456	0.683741	-6.25768	Not changed	TRAF1			TRAF1	3.09008	2.9898	2.88767	2.95675	2.88436	2.89643
Q13131	0.607011	3.34242	1.24834	0.258989	0.562344	-5.85541	P-value >0.05 (>0.5x up)	PRKAA1			PRKAA1	3.01973	2.82527	3.27173	2.96237	3.19694	4.77845
Q13136	-0.329132	2.80698	-2.14193	0.0765468	0.361875	-4.70741	Not changed	PPFIA1			PPFIA1	2.9286	2.75154	3.2345	2.67012	2.48643	2.77069
Q13137	-0.227039	2.66587	-1.50145	0.184554	0.496	-5.55415	Not changed	CALCOCO2			CALCOCO2	3.00462	2.80789	2.52565	2.6459	2.39318	2.61796
Q13151	0.481931	3.09765	2.59027	0.0416877	0.293333	-4.09105	Not changed	HNRNPA0			HNRNPA0	2.88865	2.88318	2.79824	3.19046	3.74484	3.08056
Q13177	-0.560397	4.74657	-4.85123	0.00295195	0.115062	-1.31567	P-value <0.05 (>0.5x down)	PAK2			PAK2	5.02846	4.88278	5.16907	4.38839	4.40632	4.60441
Q13185	0.154792	4.19001	0.746313	0.484038	0.724441	-6.34321	Not changed	CBX3			CBX3	4.40064	4.28462	3.65258	4.19309	4.32558	4.28354
Q13190	0.194447	3.11179	1.15899	0.291047	0.585108	-5.95433	Not changed	STX5			STX5	3.17542	2.93404	2.93425	3.02002	3.53681	3.07022
Q13200	0.257514	5.28359	2.5027	0.0468721	0.302262	-4.21125	Not changed	PSMD2			PSMD2	5.20684	5.04485	5.21281	5.27931	5.46267	5.49507
Q13242	0.0618068	4.15967	0.456305	0.664425	0.834463	-6.53137	Not changed	SRSF9			SRSF9	4.1072	4.0698	4.20929	4.42922	4.16694	3.97555
Q13243	0.130934	3.6896	0.978185	0.366232	0.642146	-6.13978	Not changed	SRSF5			SRSF5	3.78729	3.69489	3.39023	3.6429	3.86184	3.76046
Q13247	-0.139054	3.87526	-0.989209	0.361237	0.638126	-6.12909	Not changed	SRSF6			SRSF6	3.91287	4.20729	3.71419	3.77109	3.79284	3.85326
Q13263	0.129563	4.74894	0.941184	0.383397	0.657834	-6.17501	Not changed	TRIM28			TRIM28	4.55492	4.92186	4.5757	4.89287	4.66198	4.88632
Q13283	-0.0119649	5.19542	-0.075422	0.942362	0.979592	-6.6457	Not changed	G3BP1			G3BP1	4.95178	5.13581	5.51662	5.17182	5.13378	5.26271
Q13347	-0.0200025	4.49157	-0.169606	0.870965	0.951639	-6.63247	Not changed	EIF3I			EIF3I	4.62399	4.57846	4.30227	4.40909	4.46194	4.57368
Q13404	0.861275	4.66407	2.49632	0.0472758	0.302262	-4.22003	P-value <0.05 (>0.5x up)	UBE2V1			UBE2V1	3.42717	4.73651	4.53662	5.18872	5.03464	5.06077
Q13423	-0.274537	3.31295	-3.38024	0.0151524	0.212532	-3.03711	Not changed	NNT			NNT	3.44974	3.51372	3.3872	3.21013	3.15866	3.15827
Q13428	-0.135328	4.18111	-1.13561	0.299976	0.591051	-5.97946	Not changed	TCOF1			TCOF1	4.26907	4.11169	4.36555	3.94136	4.20583	4.19313
Q13435	0.0788715	4.19062	0.512539	0.626821	0.817702	-6.50127	Not changed	SF3B2			SF3B2	4.00866	4.33577	4.10912	3.98676	4.44283	4.26057
Q13442	-0.374341	4.21157	-2.51383	0.0461768	0.302262	-4.19596	Not changed	PDAP1			PDAP1	4.54448	4.25776	4.39398	3.87972	4.29121	3.90227
Q13451	-0.287733	3.3693	-1.41459	0.207547	0.513258	-5.66063	Not changed	FKBP5			FKBP5	3.77382	3.70237	3.06331	3.29967	3.23494	3.14169
Q13464	0.139202	2.55861	0.846343	0.430225	0.684732	-6.26067	Not changed	ROCK1			ROCK1	2.39708	2.48115	2.5888	2.63367	2.91957	2.33138
Q13492	0.121749	4.35163	0.448064	0.670031	0.838943	-6.53551	Not changed	PICALM			PICALM	4.66289	4.11107	4.09831	4.81159	3.92979	4.49613
Q13501	-0.0329072	3.06766	-0.277828	0.790588	0.911005	-6.60489	Not changed	SQSTM1			SQSTM1	3.00899	2.95315	3.2902	3.12636	3.04582	2.98143
Q13509	1.41476	3.07017	2.53078	0.0451392	0.302262	-4.17268	P-value <0.05 (>0.5x up)	TUBB3			TUBB3	1.8167	2.67031	2.60138	3.16081	5.0098	3.16205
Q13523	-0.142698	2.78781	-1.43213	0.202702	0.511076	-5.63938	Not changed	PRPF4B			PRPF4B	2.73737	2.93119	2.90893	2.82056	2.68217	2.64667
Q13541	-0.258363	3.87416	-1.0356	0.340809	0.619747	-6.08319	Not changed	EIF4EBP1			EIF4EBP1	3.88449	3.58479	4.54074	3.64686	3.87006	3.718
Q13546	-0.163065	3.06335	-1.11973	0.306173	0.598422	-5.99635	Not changed	RIPK1			RIPK1	3.03918	3.20859	3.18686	2.72099	3.21358	3.01088
Q13561	0.172264	4.53413	0.708983	0.505272	0.740157	-6.37183	Not changed	DCTN2			DCTN2	4.2569	4.79546	4.29165	5.05878	4.34853	4.4535
Q13564	-0.181861	3.78585	-1.33733	0.230184	0.53392	-5.75275	Not changed	NAE1			NAE1	3.74824	3.86673	4.01539	3.71427	3.88409	3.48641
Q13573	-0.0374228	3.27588	-0.340137	0.745492	0.888325	-6.58312	Not changed	SNW1			SNW1	3.10188	3.41207	3.36982	3.2369	3.29472	3.23988
Q13586	-0.376824	2.92477	-1.81593	0.119935	0.442785	-5.14847	Not changed	STIM1			STIM1	3.14455	2.76108	3.43389	2.947	2.49077	2.77129
Q13596	-0.166242	3.19758	-0.989622	0.361051	0.638126	-6.12869	Not changed	SNX1			SNX1	3.4893	3.34365	3.00915	3.09433	2.92446	3.32458
Q13601	0.545553	4.28145	1.62318	0.156324	0.4675	-5.40041	P-value >0.05 (>0.5x up)	KRR1			KRR1	4.04042	3.67114	4.31448	5.23583	4.37057	4.05628
Q13618	0.209927	2.78973	0.809997	0.449254	0.697262	-6.29162	Not changed	CUL3			CUL3	3.0887	2.64843	2.31717	3.29072	2.77738	2.61597
Q13619	0.180732	2.62168	1.7913	0.124077	0.447627	-5.18115	Not changed	CUL4A			CUL4A	2.61189	2.60519	2.37687	2.75119	2.73439	2.65056
Q13620	-0.559194	3.55607	-4.4365	0.00453235	0.127756	-1.7658	P-value <0.05 (>0.5x down)	CUL4B			CUL4B	3.80844	3.66749	4.03108	3.18743	3.40228	3.23971
Q13637	-0.486564	3.84258	-4.18103	0.00597542	0.151623	-2.05685	Not changed	RAB32			RAB32	4.26983	3.9595	4.02825	3.4896	3.66669	3.6416
Q13641	0.0690604	2.91753	0.363859	0.7286	0.878326	-6.57372	Not changed	TPBG			TPBG	3.03001	2.60742	3.01157	3.15095	2.6315	3.07373
Q13748	0.100465	2.35197	1.12571	0.303829	0.596677	-5.99001	Not changed	TUBA3C			TUBA3C	2.35023	2.19058	2.3644	2.43227	2.4184	2.35595
Q13885	-0.0727862	5.44533	-0.828045	0.43973	0.693334	-6.27638	Not changed	TUBB2A			TUBB2A	5.46435	5.43499	5.54584	5.44908	5.46239	5.31535
Q14008	-0.244927	3.92622	-1.36716	0.221192	0.522526	-5.7175	Not changed	CKAP5			CKAP5	4.11702	3.7162	4.31284	3.98793	3.72639	3.69696
Q14019	-0.00162253	5.27235	-0.0131654	0.989928	0.992696	-6.64887	Not changed	COTL1			COTL1	5.30925	5.08311	5.42713	5.15618	5.37934	5.27911
Q14061	-0.0624316	4.65488	-0.230853	0.825197	0.929941	-6.61847	Not changed	COX17			COX17	4.97001	5.00319	4.08509	4.4415	4.78096	4.64853
Q14126	-0.227286	2.80672	-2.3757	0.0556367	0.321908	-4.38601	Not changed	DSG2			DSG2	2.87651	2.91138	2.97321	2.70511	2.56984	2.80429
Q14137	0.130573	2.91183	1.06475	0.328463	0.610353	-6.05362	Not changed	BOP1			BOP1	2.70024	3.00894	2.83045	2.94584	2.85994	3.12557
Q14151	-0.13376	3.5068	-1.20441	0.274347	0.57526	-5.90459	Not changed	SAFB2			SAFB2	3.45817	3.73122	3.53166	3.32561	3.52187	3.47229
Q14152	0.0637243	4.462	0.788852	0.460601	0.707073	-6.30913	Not changed	EIF3A			EIF3A	4.49745	4.37127	4.42169	4.48586	4.52011	4.47561
Q14157	-0.419606	3.95942	-2.4956	0.0473219	0.302262	-4.22102	Not changed	UBAP2L			UBAP2L	3.82444	4.42593	4.25731	3.71784	3.82984	3.70118
Q14165	-0.169152	3.58641	-1.59377	0.162741	0.473693	-5.43798	Not changed	MLEC			MLEC	3.71243	3.69462	3.6059	3.38503	3.6704	3.45006
Q14166	0.0559808	2.49246	0.698035	0.511616	0.747619	-6.37999	Not changed	TTLL12			TTLL12	2.47749	2.46199	2.45393	2.45949	2.51587	2.586
Q14192	0.0819021	3.54005	1.04208	0.338034	0.616693	-6.07667	Not changed	FHL2			FHL2	3.52035	3.4659	3.51104	3.55333	3.55475	3.63492
Q14195	-0.677515	4.56642	-1.25843	0.255569	0.558142	-5.84396	P-value >0.05 (>0.5x down)	DPYSL3	DPYSL3		DPYSL3	4.25967	4.25489	6.20097	4.18609	4.29803	4.19886
Q14240	0.0215282	3.40349	0.161948	0.87673	0.952666	-6.63393	Not changed	EIF4A2			EIF4A2	3.36362	3.63028	3.18428	3.36386	3.39684	3.48205
Q14247	0.0692322	4.76528	0.615488	0.561123	0.778108	-6.438	Not changed	CTTN			CTTN	4.70603	4.62982	4.85615	4.7012	4.9552	4.74329
Q14254	0.0678038	3.05439	0.303316	0.772021	0.902957	-6.5965	Not changed	FLOT2			FLOT2	3.18265	2.92865	2.95016	2.84403	3.57507	2.84577
Q14258	-0.215455	4.06103	-0.666175	0.530377	0.761683	-6.40313	Not changed	TRIM25			TRIM25	3.95275	4.20632	4.34719	4.64849	3.80008	3.41132
Q14289	0.494248	3.56017	0.657406	0.535618	0.76462	-6.40933	Not changed	PTK2B			PTK2B	2.50418	2.93487	4.50009	2.51475	4.09298	4.81417
Q14318	-0.235871	3.17054	-1.57277	0.167478	0.478165	-5.46466	Not changed	FKBP8			FKBP8	3.56233	3.16581	3.1373	3.06002	3.18676	2.91104
Q14320	-0.297792	3.54479	-2.62967	0.0395575	0.28832	-4.0371	Not changed	FAM50A			FAM50A	3.86908	3.5194	3.69258	3.44047	3.35141	3.3958
Q14344	0.0688799	2.32557	0.807446	0.450612	0.697262	-6.29375	Not changed	GNA13			GNA13	2.29748	2.34723	2.22867	2.43114	2.30045	2.34843
Q14444	-0.189453	5.08801	-1.77083	0.127625	0.455678	-5.2082	Not changed	CAPRIN1			CAPRIN1	5.07538	5.14504	5.32779	4.89201	5.0857	5.00213
Q14498	-0.139974	4.28555	-1.56619	0.168988	0.480119	-5.47298	Not changed	RBM39			RBM39	4.36079	4.29301	4.4128	4.11715	4.25066	4.27887
Q14554	0.114973	2.9977	0.890614	0.407857	0.671522	-6.22154	Not changed	PDIA5			PDIA5	3.00959	2.97757	2.83347	3.2756	3.01114	2.87881
Q14558	-0.184757	3.70154	-1.48533	0.188633	0.496	-5.57413	Not changed	PRPSAP1			PRPSAP1	3.84073	3.6615	3.87953	3.48409	3.80975	3.53364
Q14566	-0.103366	4.64627	-0.800673	0.454233	0.69922	-6.29939	Not changed	MCM6			MCM6	4.84916	4.77158	4.47312	4.47834	4.64442	4.661
Q14651	-0.132388	2.50874	-1.10961	0.31018	0.601897	-6.00704	Not changed	PLS1			PLS1	2.46656	2.4652	2.79304	2.49371	2.38262	2.4513
Q14671	-0.238352	3.43613	-1.20527	0.274037	0.57526	-5.90363	Not changed	PUM1			PUM1	3.99678	3.32669	3.34246	3.25863	3.32336	3.36888
Q14676	-0.406605	2.68826	-1.58768	0.164102	0.475407	-5.44573	Not changed	MDC1			MDC1	2.71243	2.51682	3.44543	2.52212	2.30438	2.62836
Q14677	-0.294111	3.98271	-2.32899	0.0592794	0.32704	-4.45033	Not changed	CLINT1			CLINT1	4.20985	4.06653	4.1129	3.61038	4.00322	3.89336
Q14683	-0.144283	4.45197	-0.301186	0.773567	0.902998	-6.59723	Not changed	SMC1A			SMC1A	5.31677	4.38337	3.87221	3.81847	5.13173	4.18929
Q14684	0.0571893	3.00959	0.649421	0.540419	0.767198	-6.41492	Not changed	RRP1B			RRP1B	2.99257	2.91846	3.03196	3.08945	3.08144	2.94367
Q14690	-1.09365	3.32622	-3.2581	0.0176149	0.22242	-3.19522	P-value <0.05 (>0.5x down)	PDCD11			PDCD11	3.79028	3.23508	4.59377	2.87085	2.67752	2.78981
Q14691	-0.174591	2.94093	-0.93096	0.388249	0.66235	-6.18458	Not changed	GINS1			GINS1	2.83184	2.98493	3.26792	2.59176	3.16187	2.80729
Q14694	0.0648395	3.43271	0.763891	0.474255	0.715428	-6.32932	Not changed	USP10			USP10	3.39427	3.36511	3.44149	3.54203	3.46758	3.38578
Q14697	0.355915	5.22689	2.68105	0.0369523	0.285757	-3.96687	Not changed	GANAB			GANAB	4.97778	5.30405	4.86495	5.36711	5.45207	5.39535
Q14738	-0.221181	3.84779	-1.93154	0.10226	0.408782	-4.99366	Not changed	PPP2R5D			PPP2R5D	4.14204	3.94844	3.78467	3.78444	3.72624	3.70094
Q14764	-0.38994	3.92471	-1.07304	0.325016	0.608348	-6.0451	Not changed	MVP			MVP	3.87116	4.5163	3.97157	3.64693	4.43184	3.11044
Q14839	-0.134974	3.33367	-1.27118	0.251306	0.552724	-5.82943	Not changed	CHD4			CHD4	3.49442	3.38225	3.32682	3.20328	3.1735	3.42178
Q14847	-0.151369	6.10506	-1.41694	0.206891	0.513258	-5.65779	Not changed	LASP1			LASP1	6.1618	6.08518	6.29525	6.00082	5.92377	6.16352
Q14914	0.0372846	3.19576	0.293408	0.77922	0.906646	-6.59984	Not changed	PTGR1			PTGR1	3.34955	3.10469	3.07711	3.37896	3.19933	3.06491
Q14974	0.587879	5.30857	1.54436	0.174092	0.487728	-5.5005	P-value >0.05 (>0.5x up)	KPNB1			KPNB1	4.67616	5.30299	5.06475	6.34871	4.91082	5.548
Q14978	-0.209785	3.7753	-0.63624	0.548403	0.772883	-6.42401	Not changed	NOLC1			NOLC1	3.62741	4.24554	3.76763	3.31429	3.34017	4.35676
Q14980	-0.625531	4.24042	-3.31789	0.0163585	0.212532	-3.11756	P-value <0.05 (>0.5x down)	NUMA1			NUMA1	4.69088	4.42691	4.54177	4.30854	3.82178	3.65264
Q14C86	-1.79793	3.93254	-9.10175	0.000106407	0.0285853	2.00473	P-value <0.05 (>0.5x down)	GAPVD1			GAPVD1	4.86655	4.64693	4.98105	3.43279	2.85763	2.81032
Q14CN4	0.389491	2.55559	2.03695	0.0884331	0.38006	-4.85082	Not changed	KRT72			KRT72	2.52328	2.18947	2.36977	2.53913	3.13274	2.57912
Q15007	-0.163087	2.82255	-1.57606	0.166726	0.477541	-5.46048	Not changed	WTAP			WTAP	3.00039	2.84193	2.86997	2.67343	2.88695	2.66265
Q15008	-0.214885	4.52426	-1.01615	0.349259	0.629368	-6.10262	Not changed	PSMD6			PSMD6	4.46873	4.32202	5.10435	4.44296	4.37571	4.43177
Q15021	-0.0383597	3.63179	-0.435344	0.67873	0.845295	-6.54176	Not changed	NCAPD2			NCAPD2	3.61867	3.71639	3.61785	3.56749	3.70825	3.56209
Q15024	0.331162	2.98002	1.2922	0.244415	0.550547	-5.8053	Not changed	EXOSC7			EXOSC7	2.99236	2.82014	2.63083	3.6923	2.76995	2.97456
Q15029	-0.0598526	4.78816	-0.306084	0.770015	0.902286	-6.59554	Not changed	EFTUD2			EFTUD2	4.73764	5.08727	4.62935	5.08226	4.49919	4.69326
Q15042	-0.499755	3.34908	-1.80169	0.122312	0.446534	-5.16737	Not changed	RAB3GAP1			RAB3GAP1	4.12957	3.64175	3.02556	3.14042	2.97867	3.17853
Q15046	0.113648	4.53998	0.646365	0.542264	0.768805	-6.41704	Not changed	KARS			KARS	4.18476	4.43525	4.82947	4.50337	4.67052	4.61653
Q15056	0.292252	4.30891	3.31371	0.0164431	0.212532	-3.12298	Not changed	EIF4H			EIF4H	4.04741	4.21883	4.2221	4.44274	4.45467	4.46769
Q15075	-0.023567	4.24198	-0.0418063	0.968027	0.987555	-6.64796	Not changed	EEA1			EEA1	5.33129	3.71645	3.71356	3.86323	3.76923	5.05814
Q15084	0.134645	5.54954	0.646125	0.542408	0.768805	-6.41721	Not changed	PDIA6			PDIA6	5.2979	5.91521	5.23353	5.71161	5.42772	5.71125
Q15102	-0.0372408	3.389	-0.470703	0.654688	0.827825	-6.52397	Not changed	PAFAH1B3			PAFAH1B3	3.38981	3.4649	3.36815	3.35353	3.35422	3.40339
Q15181	0.25622	4.52173	2.01813	0.0907543	0.382953	-4.87641	Not changed	PPA1			PPA1	4.43911	4.5557	4.18603	4.6696	4.53423	4.74567
Q15185	0.55172	4.75959	1.65496	0.149662	0.464262	-5.35951	P-value >0.05 (>0.5x up)	PTGES3			PTGES3	4.7444	4.96578	3.741	5.10025	4.80276	5.20333
Q15233	0.290485	4.86061	3.64558	0.0110111	0.201458	-2.70117	Not changed	NONO			NONO	4.68627	4.69193	4.76789	4.96945	5.05093	4.99717
Q15276	-0.678676	4.14485	-2.01305	0.0913922	0.382953	-4.88332	P-value >0.05 (>0.5x down)	RABEP1			RABEP1	4.07126	4.45419	4.92712	3.74674	3.29261	4.37718
Q15293	0.204042	5.35893	0.985365	0.362972	0.638863	-6.13283	Not changed	RCN1			RCN1	5.51034	5.45393	4.80645	5.42126	5.37173	5.58985
Q15365	-0.106798	6.49441	-1.11834	0.30672	0.598422	-5.99782	Not changed	PCBP1			PCBP1	6.55235	6.60356	6.4875	6.36275	6.57026	6.39001
Q15382	0.332036	4.08507	1.90016	0.106783	0.418061	-5.0359	Not changed	RHEB			RHEB	3.98678	3.71663	4.05375	4.06411	4.11404	4.57511
Q15386	0.119582	3.27889	1.16041	0.290512	0.585108	-5.95279	Not changed	UBE3C			UBE3C	3.20353	3.13078	3.32299	3.28048	3.26384	3.47172
Q15388	-0.121936	4.91252	-1.08432	0.320378	0.607065	-6.03345	Not changed	TOMM20			TOMM20	4.93838	4.96854	5.01353	4.75597	5.05257	4.7461
Q15393	-0.477967	4.83012	-1.74277	0.132651	0.456548	-5.24513	Not changed	SF3B3			SF3B3	4.76389	4.73797	5.70547	4.50665	4.61211	4.65466
Q15404	-0.0186484	3.72488	-0.0856991	0.934529	0.978508	-6.64475	Not changed	RSU1			RSU1	3.73459	3.87193	3.59609	4.02371	3.25216	3.87079
Q15417	0.0241014	5.08455	0.301678	0.77321	0.902998	-6.59706	Not changed	CNN3			CNN3	5.02059	5.12767	5.06923	5.06241	5.12751	5.09988
Q15424	0.18873	3.6372	0.680552	0.521857	0.756347	-6.3928	Not changed	SAFB			SAFB	4.08105	3.44405	3.10339	3.86117	3.90825	3.42526
Q15427	0.175194	4.70093	2.2377	0.0671356	0.341972	-4.57594	Not changed	SF3B4			SF3B4	4.66021	4.60751	4.57227	4.75698	4.81495	4.79364
Q15436	-0.1379	3.91736	-1.05986	0.330507	0.610878	-6.05862	Not changed	SEC23A			SEC23A	4.08112	3.80302	4.07481	3.77558	3.73785	4.0318
Q15459	-0.0276782	4.43312	-0.169647	0.870934	0.951639	-6.63246	Not changed	SF3A1			SF3A1	4.27974	4.32755	4.73359	4.33045	4.62407	4.30332
Q15582	0.493086	3.23033	1.61976	0.157058	0.4675	-5.40479	Not changed	TGFBI	TGFBI		TGFBI	2.3975	3.28157	3.27229	3.68541	3.6837	3.06151
Q15637	0.312155	3.34496	2.46309	0.0494382	0.30586	-4.26573	Not changed	SF1			SF1	3.01556	3.32744	3.22366	3.41848	3.4135	3.67115
Q15643	0.35849	5.62601	3.50851	0.0129678	0.209249	-2.87339	Not changed	TRIP11			TRIP11	5.40067	5.43106	5.50858	5.8202	5.66103	5.93454
Q15691	-0.0729767	5.28639	-0.635096	0.5491	0.772883	-6.4248	Not changed	MAPRE1			MAPRE1	5.35103	5.44097	5.17663	5.25478	5.12035	5.37458
Q15717	0.114862	4.53846	0.385994	0.712985	0.869848	-6.5644	Not changed	ELAVL1			ELAVL1	4.51605	4.25863	4.6684	4.95481	3.93747	4.89539
Q15738	0.395998	2.82545	3.24054	0.0180039	0.224407	-3.21813	Not changed	NSDHL			NSDHL	2.40256	2.69954	2.78026	3.06398	2.96959	3.03679
Q15785	0.299814	4.69939	2.08621	0.0826363	0.365908	-4.78363	Not changed	TOMM34			TOMM34	4.37896	4.70448	4.565	5.07858	4.69959	4.76971
Q15836	0.0509775	5.10887	0.447031	0.670736	0.839239	-6.53603	Not changed	VAMP3			VAMP3	5.08757	5.13791	5.02466	5.13472	4.96059	5.30777
Q15907	0.102654	4.34846	1.13638	0.299678	0.591051	-5.97864	Not changed	RAB11B			RAB11B	4.36793	4.19322	4.33024	4.37986	4.35418	4.46531
Q15910	0.323661	2.67223	2.00827	0.0919954	0.382953	-4.8898	Not changed	EZH2			EZH2	2.41133	2.66855	2.45132	3.12476	2.59692	2.78049
Q15942	-0.0910992	5.92034	-0.76214	0.475223	0.715428	-6.33071	Not changed	ZYX			ZYX	6.14508	5.84102	5.91158	5.75007	5.98257	5.89174
Q16186	-0.36977	4.47736	-2.22259	0.0685374	0.343857	-4.59671	Not changed	ADRM1			ADRM1	4.617	4.43545	4.93428	4.43998	4.35463	4.0828
Q16204	0.0341841	2.92265	0.176577	0.865724	0.950594	-6.63109	Not changed	CCDC6			CCDC6	2.83616	2.7371	3.14341	3.29956	2.75097	2.76869
Q16222	0.134768	5.17597	1.42888	0.203592	0.511076	-5.64333	Not changed	UAP1			UAP1	5.01939	5.16722	5.13914	5.13868	5.26878	5.32259
Q16401	0.280902	3.39282	1.17772	0.284058	0.582076	-5.93396	Not changed	PSMD5			PSMD5	3.44904	3.50574	2.80235	3.84578	3.32866	3.42538
Q16512	0.0474207	2.6037	0.247605	0.812801	0.922374	-6.61391	Not changed	PKN1			PKN1	2.5433	2.48165	2.71501	2.3267	3.01456	2.54096
Q16513	-0.402101	2.95426	-0.846018	0.430392	0.684732	-6.26095	Not changed	PKN2			PKN2	2.69595	2.53648	4.23349	2.71197	2.4584	3.08925
Q16531	-0.320201	4.54629	-3.50371	0.0130429	0.209249	-2.87947	Not changed	DDB1			DDB1	4.67222	4.70326	4.74368	4.50937	4.31958	4.3296
Q16537	-0.258598	3.28722	-1.61175	0.15879	0.468019	-5.41504	Not changed	PPP2R5E			PPP2R5E	3.4539	3.215	3.58065	3.37253	3.19525	2.90597
Q16543	-0.211977	5.81538	-1.15529	0.292446	0.58522	-5.95833	Not changed	CDC37			CDC37	5.86153	6.04127	5.86131	5.94043	5.86648	5.32126
Q16626	-0.0236388	3.79634	-0.127545	0.902729	0.966673	-6.63963	Not changed	MEA1			MEA1	3.89296	3.78912	3.74241	3.97829	3.99435	3.38093
Q16643	0.20538	4.27729	2.04899	0.0869783	0.379445	-4.83441	Not changed	DBN1			DBN1	4.17601	4.09079	4.25699	4.25136	4.47437	4.41419
Q16658	0.925111	4.03393	7.45889	0.000318282	0.0400191	0.957275	P-value <0.05 (>0.5x up)	FSCN1			FSCN1	3.50344	3.5352	3.67547	4.27883	4.6018	4.60881
Q16666	0.0101686	2.91512	0.0984132	0.92485	0.973379	-6.6434	Not changed	IFI16			IFI16	2.75568	3.05013	2.9243	2.89438	2.9593	2.90693
Q16698	-0.348784	3.57172	-1.83367	0.117038	0.4381	-5.12487	Not changed	DECR1			DECR1	3.6141	3.56357	4.06067	3.14652	3.6422	3.40327
Q16706	1.20748	3.30051	1.96272	0.0979566	0.398268	-4.95155	P-value >0.05 (>0.5x up)	MAN2A1			MAN2A1	2.8339	2.73389	2.52252	2.73845	3.70476	5.26955
Q16720	0.00373158	2.53989	0.0239273	0.981696	0.989723	-6.64864	Not changed	ATP2B3			ATP2B3	2.39279	2.63609	2.58519	2.24254	2.68756	2.69515
Q16822	-0.10447	3.48166	-0.886093	0.410101	0.672581	-6.22561	Not changed	PCK2			PCK2	3.46279	3.53792	3.60099	3.61027	3.24946	3.42856
Q16831	0.327884	3.49456	3.49839	0.0131267	0.209249	-2.88621	Not changed	UPP1			UPP1	3.32016	3.24149	3.43021	3.70131	3.57191	3.70229
Q16851	-0.176995	3.61838	-1.74713	0.131858	0.456407	-5.23941	Not changed	UGP2			UGP2	3.71868	3.79954	3.60241	3.40923	3.56925	3.61118
Q16864	-0.173612	3.2855	-0.65843	0.535004	0.76462	-6.40861	Not changed	ATP6V1F			ATP6V1F	3.61343	3.15645	3.34703	3.75416	2.90334	2.93857
Q29RF7	-0.105784	2.88962	-1.19841	0.276504	0.575809	-5.91123	Not changed	PDS5A			PDS5A	2.99231	2.89067	2.94455	2.82508	2.92923	2.75587
Q2M2I8	-0.0475593	2.51812	-0.523587	0.619571	0.816163	-6.49498	Not changed	AAK1			AAK1	2.5829	2.43544	2.60736	2.50381	2.54896	2.43025
Q2NL82	0.0386795	2.83006	0.477515	0.650107	0.826173	-6.5204	Not changed	TSR1			TSR1	2.76573	2.84719	2.81923	2.79778	2.8432	2.9072
Q2TAL8	0.0254225	2.67405	0.17248	0.868803	0.951597	-6.63191	Not changed	QRICH1			QRICH1	2.77426	2.64921	2.56055	2.54907	2.97088	2.54034
Q2TAM5	-0.0384171	3.25147	-0.387576	0.711875	0.869848	-6.56372	Not changed	RELA			NA	3.22835	3.16269	3.42101	3.24398	3.25963	3.19318
Q2TAY7	0.242947	3.46189	0.599738	0.570897	0.784882	-6.44835	Not changed	SMU1			SMU1	3.44964	3.31815	3.25346	3.07857	4.54525	3.12627
Q2TB90	-1.3975	3.25349	-2.22132	0.0686564	0.343857	-4.59846	P-value >0.05 (>0.5x down)	HKDC1			HKDC1	4.13834	3.30267	4.41571	1.3986	3.7617	2.50391
Q2VIQ3	-0.667732	3.00346	-2.9869	0.0248065	0.243053	-3.55334	P-value <0.05 (>0.5x down)	KIF4B			KIF4B	3.42038	3.12607	3.46552	2.39494	3.13406	2.47978
Q2WGJ9	-0.178316	3.20259	-1.0581	0.331245	0.610878	-6.06041	Not changed	FER1L6			FER1L6	3.03616	3.50663	3.33245	3.15708	3.30073	2.88247
Q32MZ4	-1.03195	3.74334	-2.25846	0.065259	0.339227	-4.5474	P-value >0.05 (>0.5x down)	LRRFIP1			LRRFIP1	3.77288	5.33516	3.66991	3.02253	3.35741	3.30217
Q32P28	-0.162355	3.33744	-1.51773	0.180517	0.493518	-5.53387	Not changed	P3H1			P3H1	3.59089	3.28261	3.38235	3.26227	3.29383	3.21268
Q32P44	-0.0535111	2.48671	-0.474698	0.651999	0.826173	-6.52188	Not changed	EML3			EML3	2.53082	2.34338	2.66619	2.54663	2.42765	2.40557
Q32Q12	0.489552	6.02089	1.50764	0.183008	0.496	-5.54645	Not changed	NME1-NME2			NA	5.54984	6.25755	5.52094	6.44468	5.68032	6.67198
Q3KQU3	-0.528671	3.91656	-1.5633	0.169655	0.480119	-5.47663	P-value >0.05 (>0.5x down)	MAP7D1			MAP7D1	4.35093	3.65387	4.53788	4.20062	3.17562	3.58044
Q3V6T2	0.269172	3.61078	0.755297	0.479021	0.719334	-6.33614	Not changed	CCDC88A			CCDC88A	3.64631	3.7074	3.07487	3.33588	3.40952	4.4907
Q4VC31	0.111993	3.44713	0.866381	0.41999	0.676853	-6.24315	Not changed	CCDC58			CCDC58	3.535	3.15891	3.4795	3.57721	3.53301	3.39917
Q52LJ0	0.117261	3.2743	1.39863	0.21205	0.514398	-5.67987	Not changed	FAM98B			FAM98B	3.15884	3.26173	3.22644	3.39232	3.3411	3.26536
Q53EL6	-0.261846	2.66812	-1.65364	0.149933	0.464302	-5.36122	Not changed	PDCD4			PDCD4	3.13525	2.58844	2.67344	2.55006	2.5148	2.54672
Q53EP0	0.915826	3.0798	3.31301	0.0164572	0.212532	-3.12388	P-value <0.05 (>0.5x up)	FNDC3B			FNDC3B	2.7489	2.57656	2.5402	4.04974	3.6072	2.95619
Q53FA7	0.275604	2.75434	3.2397	0.0180227	0.224407	-3.21922	Not changed	TP53I3			TP53I3	2.60432	2.68577	2.55953	2.94339	2.82564	2.9074
Q562R1	0.215739	7.3978	0.844502	0.431174	0.685368	-6.26226	Not changed	ACTBL2			ACTBL2	7.11967	7.34399	7.40613	6.98411	7.56962	7.96329
Q58FF6	-1.05403	2.88302	-1.38042	0.217296	0.518113	-5.7017	P-value >0.05 (>0.5x down)	HSP90AB4P			NA	5.25505	2.50379	2.47127	2.45689	2.37098	2.24016
Q58FF7	-0.761073	2.97047	-1.15442	0.292773	0.58522	-5.95926	P-value >0.05 (>0.5x down)	HSP90AB3P			NA	2.20101	4.69503	3.157	2.06	3.18995	2.51986
Q58FF8	0.14166	3.01421	0.308319	0.768396	0.902249	-6.59477	Not changed	HSP90AB2P			NA	2.25376	3.13401	3.44237	3.30353	2.2708	3.68079
Q58FG1	-0.503917	2.7695	-3.09431	0.021633	0.239441	-3.41041	P-value <0.05 (>0.5x down)	HSP90AA4P			NA	3.09155	2.7513	3.22153	2.35121	2.71767	2.48375
Q59FY4	0.0117611	3.06644	0.070136	0.946394	0.981292	-6.64614	Not changed	ACACA			NA	2.90806	2.95858	3.31505	2.94901	3.33368	2.93428
Q5BKZ1	-0.23135	3.04198	-0.88229	0.411995	0.673711	-6.22902	Not changed	ZNF326			ZNF326	2.80257	2.90896	3.76143	3.00181	2.86655	2.91055
Q5JRA6	-0.283868	2.77827	-1.62037	0.156926	0.4675	-5.404	Not changed	MIA3			MIA3	3.21813	2.84379	2.69869	2.86682	2.53653	2.50566
Q5JRC6	0.0931422	2.85253	1.09339	0.316688	0.606647	-6.02402	Not changed	PHF6			NA	2.82691	2.86316	2.72781	2.9374	2.83734	2.92255
Q5JRX3	0.0707122	3.29721	0.672041	0.526889	0.75911	-6.39894	Not changed	PITRM1			PITRM1	3.39321	3.26003	3.13232	3.25914	3.43016	3.30839
Q5JSH3	-0.02647	3.3126	-0.216487	0.835872	0.936095	-6.62214	Not changed	WDR44			WDR44	3.19457	3.36236	3.42058	3.48244	3.15223	3.26344
Q5JSZ5	0.269677	2.76729	1.09365	0.316583	0.606647	-6.02375	Not changed	PRRC2B			PRRC2B	2.79446	2.81659	2.28631	2.54173	3.32372	2.84094
Q5JTH9	0.295722	3.53058	1.72101	0.136682	0.457423	-5.27365	Not changed	RRP12			RRP12	3.43925	3.18833	3.52058	3.98097	3.6172	3.43716
Q5JTJ3	-0.0295023	2.88829	-0.250721	0.810501	0.921515	-6.61303	Not changed	COA6			COA6	2.97434	2.81904	2.91573	3.00026	2.6727	2.94765
Q5JTZ9	-0.370048	2.73135	-1.69859	0.140961	0.458294	-5.30293	Not changed	AARS2			AARS2	2.64334	2.70036	3.40542	2.46396	2.62109	2.55393
Q5M775	0.590588	3.33327	1.29851	0.242379	0.550357	-5.79801	P-value >0.05 (>0.5x up)	SPECC1			SPECC1	2.78666	3.466	2.86126	3.89797	2.65648	4.33123
Q5RKV6	0.18225	3.32069	1.06734	0.327384	0.610139	-6.05097	Not changed	EXOSC6			EXOSC6	3.05599	3.26526	3.36744	3.08546	3.57815	3.57184
Q5SRE5	-0.00376447	2.86991	-0.0275134	0.978954	0.989723	-6.64853	Not changed	NUP188			NUP188	2.84933	2.69714	3.06891	2.99951	2.90644	2.69814
Q5SW79	0.237154	3.2017	1.12251	0.305081	0.597954	-5.9934	Not changed	CEP170			CEP170	3.09273	3.4493	2.70735	3.35359	3.4916	3.11565
Q5T092	0.532841	4.52653	1.88602	0.108886	0.419854	-5.05488	P-value >0.05 (>0.5x up)	RER1			NA	4.08979	3.89753	4.793	4.62419	5.17152	4.58314
Q5T123	-0.082429	5.30676	-0.383337	0.714852	0.869848	-6.56555	Not changed	SH3BGRL3			NA	5.03985	5.31443	5.68963	4.98478	5.28161	5.53024
Q5T1M5	0.1585	2.61117	1.48123	0.189685	0.496	-5.5792	Not changed	FKBP15			FKBP15	2.58204	2.58327	2.43045	2.60748	2.84838	2.6154
Q5T2B5	-0.0203082	3.12245	-0.164781	0.874596	0.952666	-6.6334	Not changed	CUL2			NA	2.97613	3.05448	3.36719	3.09756	3.12892	3.1104
Q5T6F2	0.116093	2.87941	0.490928	0.641136	0.821814	-6.51322	Not changed	UBAP2			UBAP2	2.77678	3.23774	2.44957	3.21414	2.70027	2.89795
Q5T6V5	-0.605106	3.91137	-0.546213	0.604869	0.809955	-6.48172	P-value >0.05 (>0.5x down)	C9orf64			C9orf64	3.12601	3.28857	6.2272	2.86159	5.383	2.58187
Q5T890	0.639095	3.86112	0.539504	0.609207	0.814194	-6.48571	P-value >0.05 (>0.5x up)	ERCC6L2			ERCC6L2	2.80838	2.40736	5.40897	2.39295	6.14975	3.9993
Q5T9A4	0.36117	3.17106	2.12546	0.0782972	0.362217	-4.72996	Not changed	ATAD3B			ATAD3B	3.02921	3.2572	2.68502	3.5169	3.24922	3.28881
Q5T9S5	0.670093	2.63593	2.16199	0.0744683	0.359897	-4.6799	P-value >0.05 (>0.5x up)	CCDC18			CCDC18	2.19985	2.22421	2.4786	3.58569	2.97192	2.35532
Q5TCS8	0.0840243	2.90812	0.409451	0.696605	0.859018	-6.55396	Not changed	AK9			AK9	2.78024	2.75267	3.0654	2.62097	2.88798	3.34144
Q5TCU3	-0.326756	4.87483	-1.79877	0.122806	0.446635	-5.17125	Not changed	TPM2	TPM2		TPM2	5.30459	5.09565	4.71439	4.9199	4.60296	4.61151
Q5TFE4	0.045307	3.10436	0.506734	0.630649	0.817749	-6.50453	Not changed	NT5DC1			NT5DC1	3.01491	3.02808	3.20212	3.11827	3.14251	3.12025
Q5THK1	-0.477347	3.63491	-1.26316	0.253981	0.556498	-5.83858	Not changed	PRR14L			PRR14L	4.1236	3.87824	3.61891	3.92224	2.55124	3.71523
Q5TZA2	-0.0639439	4.33106	-0.224642	0.829807	0.932233	-6.62008	Not changed	CROCC			CROCC	4.07229	4.54143	4.47537	4.76536	3.73741	4.39448
Q5VTR2	0.329371	3.14723	1.8711	0.111151	0.425148	-5.07488	Not changed	RNF20			RNF20	2.77143	2.99791	3.17829	3.60773	3.0863	3.24171
Q5VYK3	-0.148902	3.02446	-0.685303	0.51906	0.754806	-6.38935	Not changed	ECPAS			ECPAS	2.94622	2.81731	3.5332	3.17283	2.88803	2.78916
Q5VZE5	0.153237	2.63588	1.16168	0.290034	0.58502	-5.95141	Not changed	NAA35			NAA35	2.44079	2.74679	2.4902	2.64643	2.89593	2.59513
Q5VZK9	-0.239017	2.81108	-0.899256	0.403595	0.668186	-6.21373	Not changed	CARMIL1			CARMIL1	3.09992	3.3088	2.38303	2.61239	2.95233	2.50998
Q63ZY3	0.0555452	2.52226	0.736285	0.489681	0.730448	-6.35102	Not changed	KANK2			KANK2	2.50767	2.48617	2.48963	2.53882	2.53029	2.58101
Q66K74	0.343837	2.70679	2.70893	0.035616	0.281865	-3.92884	Not changed	MAP1S			MAP1S	2.75036	2.46444	2.38982	2.95812	2.76024	2.91778
Q68D06	-0.637192	2.6112	-2.47868	0.0484107	0.305016	-4.24428	P-value <0.05 (>0.5x down)	SLFN13			SLFN13	3.03934	3.38212	2.36794	2.30889	2.2317	2.33724
Q6DD88	-0.122021	4.08167	-1.51414	0.181398	0.49392	-5.53835	Not changed	ATL3			ATL3	4.20922	4.12121	4.0976	4.005	4.05667	4.0003
Q6FI81	-0.114733	3.35296	-1.27702	0.249374	0.552465	-5.82275	Not changed	CIAPIN1			CIAPIN1	3.48045	3.31995	3.43057	3.23466	3.36981	3.2823
Q6IQ22	-0.161615	2.88601	-0.608365	0.565531	0.782405	-6.44271	Not changed	RAB12			RAB12	3.22833	3.21577	2.45634	2.57671	3.15275	2.68614
Q6NUK1	-0.0752376	3.38367	-0.304802	0.770944	0.902286	-6.59599	Not changed	SLC25A24			SLC25A24	3.35971	3.11871	3.78546	3.7257	3.00082	3.31163
Q6NYC8	0.404169	3.14456	2.70441	0.0358289	0.281865	-3.935	Not changed	PPP1R18			PPP1R18	2.93037	3.02679	2.87028	3.60483	3.35383	3.08128
Q6NZI2	-0.574072	5.18431	-2.69119	0.0364601	0.28523	-3.95303	P-value <0.05 (>0.5x down)	CAVIN1			CAVIN1	5.45762	5.6937	5.26273	5.31536	4.68189	4.69458
Q6NZY4	0.045684	2.56306	0.55236	0.600909	0.80646	-6.47803	Not changed	ZCCHC8			ZCCHC8	2.55697	2.55236	2.51131	2.63	2.50151	2.62618
Q6P2E9	-0.205252	3.62273	-0.753984	0.479752	0.719828	-6.33718	Not changed	EDC4			EDC4	3.56423	3.45043	4.16142	3.97773	3.24838	3.33421
Q6P452	-0.193805	3.99802	-2.30236	0.0614665	0.328637	-4.48698	Not changed	ANXA4			ANXA4	4.17852	4.07319	4.03306	3.91899	3.92656	3.8578
Q6P5Z2	-0.0972097	2.35457	-1.21169	0.271747	0.574649	-5.89651	Not changed	PKN3			PKN3	2.3373	2.42267	2.44956	2.29603	2.28504	2.33683
Q6P6C2	-0.0675917	2.96992	-0.588345	0.578031	0.790758	-6.45569	Not changed	ALKBH5			ALKBH5	2.87862	2.97966	3.15288	2.79483	3.00877	3.00479
Q6P996	-0.166976	2.92525	-1.62828	0.155235	0.4675	-5.39385	Not changed	PDXDC1			PDXDC1	3.05294	2.84541	3.12786	2.85062	2.80847	2.8662
Q6P9B6	-0.00259489	3.33414	-0.0216161	0.983464	0.989723	-6.6487	Not changed	MEAK7			MEAK7	3.30457	3.20804	3.49369	3.4875	3.23209	3.27893
Q6PIU2	-0.0129113	4.15308	-0.0609645	0.953393	0.983223	-6.64683	Not changed	NCEH1			NCEH1	4.26446	4.41051	3.80363	4.4603	4.01605	3.96351
Q6PKG0	-0.105696	3.67556	-0.528758	0.616193	0.815335	-6.492	Not changed	LARP1			LARP1	3.8357	3.96091	3.38861	3.33391	3.7702	3.76402
Q6RW13	0.54394	3.32569	6.92643	0.00047438	0.0447665	0.561713	P-value <0.05 (>0.5x up)	AGTRAP			AGTRAP	3.0779	3.01169	3.07157	3.64025	3.55935	3.59338
Q6S8J3	-0.793718	4.5795	-5.49038	0.0015948	0.086671	-0.674092	P-value <0.05 (>0.5x down)	POTEE			POTEE	4.81606	5.25109	4.86194	4.12764	4.30513	4.11516
Q6TFL3	-0.325526	2.79372	-1.12234	0.305147	0.597954	-5.99358	Not changed	CCDC171			CCDC171	2.68747	2.60249	3.5795	2.64344	2.3876	2.86184
Q6UN15	-0.0971584	2.71018	-0.571553	0.588642	0.796772	-6.46627	Not changed	FIP1L1			FIP1L1	2.82619	2.69147	2.75862	2.88543	2.79835	2.30102
Q6UXN9	0.0576097	2.88948	0.295472	0.777718	0.905486	-6.59916	Not changed	WDR82			WDR82	3.10341	2.72471	2.75391	3.23384	2.60124	2.91978
Q6WKZ4	-0.729737	4.44904	-0.943763	0.38218	0.657834	-6.17259	P-value >0.05 (>0.5x down)	RAB11FIP1			RAB11FIP1	5.19434	5.12151	4.12587	5.70145	2.71592	3.83514
Q6Y7W6	-0.467088	3.01416	-2.4724	0.0488218	0.305016	-4.25292	Not changed	GIGYF2			GIGYF2	3.61329	3.23015	2.89968	2.7567	2.71412	2.87103
Q6YP21	0.131747	3.381	0.622053	0.55708	0.776145	-6.43362	Not changed	KYAT3			KYAT3	3.35149	3.12329	3.4706	3.03306	3.7773	3.53027
Q6ZMW3	0.104981	4.45587	0.176343	0.8659	0.950594	-6.63114	Not changed	EML6			EML6	5.34375	4.41943	3.44695	3.57753	4.99175	4.95579
Q6ZN40	-0.0321069	3.68699	-0.227311	0.827825	0.931173	-6.6194	Not changed	TPM1			TPM1	3.63946	3.6872	3.78248	3.45325	3.93264	3.62693
Q6ZP82	0.0313235	3.00528	0.0899271	0.931309	0.976814	-6.64432	Not changed	CCDC141			CCDC141	2.47775	2.92606	3.56503	2.48611	3.32576	3.25095
Q6ZS17	0.0407921	2.94481	0.178628	0.864184	0.950594	-6.63068	Not changed	RIPOR1			RIPOR1	2.78908	2.65205	3.3321	2.89859	2.72546	3.27155
Q70UQ0	0.444263	3.74506	2.36129	0.0567347	0.325925	-4.40585	Not changed	IKBIP			IKBIP	3.6971	3.7627	3.10899	3.97919	3.90524	4.01715
Q71RC2	0.0832792	2.49171	0.864421	0.420983	0.676853	-6.24488	Not changed	LARP4			LARP4	2.36401	2.49217	2.49404	2.42896	2.64114	2.52995
Q71U36	0.152075	2.33678	1.75407	0.130605	0.455892	-5.23028	Not changed	TUBA1A			TUBA1A	2.20191	2.34914	2.23116	2.45687	2.35273	2.42885
Q7KZ85	-0.0551529	2.83503	-0.230579	0.8254	0.929941	-6.61854	Not changed	SUPT6H			SUPT6H	2.56925	3.31525	2.70331	3.11351	2.69061	2.61823
Q7KZF4	-0.043277	4.97873	-0.43449	0.679316	0.845295	-6.54217	Not changed	SND1			SND1	5.06497	5.04583	4.8903	4.96043	5.05776	4.85309
Q7L014	-0.272818	3.68016	-2.03978	0.0880889	0.38006	-4.84696	Not changed	DDX46			DDX46	3.57535	4.03516	3.8392	3.50922	3.59128	3.53075
Q7L0Y3	0.00349034	3.37562	0.0251895	0.980731	0.989723	-6.6486	Not changed	TRMT10C			TRMT10C	3.38144	3.27686	3.46333	3.36698	3.61072	3.1544
Q7L1Q6	0.281477	3.73101	2.60904	0.040658	0.29199	-4.06534	Not changed	BZW1			BZW1	3.55398	3.52069	3.69615	3.97818	3.71798	3.91909
Q7L2E3	-0.196908	3.63267	-0.301219	0.773543	0.902998	-6.59721	Not changed	DHX30			DHX30	3.95539	2.73129	4.50669	3.51864	4.56563	2.51838
Q7L2H7	0.133148	3.54077	0.505948	0.631168	0.817749	-6.50497	Not changed	EIF3M			EIF3M	3.3447	4.03151	3.04639	3.73551	3.41795	3.66858
Q7L576	0.22784	3.37303	1.15661	0.291944	0.58522	-5.95689	Not changed	CYFIP1			CYFIP1	3.13783	3.07056	3.56895	3.65468	3.1713	3.63488
Q7RTV0	0.0955643	3.25815	1.10875	0.310519	0.601903	-6.00793	Not changed	PHF5A			PHF5A	3.23017	3.11809	3.28284	3.26295	3.33857	3.31628
Q7Z2W4	0.0164995	3.67254	0.17437	0.867382	0.951203	-6.63154	Not changed	ZC3HAV1			ZC3HAV1	3.7422	3.53418	3.71649	3.70622	3.71297	3.62317
Q7Z3B4	0.0617918	3.22092	0.425475	0.685517	0.849835	-6.54649	Not changed	NUP54			NUP54	3.17359	3.38908	3.0074	3.42102	3.27298	3.06146
Q7Z3E2	-0.517258	3.40012	-1.31276	0.237836	0.546017	-5.78148	P-value >0.05 (>0.5x down)	CCDC186			CCDC186	4.15335	3.50425	3.31865	3.54983	2.34735	3.5273
Q7Z406	1.16168	4.12224	8.81025	0.000127542	0.0285853	1.83594	P-value <0.05 (>0.5x up)	MYH14			MYH14	3.72393	3.34493	3.55535	4.55754	4.74632	4.8054
Q7Z417	-0.0557903	3.24112	-0.70484	0.507667	0.742452	-6.37493	Not changed	NUFIP2			NUFIP2	3.27728	3.30918	3.22057	3.17301	3.24725	3.2194
Q7Z434	-0.295162	3.50211	-2.85277	0.0294982	0.259634	-3.73361	Not changed	MAVS			MAVS	3.78494	3.4985	3.66564	3.34325	3.31177	3.40857
Q7Z460	0.0325803	2.52193	0.383844	0.714496	0.869848	-6.56533	Not changed	CLASP1			CLASP1	2.47658	2.54017	2.50018	2.63148	2.48558	2.49761
Q7Z6G8	0.216812	2.92776	1.97537	0.0962635	0.395379	-4.93443	Not changed	ANKS1B			ANKS1B	2.78598	2.70256	2.96952	3.04938	3.13114	2.92797
Q7Z794	-0.295701	3.67334	-0.620386	0.558105	0.776145	-6.43474	Not changed	KRT77			KRT77	4.45306	4.31705	2.69345	3.46033	3.70992	3.40621
Q7Z7L1	0.568049	3.67127	1.1043	0.312299	0.602312	-6.01262	P-value >0.05 (>0.5x up)	SLFN11			SLFN11	3.35734	3.59901	3.2054	5.14773	3.14671	3.57145
Q86SX6	0.178908	2.86663	1.81543	0.120019	0.442785	-5.14914	Not changed	GLRX5			GLRX5	2.83551	2.67434	2.82168	3.06743	2.93853	2.8623
Q86TB9	-0.287605	2.83816	-2.49483	0.0473706	0.302262	-4.22208	Not changed	PATL1			PATL1	3.00018	3.15784	2.78788	2.6953	2.68141	2.70638
Q86TI2	0.0157125	2.81969	0.161499	0.877069	0.952666	-6.63401	Not changed	DPP9			DPP9	2.70906	2.95237	2.77407	2.77938	2.84636	2.8569
Q86U42	-0.18513	3.02113	-1.14467	0.29649	0.587853	-5.96976	Not changed	PABPN1			PABPN1	3.12843	3.37332	2.83935	3.09074	2.82282	2.87214
Q86UE4	0.172163	3.16993	1.68491	0.143635	0.458294	-5.32072	Not changed	MTDH			MTDH	3.13004	3.19604	2.92548	3.25886	3.2092	3.29998
Q86UP2	0.38882	5.08118	2.55782	0.0435342	0.301204	-4.13556	Not changed	KTN1			KTN1	5.15959	4.82426	4.67646	5.3188	5.37867	5.1293
Q86V21	0.48611	3.1262	1.69165	0.142312	0.458294	-5.31196	Not changed	AACS			AACS	2.60379	2.54823	3.49742	3.61745	3.13379	3.35654
Q86V48	-0.391015	3.32407	-1.20131	0.275461	0.575451	-5.90803	Not changed	LUZP1			LUZP1	3.6636	2.80052	4.09462	3.25374	3.08019	3.05176
Q86V81	0.0336234	4.51163	0.185038	0.859373	0.950559	-6.62934	Not changed	ALYREF			ALYREF	4.31413	4.80419	4.36614	4.53169	4.74996	4.30368
Q86VM9	-0.0860988	2.7895	-0.762926	0.474788	0.715428	-6.33008	Not changed	ZC3H18			ZC3H18	2.70623	2.8226	2.96882	2.6667	2.88672	2.68594
Q86VP6	-0.113269	4.69007	-0.574615	0.586699	0.795588	-6.46436	Not changed	CAND1			CAND1	4.80626	4.90219	4.53167	4.74946	4.8934	4.25745
Q86VS8	-0.164138	2.70433	-1.42707	0.204088	0.511076	-5.64552	Not changed	HOOK3			HOOK3	2.82374	2.8862	2.64926	2.77787	2.51112	2.57779
Q86W92	0.0436298	2.73652	0.22492	0.829601	0.932233	-6.62001	Not changed	PPFIBP1			PPFIBP1	2.87047	2.32655	2.94708	2.68484	2.95069	2.63946
Q86XZ4	0.0635928	3.12649	0.176257	0.865965	0.950594	-6.63116	Not changed	SPATS2			SPATS2	3.83682	2.724	2.72327	3.51647	3.1902	2.7682
Q86Y46	1.36164	3.18577	1.74936	0.131453	0.455892	-5.23647	P-value >0.05 (>0.5x up)	KRT73			KRT73	2.70002	2.42267	2.39217	3.60964	5.60392	2.38622
Q86YA3	1.66868	3.9125	2.64749	0.0386326	0.28742	-4.01273	P-value <0.05 (>0.5x up)	ZGRF1			ZGRF1	3.59268	3.47157	2.17024	5.75016	3.64246	4.84791
Q86YP4	0.0316485	3.23	0.215586	0.836543	0.936095	-6.62236	Not changed	GATAD2A			GATAD2A	3.13708	3.05534	3.45012	3.16803	3.13189	3.43755
Q8IVD9	0.147246	2.78433	0.909266	0.3987	0.667172	-6.20461	Not changed	NUDCD3			NUDCD3	2.66839	2.72086	2.74287	2.59576	2.79142	3.18667
Q8IVL5	0.0294839	2.77734	0.272475	0.794507	0.913651	-6.60656	Not changed	P3H2			P3H2	2.85764	2.84244	2.58771	2.75944	2.74672	2.87007
Q8IVM0	0.486565	2.94471	5.07194	0.00237238	0.101278	-1.08714	Not changed	CCDC50			CCDC50	2.7778	2.55663	2.76984	3.17876	3.16678	3.21843
Q8IWE2	-0.125119	2.76351	-1.38378	0.216319	0.518113	-5.69768	Not changed	FAM114A1			FAM114A1	2.83324	2.92272	2.72224	2.72259	2.72844	2.65182
Q8IWJ2	-0.722803	3.06084	-1.03619	0.340556	0.619747	-6.0826	P-value >0.05 (>0.5x down)	GCC2			GCC2	4.97272	2.34274	2.95127	2.21796	2.68037	3.19998
Q8IWY7	-0.309611	2.3791	-1.95526	0.0989692	0.401474	-4.96164	Not changed	TTBK2			TTBK2	2.36472	2.87283	2.36416	2.24892	2.19307	2.23087
Q8IX01	-0.0494859	3.16399	-0.111477	0.91492	0.970654	-6.64183	Not changed	SUGP2			SUGP2	4.01937	3.02763	2.51921	3.71832	2.71815	2.98129
Q8IX12	0.383128	3.39917	1.11462	0.30819	0.599984	-6.00175	Not changed	CCAR1			CCAR1	3.08236	3.10574	3.43472	3.04575	3.37454	4.35191
Q8IY81	0.0570525	3.64732	0.599633	0.570962	0.784882	-6.44842	Not changed	FTSJ3			FTSJ3	3.61863	3.53061	3.70715	3.65516	3.77388	3.5985
Q8IYB3	-0.00365094	3.94867	-0.0213715	0.983651	0.989723	-6.6487	Not changed	SRRM1			SRRM1	3.79038	4.19601	3.8651	3.75154	3.87128	4.21772
Q8IYS1	-0.153455	3.23153	-1.07298	0.32504	0.608348	-6.04516	Not changed	PM20D2			PM20D2	3.5414	3.1458	3.23758	2.9806	3.27039	3.21343
Q8IYT4	-0.343985	2.47147	-1.7787	0.126249	0.453636	-5.19781	Not changed	KATNAL2			KATNAL2	2.86502	2.84922	2.21616	2.29724	2.232	2.36921
Q8IZL8	0.17776	2.93874	1.81961	0.119328	0.442058	-5.14358	Not changed	PELP1			PELP1	2.75113	2.89696	2.90147	2.92779	3.13404	3.02101
Q8N0X7	0.0591283	3.21324	0.329423	0.753174	0.892559	-6.58716	Not changed	SPART			SPART	3.15289	3.29965	3.09849	2.918	3.23568	3.57474
Q8N163	0.19599	3.90744	0.677619	0.523588	0.756481	-6.39492	Not changed	CCAR2			CCAR2	3.62785	4.20553	3.59496	3.47135	4.39618	4.14879
Q8N1F7	0.244971	3.70184	1.4197	0.206125	0.513258	-5.65446	Not changed	NUP93			NUP93	3.52491	3.54768	3.66547	4.18273	3.72134	3.5689
Q8N1G2	-0.477418	3.02803	-1.23059	0.265101	0.569254	-5.8754	Not changed	CMTR1			CMTR1	2.78759	2.88925	4.12337	2.63141	3.13751	2.59904
Q8N1G4	0.112902	4.24682	0.661188	0.533353	0.76382	-6.40666	Not changed	LRRC47			LRRC47	4.14037	4.01448	4.41626	4.54591	4.31875	4.04515
Q8N1N4	-0.509351	2.53933	-3.80933	0.00909121	0.181117	-2.49925	P-value <0.05 (>0.5x down)	KRT78			KRT78	2.71426	2.65287	3.01488	2.43507	2.23194	2.18696
Q8N3D4	-0.136817	2.94141	-1.01906	0.347985	0.627703	-6.09973	Not changed	EHBP1L1			EHBP1L1	3.05135	2.77196	3.20616	2.96848	2.84513	2.80541
Q8N4C6	-0.694281	3.96089	-1.2161	0.270184	0.573981	-5.8916	P-value >0.05 (>0.5x down)	NIN			NIN	4.25828	4.36405	4.30177	3.29576	4.93234	2.61314
Q8N4C8	-0.194649	2.44145	-0.937075	0.385341	0.659272	-6.17887	Not changed	MINK1			MINK1	2.92343	2.23923	2.45366	2.35691	2.12642	2.54906
Q8N766	-0.0227405	2.93778	-0.126367	0.903622	0.966673	-6.6398	Not changed	EMC1			EMC1	2.89621	2.88857	3.06269	3.25445	2.59196	2.93283
Q8N9T8	0.239985	2.83466	1.49644	0.185811	0.496	-5.56036	Not changed	KRI1			KRI1	2.67492	2.72825	2.74083	2.71253	3.28699	2.86443
Q8NB25	-0.235509	2.82759	-0.529897	0.615451	0.814995	-6.49134	Not changed	FAM184A			FAM184A	2.2205	2.7847	3.83081	3.12847	2.7327	2.26833
Q8NBJ5	0.231691	4.03589	2.33262	0.0589871	0.32704	-4.44532	Not changed	COLGALT1			COLGALT1	3.97427	3.8648	3.92107	4.00947	4.25804	4.18771
Q8NBS9	-0.841877	4.91144	-1.39511	0.213056	0.514398	-5.68411	P-value >0.05 (>0.5x down)	TXNDC5			TXNDC5	4.7891	4.45583	6.7522	4.26907	4.73014	4.47229
Q8NBX0	0.550442	2.69861	3.86838	0.00849287	0.176833	-2.42747	P-value <0.05 (>0.5x up)	SCCPDH			SCCPDH	2.20929	2.52462	2.53625	3.12375	3.01827	2.77946
Q8NC51	0.269702	5.37743	1.80114	0.122405	0.446534	-5.1681	Not changed	SERBP1			SERBP1	5.09935	5.07045	5.55792	5.48977	5.51981	5.52725
Q8NC56	0.206213	2.61394	1.76227	0.129139	0.455678	-5.21949	Not changed	LEMD2			LEMD2	2.48163	2.69534	2.35552	2.67625	2.81264	2.66224
Q8NCX0	-0.179027	3.21307	-0.48817	0.642975	0.822123	-6.51471	Not changed	CCDC150			CCDC150	2.48925	3.8451	3.57339	2.89303	3.37496	3.10268
Q8NE71	-0.454089	4.25792	-5.42666	0.00169185	0.086671	-0.735331	Not changed	ABCF1			ABCF1	4.50647	4.46893	4.47949	3.94036	4.08931	4.06295
Q8NEM2	-0.385945	5.39282	-2.89729	0.0278425	0.254702	-3.67358	Not changed	SHCBP1			SHCBP1	5.6875	5.48755	5.58231	4.99893	5.18141	5.41918
Q8NFH4	-0.191198	2.98084	-2.11766	0.0791407	0.363844	-4.74064	Not changed	NUP37			NUP37	3.1548	2.98092	3.0936	2.94655	2.81991	2.88926
Q8NFH5	-0.0381812	3.1022	-0.386999	0.71228	0.869848	-6.56397	Not changed	NUP35			NUP35	2.98073	3.21009	3.17304	3.10438	3.13016	3.01479
Q8NFW8	-0.019572	3.03445	-0.110799	0.915435	0.970654	-6.64192	Not changed	CMAS			CMAS	3.13421	2.932	3.06651	2.66045	3.27084	3.14272
Q8NHU6	-0.125247	2.61494	-1.33592	0.230616	0.534231	-5.7544	Not changed	TDRD7			TDRD7	2.64603	2.75422	2.63245	2.65491	2.4532	2.54884
Q8TAQ2	0.272371	3.67172	0.770283	0.470732	0.714138	-6.3242	Not changed	SMARCC2			SMARCC2	3.6667	3.38586	3.55403	4.63313	3.37982	3.41076
Q8TAT6	0.304524	3.06914	1.92322	0.10344	0.410328	-5.00487	Not changed	NPLOC4			NPLOC4	2.99323	3.13374	2.62367	3.20031	3.10077	3.36313
Q8TBC4	0.167105	2.84687	0.729916	0.493289	0.730964	-6.35593	Not changed	UBA3			UBA3	2.36563	3.25863	2.66569	2.96157	2.94888	2.88082
Q8TC07	-0.171343	3.4692	-0.376808	0.719447	0.871413	-6.56833	Not changed	TBC1D15			TBC1D15	2.5918	3.59245	4.48037	3.42289	3.35178	3.37592
Q8TC12	0.243672	3.84318	2.09163	0.0820229	0.365839	-4.77623	Not changed	RDH11			RDH11	3.54929	3.69084	3.9239	3.96484	3.97483	3.95537
Q8TCJ2	0.0279005	3.25032	0.338701	0.74652	0.888325	-6.58367	Not changed	STT3B			STT3B	3.15675	3.24614	3.30622	3.26037	3.25823	3.27421
Q8TCS8	-0.537526	3.37837	-1.077	0.323384	0.608032	-6.04103	P-value >0.05 (>0.5x down)	PNPT1			PNPT1	2.72591	4.637	3.57849	3.57804	2.90488	2.8459
Q8TCT9	0.17056	3.88704	1.5784	0.166194	0.477541	-5.45751	Not changed	HM13			HM13	3.86237	3.87448	3.66843	3.87198	4.10334	3.94164
Q8TDB6	-0.518834	2.90914	-3.14435	0.0203082	0.237	-3.3443	P-value <0.05 (>0.5x down)	DTX3L			DTX3L	3.00855	3.03181	3.46532	2.51897	2.58274	2.84747
Q8TDI0	-1.47681	3.12198	-7.39311	0.000333932	0.0400191	0.91005	P-value <0.05 (>0.5x down)	CHD5			CHD5	4.16503	3.6173	3.79883	2.69961	2.21683	2.23429
Q8TDM6	-0.601556	2.88945	-1.16879	0.287371	0.584332	-5.94369	P-value >0.05 (>0.5x down)	DLG5			DLG5	4.32268	2.4072	2.8408	2.49902	2.26288	3.0041
Q8TEA8	0.117912	3.43525	0.942954	0.382562	0.657834	-6.17335	Not changed	DTD1			DTD1	3.46799	3.23963	3.42126	3.36273	3.42754	3.69234
Q8TEQ6	0.194324	3.20407	0.80942	0.449561	0.697262	-6.2921	Not changed	GEMIN5			GEMIN5	2.8353	2.93773	3.54768	3.16342	3.1074	3.63287
Q8TEX9	0.751967	3.47564	2.74726	0.0338624	0.276642	-3.87665	P-value <0.05 (>0.5x up)	IPO4			IPO4	3.06369	3.106	3.12928	3.97604	4.33316	3.24567
Q8WU90	0.0981776	3.24356	1.29478	0.243579	0.550357	-5.80231	Not changed	ZC3H15			ZC3H15	3.15781	3.22152	3.20407	3.30046	3.28945	3.28802
Q8WUA2	0.393412	2.86869	1.76429	0.128779	0.455678	-5.21682	Not changed	PPIL4			PPIL4	2.59921	2.971	2.44574	2.6844	3.37688	3.1349
Q8WUF5	-0.607075	3.47542	-2.80759	0.0312882	0.26585	-3.79475	P-value <0.05 (>0.5x down)	PPP1R13L			PPP1R13L	4.08446	3.293	3.9594	3.19379	3.11752	3.20433
Q8WUM0	0.25487	2.85889	2.51663	0.0460041	0.302262	-4.19212	Not changed	NUP133			NUP133	2.59319	2.84152	2.75966	3.02764	3.02776	2.90358
Q8WUM4	-0.0604958	5.26536	-0.345794	0.741449	0.886279	-6.58093	Not changed	PDCD6IP			PDCD6IP	5.36365	5.54324	4.97993	5.42927	5.11646	5.1596
Q8WUX9	-0.123887	2.82627	-1.44163	0.200119	0.509734	-5.6278	Not changed	CHMP7			CHMP7	2.92716	2.82822	2.90926	2.6781	2.81364	2.80124
Q8WVC2	0.29642	4.96078	1.3804	0.217301	0.518113	-5.70172	Not changed	RPS21			NA	4.87345	4.97886	4.58541	4.69128	5.22807	5.40764
Q8WVM8	0.105906	3.55271	0.355356	0.734636	0.882843	-6.57716	Not changed	SCFD1			SCFD1	3.37904	3.79703	3.3232	4.24004	3.32365	3.2533
Q8WW12	-0.378124	4.24183	-2.10936	0.0800486	0.363941	-4.752	Not changed	PCNP			PCNP	4.38823	4.30791	4.59653	3.69505	4.21867	4.24457
Q8WWM7	-0.370474	3.7885	-2.98131	0.024985	0.243053	-3.56081	Not changed	ATXN2L			ATXN2L	4.09391	3.76871	4.0586	3.5109	3.57235	3.72655
Q8WX93	0.0187072	3.36728	0.079475	0.939272	0.979018	-6.64534	Not changed	PALLD			PALLD	3.11762	3.85318	3.103	3.50142	3.47552	3.15297
Q8WXX5	0.267243	3.74274	1.2068	0.273489	0.57526	-5.90194	Not changed	DNAJC9			DNAJC9	3.92505	3.64974	3.25257	4.20067	3.69882	3.72959
Q92522	-0.72437	3.27758	-5.87371	0.00112919	0.0713411	-0.317845	P-value <0.05 (>0.5x down)	H1FX			H1FX	3.43163	3.7473	3.74035	2.82056	2.90035	3.02526
Q92526	0.898543	3.47928	1.50366	0.183999	0.496	-5.55139	P-value >0.05 (>0.5x up)	CCT6B			CCT6B	4.14586	2.66605	2.27812	3.04349	4.31858	4.42359
Q92538	-0.208418	3.2574	-1.62122	0.156743	0.4675	-5.40291	Not changed	GBF1			GBF1	3.5064	3.11385	3.46457	3.09524	3.17945	3.18488
Q92572	-0.0411533	3.00833	-0.521853	0.620706	0.816163	-6.49598	Not changed	AP3S1			AP3S1	3.06698	3.04074	2.979	2.94991	3.0167	2.99666
Q92576	1.5104	2.91082	2.84419	0.0298297	0.259634	-3.74522	P-value <0.05 (>0.5x up)	PHF3			PHF3	2.28648	1.97459	2.2058	2.70637	3.43077	4.86092
Q92597	0.608213	4.03854	4.62925	0.00370229	0.120171	-1.55318	P-value <0.05 (>0.5x up)	NDRG1			NDRG1	3.76488	3.86027	3.57816	4.26492	4.54626	4.21676
Q92598	-0.0604963	4.93376	-0.582905	0.581456	0.793418	-6.45914	Not changed	HSPH1			HSPH1	4.86437	5.02164	5.00601	4.95071	4.76051	4.99932
Q92614	-0.440276	3.37573	-3.03465	0.0233371	0.243053	-3.48963	Not changed	MYO18A			MYO18A	3.52462	3.76483	3.49816	3.16264	2.93421	3.36993
Q92615	-0.315352	3.44085	-1.15889	0.291085	0.585108	-5.95444	Not changed	LARP4B			LARP4B	3.18483	4.2221	3.38866	3.26678	3.24363	3.33912
Q92618	-0.0143275	2.53148	-0.116234	0.911308	0.969605	-6.64121	Not changed	ZNF516			ZNF516	2.35626	2.51987	2.73981	2.45566	2.50863	2.60868
Q92620	0.0301168	2.68754	0.279356	0.789471	0.911005	-6.60441	Not changed	DHX38			DHX38	2.6862	2.68627	2.64498	2.85018	2.73037	2.52725
Q92621	0.468115	4.19851	1.74574	0.132111	0.456407	-5.24124	Not changed	NUP205			NUP205	4.3963	4.04398	3.45308	4.72329	4.22072	4.35368
Q92734	-0.0200316	4.95612	-0.0633643	0.951561	0.982804	-6.64666	Not changed	TFG			TFG	5.56227	4.71657	4.61958	5.05634	5.26718	4.51481
Q92769	0.0022017	3.36841	0.0106177	0.991877	0.993971	-6.6489	Not changed	HDAC2			HDAC2	3.02481	3.71124	3.36587	3.37018	3.1483	3.59004
Q92804	-0.239366	4.97602	-2.94765	0.0260895	0.248782	-3.60589	Not changed	TAF15			TAF15	5.12001	5.08433	5.08277	4.78088	4.8811	4.90704
Q92805	-0.619544	2.93883	-1.89436	0.107641	0.418836	-5.0437	P-value >0.05 (>0.5x down)	GOLGA1			GOLGA1	2.90473	3.68025	3.16082	3.24971	2.39383	2.24363
Q92841	-0.241841	5.1694	-1.03405	0.341479	0.620336	-6.08476	Not changed	DDX17			DDX17	5.48801	4.77303	5.60991	4.94245	5.17713	5.02584
Q92878	-0.49926	5.62414	-2.12848	0.0779733	0.362217	-4.72583	Not changed	RAD50			RAD50	5.46043	6.21679	5.94411	5.6598	5.1214	5.34234
Q92888	0.023318	2.58184	0.305599	0.770366	0.902286	-6.59571	Not changed	ARHGEF1			ARHGEF1	2.58838	2.5649	2.55726	2.56194	2.63032	2.58824
Q92896	-0.529644	3.89471	-5.38522	0.00175857	0.0875867	-0.775469	P-value <0.05 (>0.5x down)	GLG1			GLG1	4.18599	4.06054	4.23207	3.54556	3.74516	3.59896
Q92900	0.278181	3.36146	2.21322	0.0694212	0.344798	-4.60958	Not changed	UPF1			UPF1	3.01896	3.21951	3.42865	3.57166	3.46682	3.46319
Q92905	-0.195003	3.07448	-1.55122	0.172473	0.48395	-5.49188	Not changed	COPS5			COPS5	3.02217	3.41584	3.07795	2.95522	2.98047	2.99526
Q92917	-0.177028	2.74528	-2.01264	0.0914434	0.382953	-4.88387	Not changed	GPKOW			GPKOW	2.90407	2.86801	2.72931	2.69752	2.65044	2.62235
Q92945	-0.343106	5.50461	-2.63333	0.0393655	0.288091	-4.03209	Not changed	KHSRP			KHSRP	5.65346	5.50691	5.86811	5.20352	5.47139	5.32425
Q92973	0.325645	3.98685	1.12042	0.305901	0.598422	-5.99562	Not changed	TNPO1			TNPO1	3.7081	4.3979	3.36608	4.16279	4.41594	3.87028
Q93009	0.212285	2.48922	2.29877	0.0617684	0.328637	-4.49193	Not changed	USP7			USP7	2.35674	2.3565	2.43599	2.52814	2.71832	2.53962
Q93079	-0.371931	7.57135	-2.01937	0.0905994	0.382953	-4.87472	Not changed	HIST1H2BH			HIST1H2BH	7.60353	7.66095	8.00748	7.06735	7.49295	7.59587
Q93084	0.00554218	4.85174	0.0544907	0.958336	0.984217	-6.64726	Not changed	ATP2A3			ATP2A3	4.844	4.88032	4.82259	4.70273	4.872	4.98881
Q969Q0	-0.175709	4.6106	-0.955655	0.37661	0.652515	-6.16135	Not changed	RPL36AL			RPL36AL	4.6671	4.39873	5.02955	4.37294	4.6909	4.50441
Q969V3	-0.0888926	2.91704	-1.09006	0.31804	0.607065	-6.02749	Not changed	NCLN			NCLN	2.98342	2.89858	3.00246	2.9061	2.82077	2.89091
Q96A33	0.342483	3.32574	2.92929	0.0267143	0.250694	-3.63054	Not changed	CCDC47			CCDC47	3.29804	3.21781	2.94763	3.48215	3.45498	3.5538
Q96A49	-0.165438	2.91087	-1.24647	0.259626	0.562344	-5.85752	Not changed	SYAP1			SYAP1	3.02889	2.898	3.05388	3.05605	2.80294	2.62546
Q96A65	0.0190526	2.65199	0.251121	0.810206	0.921515	-6.61291	Not changed	EXOC4			EXOC4	2.66787	2.6172	2.64233	2.64993	2.68775	2.64688
Q96AC1	-0.102384	4.6727	-0.661965	0.532889	0.763765	-6.40611	Not changed	FERMT2	FERMT2		FERMT2	4.68343	4.53108	4.95718	4.42555	4.79967	4.63931
Q96AE4	0.217859	5.05444	1.69982	0.140723	0.458294	-5.30132	Not changed	FUBP1			FUBP1	4.97397	4.81193	5.05064	5.15816	4.98246	5.3495
Q96AG4	0.487833	5.15546	2.30681	0.0610953	0.328637	-4.48085	Not changed	LRRC59			LRRC59	4.68608	5.17591	4.87264	5.73328	5.06066	5.40419
Q96AY3	0.0602715	3.83072	0.373782	0.721581	0.872418	-6.56961	Not changed	FKBP10			FKBP10	3.46171	4.01196	3.92807	3.8718	3.91114	3.79962
Q96B26	0.0614352	3.13686	0.537376	0.610587	0.814194	-6.48696	Not changed	EXOSC8			EXOSC8	2.96816	3.26161	3.08864	3.0664	3.28306	3.15326
Q96B49	0.376657	3.66214	3.34546	0.0158127	0.212532	-3.08193	Not changed	TOMM6			TOMM6	3.4891	3.63637	3.29597	3.8027	3.9066	3.84211
Q96B97	1.1649	4.08323	7.20636	0.000383438	0.040421	0.773488	P-value <0.05 (>0.5x up)	SH3KBP1			SH3KBP1	3.43442	3.4829	3.58503	4.32769	4.82645	4.84291
Q96C19	0.527613	4.47854	5.26942	0.00196153	0.0893508	-0.888972	P-value <0.05 (>0.5x up)	EFHD2			EFHD2	4.23027	4.08653	4.32741	4.69624	4.70342	4.82739
Q96C57	0.0939531	2.63952	1.16501	0.288785	0.584595	-5.9478	Not changed	C12orf43			C12orf43	2.61036	2.63063	2.53664	2.72668	2.63773	2.69509
Q96C86	0.0420156	2.81198	0.536515	0.611146	0.814194	-6.48747	Not changed	DCPS			DCPS	2.80182	2.77518	2.79591	2.77692	2.87773	2.84431
Q96CS3	0.0707414	3.14926	0.798212	0.455553	0.700521	-6.30142	Not changed	FAF2			FAF2	3.01473	3.14675	3.1802	3.13829	3.24265	3.17297
Q96CV9	-0.934577	3.16348	-2.57289	0.0426665	0.296515	-4.11489	P-value <0.05 (>0.5x down)	OPTN			OPTN	3.30977	3.09615	4.48637	2.67958	2.67292	2.73607
Q96DB5	0.0275256	2.93281	0.347748	0.740055	0.886261	-6.58017	Not changed	RMDN1			RMDN1	2.87395	2.90684	2.97635	2.91777	2.96909	2.95286
Q96DI7	0.0674369	2.66708	0.785428	0.462457	0.707497	-6.31193	Not changed	SNRNP40			SNRNP40	2.63456	2.59577	2.66977	2.63164	2.79351	2.67725
Q96DU9	0.0517165	4.37918	0.12356	0.90575	0.966673	-6.6402	Not changed	PABPC5			PABPC5	5.30523	3.91393	3.8408	4.68862	4.15148	4.37501
Q96E11	0.192451	2.77381	1.94127	0.100898	0.40654	-4.98054	Not changed	MRRF			MRRF	2.77034	2.6109	2.65153	2.92907	2.93935	2.74169
Q96EE3	-0.0121936	2.46745	-0.148337	0.886999	0.958065	-6.63634	Not changed	SEH1L			SEH1L	2.41152	2.53682	2.4723	2.50264	2.42068	2.46073
Q96EL3	-0.0466317	2.7975	-0.599155	0.571261	0.784882	-6.44873	Not changed	MRPL53			MRPL53	2.85829	2.82533	2.77884	2.74266	2.77735	2.80254
Q96EM0	-0.00241502	3.20429	-0.0242895	0.981419	0.989723	-6.64863	Not changed	L3HYPDH			L3HYPDH	3.19355	3.21211	3.21084	3.34513	3.19734	3.06679
Q96EY1	0.239856	3.12497	1.48875	0.187761	0.496	-5.5699	Not changed	DNAJA3			DNAJA3	3.09729	3.09518	2.82265	2.96672	3.47287	3.29509
Q96EY7	-0.0722013	3.15907	-0.369289	0.724755	0.874486	-6.57148	Not changed	PTCD3			PTCD3	3.14678	2.95527	3.48348	2.87812	3.41542	3.07538
Q96FJ2	-0.494409	4.01499	-2.37965	0.0553393	0.321908	-4.38057	Not changed	DYNLL2			DYNLL2	4.42171	3.86082	4.50405	3.74202	3.99117	3.57016
Q96FQ6	0.901034	4.12198	4.01926	0.00715424	0.167581	-2.24663	P-value <0.05 (>0.5x up)	S100A16			S100A16	3.79403	3.95344	3.2669	4.35445	4.86607	4.49696
Q96FW1	-0.0471468	4.05309	-0.607123	0.566301	0.782867	-6.44353	Not changed	OTUB1			OTUB1	4.0333	4.0951	4.10159	3.99464	4.04026	4.05365
Q96G03	-0.00875127	2.71502	-0.0891234	0.931921	0.976814	-6.6444	Not changed	PGM2			PGM2	2.59576	2.79321	2.76922	2.72433	2.62214	2.78547
Q96HC4	-0.0916903	3.53097	-0.88554	0.410376	0.672581	-6.2261	Not changed	PDLIM5			PDLIM5	3.504	3.56764	3.65881	3.40243	3.63615	3.41679
Q96HE7	0.0992738	4.82429	0.67849	0.523073	0.756347	-6.39429	Not changed	ERO1A			ERO1A	4.98283	4.82775	4.51336	4.77381	5.00113	4.84683
Q96HS1	-0.172795	3.72337	-1.73467	0.134139	0.456548	-5.25577	Not changed	PGAM5			PGAM5	3.93075	3.6894	3.80915	3.69596	3.65743	3.55753
Q96I24	0.312875	3.55291	0.624957	0.555297	0.77603	-6.43167	Not changed	FUBP3			FUBP3	3.10136	4.18339	2.90465	4.61158	3.19323	3.32321
Q96I25	-0.0412312	3.23464	-0.237109	0.820561	0.927658	-6.61681	Not changed	RBM17			RBM17	2.92709	3.25286	3.58581	3.18286	3.20327	3.25594
Q96I99	-0.0478948	3.30552	-0.237232	0.820469	0.927658	-6.61677	Not changed	SUCLG2			SUCLG2	3.26447	3.60266	3.12126	2.96837	3.58636	3.28999
Q96IX5	0.0112827	4.33466	0.0413167	0.968401	0.987555	-6.64799	Not changed	ATP5MD			ATP5MD	4.6055	3.94509	4.43646	3.83956	4.55785	4.62349
Q96IZ0	-0.12748	3.87293	-0.621598	0.557359	0.776145	-6.43393	Not changed	PAWR			PAWR	3.83825	3.79122	4.18055	4.15473	3.80288	3.46997
Q96JB5	-0.164304	2.85881	-0.830223	0.438591	0.692857	-6.27453	Not changed	CDK5RAP3			CDK5RAP3	2.93595	2.78552	3.10142	2.38722	3.07551	2.86725
Q96JH7	-0.0524342	2.60356	-0.450149	0.668611	0.837749	-6.53447	Not changed	VCPIP1			VCPIP1	2.57024	2.58135	2.73775	2.4335	2.75681	2.54172
Q96KK5	1.2506	6.39689	1.10349	0.312621	0.602312	-6.01346	P-value >0.05 (>0.5x up)	HIST1H2AH			HIST1H2AH	6.81412	7.05971	3.44095	7.6239	5.57238	7.87028
Q96KP4	0.0146085	4.52375	0.117175	0.910594	0.969605	-6.64108	Not changed	CNDP2			CNDP2	4.47916	4.6252	4.44496	4.7437	4.46415	4.3853
Q96KR1	-0.0374016	3.10206	-0.305392	0.770516	0.902286	-6.59578	Not changed	ZFR			ZFR	3.07527	2.95874	3.32827	2.99156	3.14356	3.11495
Q96LJ7	-0.0880498	2.51876	-1.09999	0.314025	0.604128	-6.01713	Not changed	DHRS1			DHRS1	2.62668	2.55003	2.51164	2.49215	2.44617	2.48588
Q96MT8	-0.226861	2.86784	-1.14731	0.295478	0.587353	-5.96692	Not changed	CEP63			CEP63	2.97367	2.85406	3.11607	2.45292	3.1579	2.6524
Q96N66	-0.236566	3.67443	-1.71179	0.138426	0.457708	-5.2857	Not changed	MBOAT7			MBOAT7	3.78017	3.58817	4.00979	3.51899	3.6965	3.45293
Q96N67	0.539095	3.60895	0.743003	0.485896	0.726009	-6.3458	P-value >0.05 (>0.5x up)	DOCK7			DOCK7	2.45564	3.06403	4.49854	4.47903	4.54943	2.60703
Q96P70	0.0775073	2.75875	0.772652	0.469431	0.714138	-6.32229	Not changed	IPO9			IPO9	2.73889	2.69332	2.72778	2.95839	2.69945	2.73466
Q96PK6	-0.168116	3.74504	-0.893585	0.406388	0.66989	-6.21886	Not changed	RBM14			RBM14	3.84116	3.55663	4.08951	3.4291	3.92316	3.63069
Q96PU5	-0.389619	3.11883	-3.31501	0.0164167	0.212532	-3.1213	Not changed	NEDD4L			NEDD4L	3.31887	3.19065	3.43139	2.93877	3.0659	2.76739
Q96QK1	-0.26623	4.53941	-0.71133	0.503919	0.739383	-6.37007	Not changed	VPS35			VPS35	4.16982	4.3123	5.53546	4.36749	4.60764	4.24376
Q96R06	-0.0908574	2.96453	-0.405949	0.69904	0.8594	-6.55556	Not changed	SPAG5			SPAG5	3.11142	2.82317	3.09527	2.70808	3.39672	2.6525
Q96RP9	0.358472	3.62239	1.97461	0.0963639	0.395379	-4.93546	Not changed	GFM1			GFM1	3.17946	3.43372	3.71628	3.55302	3.9852	3.86666
Q96RS6	-0.114202	3.42698	-1.13195	0.301394	0.592543	-5.98336	Not changed	NUDCD1			NUDCD1	3.44766	3.46476	3.53981	3.52616	3.28259	3.3009
Q96RT1	1.74081	3.37775	1.71318	0.138162	0.457708	-5.28389	P-value >0.05 (>0.5x up)	ERBIN			ERBIN	2.57033	2.29599	2.65571	2.39517	3.77773	6.57155
Q96SB4	-0.237532	3.32317	-0.991093	0.360389	0.638126	-6.12726	Not changed	SRPK1			SRPK1	3.81836	2.91556	3.5919	3.31799	3.12701	3.16823
Q96SI9	-1.03073	2.90398	-6.43915	0.000698978	0.0553097	0.171645	P-value <0.05 (>0.5x down)	STRBP			STRBP	3.6017	3.57381	3.08252	2.46214	2.34345	2.36025
Q96SN8	0.19487	3.41279	1.60261	0.160786	0.469527	-5.42671	Not changed	CDK5RAP2			CDK5RAP2	3.40187	3.33449	3.2097	3.36807	3.71016	3.45244
Q96TA1	0.758633	4.3716	3.39742	0.0148376	0.212532	-3.01505	P-value <0.05 (>0.5x up)	FAM129B			FAM129B	4.06302	3.87758	4.03624	4.61825	5.23417	4.40033
Q99436	0.103597	4.2314	0.370473	0.723918	0.874064	-6.57099	Not changed	PSMB7			PSMB7	4.44155	4.45898	3.63826	4.65317	4.11824	4.07818
Q99456	-0.694921	3.13648	-1.76645	0.128397	0.455678	-5.21397	P-value >0.05 (>0.5x down)	KRT12			KRT12	2.69295	4.06516	3.69372	2.597	2.52223	3.24783
Q99459	0.231618	3.87683	1.83731	0.116452	0.436817	-5.12002	Not changed	CDC5L			CDC5L	3.66768	3.83236	3.783	4.1762	4.01819	3.78352
Q99460	-0.0439362	4.88949	-0.16256	0.876269	0.952666	-6.63381	Not changed	PSMD1			PSMD1	5.13501	4.76383	4.83553	5.40625	4.807	4.3893
Q99471	0.288331	3.85277	1.71431	0.137948	0.457708	-5.28242	Not changed	PFDN5			PFDN5	3.40789	3.80158	3.91633	4.0771	3.79775	4.11595
Q99497	0.272377	6.79927	2.73311	0.0344989	0.277857	-3.89591	Not changed	PARK7			PARK7	6.62816	6.74131	6.61979	7.06283	6.81762	6.92594
Q99519	-0.793782	3.70966	-2.29978	0.0616832	0.328637	-4.49053	P-value >0.05 (>0.5x down)	NEU1			NEU1	4.33567	3.75776	4.22623	2.95194	4.05254	2.93384
Q99536	-0.324337	5.10814	-2.99417	0.0245765	0.243053	-3.54362	Not changed	VAT1			VAT1	5.32641	5.15589	5.32862	4.79202	5.0337	5.0122
Q99567	-0.0886517	3.17276	-0.927957	0.389683	0.664132	-6.18737	Not changed	NUP88			NUP88	3.31812	3.08788	3.24527	3.07475	3.14425	3.16632
Q99575	0.0917966	2.69112	1.14477	0.296449	0.587853	-5.96965	Not changed	POP1			POP1	2.67116	2.65744	2.60707	2.69501	2.79914	2.71691
Q99584	0.518865	3.75455	4.48357	0.00431177	0.127756	-1.71333	P-value <0.05 (>0.5x up)	S100A13			S100A13	3.34977	3.6393	3.4963	3.88012	4.10703	4.05481
Q99613	0.116862	5.11861	1.29699	0.242869	0.550357	-5.79977	Not changed	EIF3C			EIF3C	5.08536	4.99684	5.09833	5.1124	5.28331	5.13541
Q99614	-0.203974	3.41548	-2.08609	0.0826506	0.365908	-4.7838	Not changed	TTC1			TTC1	3.62143	3.54883	3.38213	3.36544	3.31883	3.25621
Q99615	-0.0366051	4.17014	-0.355716	0.73438	0.882843	-6.57701	Not changed	DNAJC7			DNAJC7	4.15469	4.17817	4.23248	4.01948	4.30688	4.12916
Q99714	-0.0184595	4.51836	-0.151518	0.884597	0.956624	-6.6358	Not changed	HSD17B10			HSD17B10	4.48788	4.64591	4.44899	4.52949	4.67311	4.32479
Q99733	0.0174992	4.04868	0.202141	0.846571	0.943383	-6.62556	Not changed	NAP1L4			NAP1L4	4.0448	3.98215	4.09283	3.97325	4.12155	4.07749
Q99798	-0.197086	3.74448	-1.45572	0.196346	0.505266	-5.61057	Not changed	ACO2			ACO2	3.76093	3.66079	4.10736	3.69871	3.62281	3.61631
Q99805	-0.0256845	3.05133	-0.253942	0.808126	0.92088	-6.6121	Not changed	TM9SF2			TM9SF2	3.12365	2.94442	3.12446	3.11868	3.07224	2.92455
Q99832	-0.194383	5.56953	-2.40037	0.053808	0.318074	-4.35205	Not changed	CCT7			CCT7	5.6939	5.63323	5.67303	5.49229	5.52128	5.40344
Q99848	0.0741288	3.25847	0.771038	0.470317	0.714138	-6.32359	Not changed	EBNA1BP2			EBNA1BP2	3.36303	3.18836	3.11283	3.29195	3.31033	3.28433
Q99959	0.134939	3.1835	0.517092	0.623828	0.81644	-6.4987	Not changed	PKP2			PKP2	2.8242	3.55856	2.96532	3.57752	2.87265	3.30273
Q99961	0.12506	3.97067	0.59843	0.571714	0.784902	-6.4492	Not changed	SH3GL1			SH3GL1	3.57095	4.23142	3.92205	4.08426	4.24938	3.76596
Q9BPX3	-0.244259	2.75821	-2.9135	0.0272646	0.250694	-3.65176	Not changed	NCAPG			NCAPG	2.93834	2.78875	2.91392	2.62007	2.65748	2.63069
Q9BPX5	0.240785	2.95347	2.39628	0.0541063	0.318074	-4.35767	Not changed	ARPC5L			ARPC5L	2.9443	2.73296	2.82196	3.12949	3.12887	2.96322
Q9BQ39	-0.0882987	2.4849	-0.916983	0.394958	0.666144	-6.19752	Not changed	DDX50			DDX50	2.57772	2.43943	2.56999	2.42684	2.34478	2.55063
Q9BQ52	0.253712	3.01519	1.73864	0.133407	0.456548	-5.25055	Not changed	ELAC2			ELAC2	2.78512	3.14235	2.73753	3.29763	3.11958	3.00893
Q9BQ67	0.0256762	2.98056	0.239382	0.818878	0.926925	-6.61619	Not changed	GRWD1			GRWD1	2.96611	2.82868	3.10839	3.0767	2.90783	2.99567
Q9BQE3	0.184701	5.26888	1.27717	0.249323	0.552465	-5.82257	Not changed	TUBA1C			TUBA1C	5.32916	5.26846	4.93198	5.38003	5.50166	5.20201
Q9BQE5	-0.360333	3.5534	-2.41279	0.0529113	0.316411	-4.33494	Not changed	APOL2			APOL2	3.79001	3.48816	3.92254	3.23346	3.34092	3.54533
Q9BQG0	-0.0211705	3.6716	-0.13204	0.899324	0.966104	-6.63896	Not changed	MYBBP1A			MYBBP1A	3.79111	3.37444	3.88101	3.78531	3.52717	3.67057
Q9BQS8	0.302163	2.91334	0.91757	0.394675	0.666144	-6.19698	Not changed	FYCO1			FYCO1	2.70435	2.66954	2.91288	2.62185	2.74435	3.82705
Q9BRA2	0.163459	4.87455	0.750878	0.481484	0.721824	-6.33963	Not changed	TXNDC17			TXNDC17	4.63611	4.62416	5.11818	4.7789	4.75676	5.33316
Q9BRP8	-0.0490558	3.61314	-0.141872	0.891884	0.962175	-6.63742	Not changed	PYM1			PYM1	3.94009	3.06619	3.90672	3.77371	3.01053	3.9816
Q9BRX5	-0.0429732	2.81612	-0.561088	0.595313	0.803157	-6.47273	Not changed	GINS3			GINS3	2.86124	2.83962	2.81197	2.75748	2.81452	2.81191
Q9BS26	-0.0974104	4.40237	-1.22004	0.268794	0.573065	-5.88721	Not changed	ERP44			ERP44	4.47823	4.4179	4.4571	4.30149	4.41023	4.34928
Q9BSJ8	-0.186852	4.13352	-1.87026	0.11128	0.425148	-5.07601	Not changed	ESYT1			ESYT1	4.27147	4.23287	4.17649	3.93685	3.99346	4.18996
Q9BT78	0.158843	3.54128	1.67979	0.144649	0.459036	-5.32737	Not changed	COPS4			COPS4	3.40581	3.4444	3.53537	3.5417	3.73897	3.58144
Q9BTE3	-0.143678	3.37741	-1.18925	0.279828	0.578699	-5.92133	Not changed	MCMBP			MCMBP	3.37178	3.36857	3.6074	3.20635	3.47469	3.23569
Q9BTE6	-0.26055	3.02878	-1.32079	0.23531	0.541606	-5.77212	Not changed	AARSD1			AARSD1	3.36825	3.29942	2.8095	3.17075	2.75729	2.76747
Q9BTW9	-0.39755	3.06215	-1.06425	0.328669	0.610353	-6.05413	Not changed	TBCD			TBCD	2.85982	2.77481	4.14814	2.92777	2.82077	2.84158
Q9BUF5	0.734323	5.32194	4.72279	0.00336249	0.119127	-1.45215	P-value <0.05 (>0.5x up)	TUBB6			TUBB6	4.91661	5.18946	4.75828	5.74993	5.83932	5.47806
Q9BUQ8	0.0433605	3.19747	0.383774	0.714545	0.869848	-6.56536	Not changed	DDX23			DDX23	3.22532	3.16881	3.13324	3.3157	3.32301	3.01874
Q9BV20	0.0374833	2.67721	0.261344	0.802678	0.919004	-6.60994	Not changed	MRI1			MRI1	2.44317	2.59254	2.93971	2.65343	2.74383	2.69061
Q9BV86	-0.0105771	3.53503	-0.0636599	0.951335	0.982804	-6.64664	Not changed	NTMT1			NTMT1	3.80451	3.50319	3.31325	3.61351	3.66555	3.31014
Q9BVC6	-0.229047	4.71443	-0.998883	0.356898	0.636806	-6.11964	Not changed	TMEM109			TMEM109	4.50604	4.88621	5.0946	4.994	4.46283	4.34287
Q9BVG4	0.442723	3.6346	3.62322	0.0113065	0.203745	-2.72906	Not changed	PBDC1			PBDC1	3.54605	3.44831	3.24537	3.81752	3.74374	4.00663
Q9BVJ6	0.179272	2.78799	0.769769	0.471014	0.714138	-6.32461	Not changed	UTP14A			UTP14A	2.80166	2.77547	2.51793	2.66575	3.38137	2.58575
Q9BVK6	-0.398306	4.04727	-2.6737	0.0373135	0.285757	-3.97691	Not changed	TMED9			TMED9	3.93547	4.39219	4.4116	3.86314	3.80336	3.87785
Q9BVP2	0.0466323	3.68743	0.161559	0.877023	0.952666	-6.634	Not changed	GNL3			GNL3	3.48074	3.19162	4.31999	3.66174	3.7533	3.71721
Q9BW19	-0.791899	4.19096	-0.822954	0.442401	0.693986	-6.28071	P-value >0.05 (>0.5x down)	KIFC1			KIFC1	2.94639	5.40428	5.41007	2.97432	5.45629	2.95443
Q9BWD1	0.319037	3.13881	2.15353	0.0753377	0.360881	-4.69151	Not changed	ACAT2			ACAT2	2.87988	2.90912	3.14887	3.53311	3.08117	3.2807
Q9BWF3	0.0244176	3.1829	0.0930614	0.928923	0.975151	-6.64399	Not changed	RBM4			RBM4	3.36692	2.70346	3.44169	2.93691	3.58162	3.06681
Q9BWJ5	-0.633631	3.77013	-3.52627	0.0126938	0.209249	-2.85092	P-value <0.05 (>0.5x down)	SF3B5			SF3B5	4.41441	3.74224	4.10419	3.54136	3.41398	3.4046
Q9BWM7	0.185215	2.6031	1.66271	0.148079	0.462196	-5.3495	Not changed	SFXN3			SFXN3	2.56914	2.48647	2.47587	2.53677	2.6795	2.87086
Q9BWS9	-0.30281	3.09345	-1.18439	0.281604	0.579697	-5.92666	Not changed	CHID1			CHID1	3.38914	2.9095	3.43593	2.68913	2.70373	3.43329
Q9BXB4	0.00358612	2.6066	0.039459	0.969821	0.987555	-6.64807	Not changed	OSBPL11			OSBPL11	2.52818	2.68331	2.60294	2.68009	2.5235	2.6216
Q9BXJ9	-0.233242	3.37024	-0.634989	0.549165	0.772883	-6.42487	Not changed	NAA15			NAA15	2.92378	3.18856	4.34825	3.27777	3.2623	3.22079
Q9BXP5	0.141337	3.56486	1.11874	0.306565	0.598422	-5.9974	Not changed	SRRT			SRRT	3.30246	3.61329	3.5668	3.58182	3.53504	3.78971
Q9BXS5	-0.470286	3.47185	-2.64384	0.0388197	0.287619	-4.01771	Not changed	AP1M1			AP1M1	3.8543	3.41033	3.85636	2.99137	3.2888	3.42996
Q9BXX2	0.00758902	3.78745	0.0378754	0.971031	0.987555	-6.64814	Not changed	ANKRD30B			ANKRD30B	3.65088	3.51263	4.18746	3.72456	3.67125	3.97792
Q9BY32	-0.3568	3.41598	-1.75825	0.129856	0.455678	-5.22478	Not changed	ITPA			ITPA	3.77944	3.85295	3.15074	3.1706	3.19245	3.34969
Q9BY44	0.0220253	3.9544	0.278836	0.789851	0.911005	-6.60457	Not changed	EIF2A			EIF2A	3.98665	3.88085	3.96266	3.9691	3.94876	3.97838
Q9BY77	-0.0293054	2.93572	-0.273994	0.793394	0.913651	-6.60609	Not changed	POLDIP3			POLDIP3	2.9375	2.92463	2.98898	2.90886	3.08571	2.76864
Q9BYC5	-0.0230722	2.92354	-0.211646	0.839478	0.937226	-6.62332	Not changed	FUT8			FUT8	3.08238	2.75563	2.96721	2.91243	2.88159	2.94197
Q9BYT8	-0.361579	2.95175	-0.900174	0.403144	0.668186	-6.21289	Not changed	NLN			NLN	2.74172	4.07398	2.58191	2.90064	2.6138	2.79844
Q9BYV8	-0.0267916	2.66298	-0.31558	0.763146	0.899028	-6.59221	Not changed	CEP41			CEP41	2.71034	2.64605	2.67273	2.69224	2.55615	2.70035
Q9BYX2	-0.497687	2.8513	-1.15153	0.293873	0.586	-5.96238	Not changed	TBC1D2			TBC1D2	4.1338	2.61193	2.5547	2.60767	2.65579	2.5439
Q9BZ23	0.0969868	2.43207	1.03006	0.343201	0.621778	-6.08876	Not changed	PANK2			PANK2	2.39923	2.48288	2.26863	2.49983	2.41587	2.526
Q9BZE4	0.344127	3.06967	1.73027	0.134953	0.456548	-5.26153	Not changed	GTPBP4			GTPBP4	2.47885	3.00056	3.21342	3.17998	3.1979	3.34733
Q9BZK7	0.282253	3.18011	0.952273	0.378188	0.654528	-6.16456	Not changed	TBL1XR1			TBL1XR1	2.42817	3.11285	3.57593	3.38932	3.45723	3.11716
Q9BZQ8	-0.0663795	3.21663	-0.750136	0.481899	0.721841	-6.34021	Not changed	FAM129A			FAM129A	3.28957	3.29928	3.16061	3.12698	3.16706	3.25628
Q9C0C2	0.620311	3.51164	1.60735	0.159748	0.468019	-5.42066	P-value >0.05 (>0.5x up)	TNKS1BP1			TNKS1BP1	3.29493	3.18123	3.12829	3.38102	3.34635	4.73801
Q9C0C9	-0.0115962	2.66906	-0.138177	0.894679	0.963459	-6.63801	Not changed	UBE2O			UBE2O	2.66458	2.71067	2.64932	2.74755	2.59816	2.64407
Q9GZU8	-0.0600278	2.99098	-0.383893	0.714461	0.869848	-6.56531	Not changed	FAM192A			FAM192A	3.22277	2.98734	2.85288	3.13549	3.03589	2.71154
Q9H074	0.0653167	2.78365	0.395071	0.706626	0.864243	-6.56043	Not changed	PAIP1			PAIP1	2.82529	2.76258	2.66511	3.15405	2.71766	2.57721
Q9H0A0	-0.559426	3.46166	-3.38416	0.01508	0.212532	-3.03208	P-value <0.05 (>0.5x down)	NAT10			NAT10	3.73079	3.70608	3.78726	2.97784	3.53698	3.03103
Q9H0B6	-1.07516	3.46866	-1.56155	0.170061	0.480119	-5.47885	P-value >0.05 (>0.5x down)	KLC2			KLC2	3.2629	5.66679	3.08905	2.93956	3.00204	2.85164
Q9H0D6	0.40377	3.50069	3.9411	0.00781565	0.176014	-2.33986	Not changed	XRN2			XRN2	3.23972	3.44982	3.20688	3.72804	3.62386	3.75583
Q9H0U4	-1.0842	4.32929	-5.46595	0.00163123	0.086671	-0.697497	P-value <0.05 (>0.5x down)	RAB1B			RAB1B	5.06874	5.07385	4.47158	3.95932	3.79191	3.61036
Q9H0U9	0.135215	2.62647	1.04597	0.336373	0.616265	-6.07274	Not changed	TSPYL1			TSPYL1	2.70016	2.49886	2.47757	2.89525	2.52731	2.65966
Q9H223	-0.140485	3.76051	-1.38167	0.216934	0.518113	-5.70021	Not changed	EHD4			EHD4	3.8745	3.91914	3.69863	3.77666	3.59887	3.69528
Q9H2G2	-0.614946	3.48737	-1.53806	0.175592	0.489322	-5.50842	P-value >0.05 (>0.5x down)	SLK			SLK	3.03077	4.59847	3.75528	3.23135	3.41506	2.89328
Q9H2J4	0.0596383	3.221	0.308899	0.767976	0.902249	-6.59456	Not changed	PDCL3			PDCL3	2.86079	3.11906	3.5937	3.1879	3.28227	3.2823
Q9H2P0	-0.351207	2.77119	-1.42761	0.203939	0.511076	-5.64486	Not changed	ADNP			ADNP	3.31922	2.53105	2.9901	2.92384	2.34846	2.51445
Q9H2U1	-0.461376	3.12198	-1.75676	0.130121	0.455678	-5.22674	Not changed	DHX36			DHX36	3.41485	2.9754	3.66776	2.4556	3.23894	2.97933
Q9H307	-0.11463	3.85064	-0.19642	0.850848	0.945797	-6.62686	Not changed	PNN			PNN	3.20849	3.6879	4.82748	3.22305	4.82204	3.3349
Q9H3N1	0.142777	4.92202	1.62605	0.155712	0.4675	-5.39673	Not changed	TMX1			TMX1	4.83329	4.84996	4.86864	4.91969	4.95645	5.10408
Q9H3P7	0.473699	3.99144	0.651937	0.538903	0.76626	-6.41317	Not changed	ACBD3			ACBD3	3.25936	2.97782	5.02659	3.02708	4.90085	4.75695
Q9H3S7	-0.199454	2.72818	-0.535713	0.611667	0.814194	-6.48794	Not changed	PTPN23			PTPN23	2.44322	2.33188	3.70862	2.65978	2.53706	2.68852
Q9H3U1	0.137419	2.94809	0.411666	0.695067	0.858622	-6.55294	Not changed	UNC45A			UNC45A	2.51115	2.84666	3.28034	3.57936	3.02617	2.44487
Q9H488	0.392504	3.11962	1.42452	0.204791	0.511408	-5.64862	Not changed	POFUT1			POFUT1	3.29666	3.098	2.37545	3.58359	3.027	3.33702
Q9H4A6	0.47584	3.89075	2.1526	0.0754338	0.360881	-4.69278	Not changed	GOLPH3			GOLPH3	3.891	3.29735	3.77014	3.85708	4.46168	4.06725
Q9H4G0	-0.21764	3.47234	-0.588102	0.578184	0.790758	-6.45584	Not changed	EPB41L1			EPB41L1	3.73009	4.12152	2.89187	3.85054	3.22664	3.01337
Q9H4M9	0.577586	4.40641	2.38302	0.0550873	0.321908	-4.37593	P-value >0.05 (>0.5x up)	EHD1			EHD1	4.28389	4.43707	3.6319	4.95939	4.60026	4.52597
Q9H6N6	0.712359	4.129	2.51021	0.0464022	0.302262	-4.20094	P-value <0.05 (>0.5x up)	MYH16			NA	4.29818	3.53529	3.48497	4.1794	4.40239	4.87374
Q9H6T3	0.451416	2.82512	1.6968	0.141308	0.458294	-5.30526	Not changed	RPAP3			RPAP3	2.74273	2.49169	2.56381	3.65009	2.68852	2.81388
Q9H8Y8	0.0937631	2.7975	0.807306	0.450687	0.697262	-6.29387	Not changed	GORASP2			GORASP2	2.81529	2.82196	2.61459	2.92394	2.6747	2.93449
Q9H910	0.192779	4.31618	2.22599	0.0682192	0.343587	-4.59204	Not changed	JPT2			JPT2	4.2068	4.16289	4.28969	4.33656	4.42992	4.47124
Q9H936	-0.920762	3.49291	-1.72357	0.136203	0.457423	-5.27031	P-value >0.05 (>0.5x down)	SLC25A22			SLC25A22	3.05005	3.63415	5.17568	2.85889	2.99827	3.24042
Q9H9B4	0.164938	4.00946	1.28362	0.247207	0.551983	-5.81518	Not changed	SFXN1			SFXN1	3.78151	4.05738	3.94207	4.24907	3.90747	4.11925
Q9H9P8	-0.0364723	3.34632	-0.345846	0.741412	0.886279	-6.58091	Not changed	L2HGDH			L2HGDH	3.42583	3.29349	3.37435	3.1858	3.47242	3.32604
Q9H9Y6	2.38021	4.02629	7.40089	0.000332036	0.0400191	0.915655	P-value <0.05 (>0.5x up)	POLR1B			POLR1B	2.60484	3.56413	2.3396	5.14068	5.1289	5.37961
Q9HAV0	-1.42288	3.35989	-8.56675	0.000148987	0.0296816	1.68966	P-value <0.05 (>0.5x down)	GNB4			GNB4	4.21049	3.72936	4.27415	2.6723	2.54177	2.73128
Q9HAV4	0.0589933	3.48834	0.603699	0.56843	0.783995	-6.44577	Not changed	XPO5			XPO5	3.38135	3.40451	3.59068	3.59812	3.47974	3.47566
Q9HAV7	0.632087	3.63254	4.68725	0.00348726	0.119127	-1.49037	P-value <0.05 (>0.5x up)	GRPEL1			GRPEL1	3.0731	3.47961	3.39679	3.98265	4.02826	3.83485
Q9HB07	0.017118	3.8193	0.177515	0.865019	0.950594	-6.6309	Not changed	C12orf10			NA	3.79967	3.77321	3.85935	3.68941	3.921	3.87318
Q9HB71	0.248004	4.44226	1.40613	0.209923	0.514398	-5.67085	Not changed	CACYBP			CACYBP	4.49917	4.49404	3.96156	4.58788	4.42135	4.68956
Q9HC07	-0.0285297	3.56428	-0.268543	0.79739	0.9159	-6.60777	Not changed	TMEM165			TMEM165	3.649	3.58285	3.50379	3.59115	3.39099	3.66791
Q9HC10	-0.176396	2.76848	-0.489721	0.641941	0.821814	-6.51387	Not changed	OTOF			OTOF	2.74696	2.26687	3.55621	2.48234	3.09209	2.46641
Q9HC35	-0.187301	2.74554	-1.07668	0.323515	0.608032	-6.04136	Not changed	EML4			EML4	2.67277	2.89296	2.95183	2.32202	2.89909	2.73455
Q9HC38	0.0731526	4.5076	0.512158	0.627072	0.817702	-6.50149	Not changed	GLOD4			GLOD4	4.52939	4.47568	4.40799	4.83176	4.42226	4.3785
Q9HC77	-0.449541	3.19845	-4.80129	0.00310442	0.11843	-1.36843	Not changed	CENPJ			CENPJ	3.47919	3.30968	3.48081	2.89344	3.00814	3.01947
Q9HCC0	-0.255344	3.15476	-1.79244	0.123882	0.447627	-5.17964	Not changed	MCCC2			MCCC2	3.06129	3.2848	3.50122	3.1716	2.91384	2.99584
Q9HD45	-0.0987127	3.17541	-0.893374	0.406492	0.66989	-6.21905	Not changed	TM9SF3			TM9SF3	3.19163	3.15838	3.32429	3.22819	3.19454	2.95543
Q9HDC9	-0.224967	4.68497	-2.6486	0.0385756	0.28742	-4.01121	Not changed	APMAP			APMAP	4.78348	4.72974	4.87912	4.52491	4.58161	4.61093
Q9NP61	-0.1658	3.00917	-1.10318	0.312745	0.602312	-6.01379	Not changed	ARFGAP3			ARFGAP3	3.22416	3.06157	2.99046	2.80323	3.21188	2.76369
Q9NP72	-0.0278873	3.86578	-0.0966894	0.926162	0.973379	-6.6436	Not changed	RAB18			RAB18	3.70797	3.96779	3.96341	4.49835	3.62593	3.43123
Q9NPD3	-0.32181	3.51225	-1.1639	0.2892	0.584595	-5.949	Not changed	EXOSC4			EXOSC4	3.25187	3.80991	3.95769	3.15675	3.0637	3.8336
Q9NPQ8	0.203913	3.77965	0.265327	0.799751	0.918024	-6.60874	Not changed	RIC8A			RIC8A	4.91132	2.91829	3.20349	3.92608	2.66107	5.05769
Q9NQ48	0.0685582	3.07817	0.376338	0.719778	0.871413	-6.56853	Not changed	LZTFL1			LZTFL1	2.8978	3.10446	3.12941	3.11637	3.43733	2.78365
Q9NQ55	0.348716	4.7628	0.337601	0.747308	0.888325	-6.58409	Not changed	PPAN			PPAN	5.1025	5.23341	3.42942	6.87207	3.02365	4.91576
Q9NQC3	0.74619	4.70955	3.93687	0.00785337	0.176014	-2.34494	P-value <0.05 (>0.5x up)	RTN4			RTN4	4.06592	4.47487	4.46857	4.88607	4.95448	5.40739
Q9NQP4	0.0074843	3.85983	0.058221	0.955487	0.983258	-6.64702	Not changed	PFDN4			PFDN4	4.06164	3.86657	3.64004	3.94056	3.83045	3.81969
Q9NQR4	-0.05697	3.76496	-0.509647	0.628727	0.817738	-6.5029	Not changed	NIT2			NIT2	3.71011	3.7067	3.96353	3.75179	3.82484	3.6328
Q9NQW6	-0.43262	3.28777	-3.60458	0.0115596	0.205212	-2.75238	Not changed	ANLN			ANLN	3.719	3.33743	3.45582	3.10658	3.03145	3.07636
Q9NR12	-0.220372	3.374	-1.53438	0.176474	0.489322	-5.51304	Not changed	PDLIM7			PDLIM7	3.36147	3.70365	3.38743	3.27191	3.08405	3.43547
Q9NR30	-0.149626	4.44939	-0.964655	0.372437	0.64833	-6.15278	Not changed	DDX21			DDX21	4.43311	4.51227	4.62725	4.09405	4.39694	4.63275
Q9NR50	-0.902429	3.53367	-1.07321	0.324948	0.608348	-6.04493	P-value >0.05 (>0.5x down)	EIF2B3			EIF2B3	2.80636	3.20267	5.94562	2.57527	3.36239	3.30972
Q9NRR5	-0.104774	3.21973	-0.252871	0.808916	0.92088	-6.61241	Not changed	UBQLN4			UBQLN4	2.80399	4.25385	2.75852	3.26853	3.03248	3.20104
Q9NS69	-0.17315	3.94168	-1.13697	0.299451	0.591051	-5.97801	Not changed	TOMM22			TOMM22	4.26624	3.86199	3.95654	4.0655	3.77632	3.7235
Q9NSB2	-0.514309	2.58727	-1.22853	0.265819	0.569431	-5.87771	P-value >0.05 (>0.5x down)	KRT84			KRT84	2.39616	2.3007	3.83641	2.23106	2.29974	2.45955
Q9NSD9	0.0104588	3.64288	0.0637471	0.951269	0.982804	-6.64663	Not changed	FARSB			FARSB	3.83159	3.71851	3.36285	3.47603	3.61962	3.84867
Q9NSK0	0.26134	3.03766	1.27046	0.251546	0.552724	-5.83026	Not changed	KLC4			KLC4	2.75123	2.72015	3.24959	2.9401	3.47272	3.09217
Q9NT62	0.32366	2.98811	2.9146	0.0272259	0.250694	-3.65028	Not changed	ATG3			ATG3	3.02082	2.72688	2.73114	3.19897	3.11222	3.13863
Q9NTI5	0.0747407	2.59816	0.783908	0.463283	0.708156	-6.31317	Not changed	PDS5B			PDS5B	2.48133	2.49697	2.70408	2.6606	2.61671	2.62928
Q9NTJ3	0.328096	4.53523	0.724232	0.496524	0.733333	-6.36029	Not changed	SMC4			SMC4	4.09816	4.04585	4.96953	5.40361	4.84303	3.85119
Q9NTK5	-0.0134059	4.64327	-0.126168	0.903773	0.966673	-6.63983	Not changed	OLA1			OLA1	4.71459	4.5231	4.71223	4.51541	4.74869	4.6456
Q9NTZ6	-0.177937	3.33981	-1.21435	0.270804	0.573992	-5.89355	Not changed	RBM12			RBM12	3.50809	3.20619	3.57206	3.27615	3.4179	3.05847
Q9NUQ3	0.0622852	2.68518	0.707032	0.506399	0.741202	-6.3733	Not changed	TXLNG			TXLNG	2.73132	2.54268	2.68811	2.70049	2.71388	2.73461
Q9NUQ6	-0.198447	2.99352	-0.924126	0.391518	0.665395	-6.19092	Not changed	SPATS2L			SPATS2L	3.54688	2.90995	2.82142	3.04471	2.90167	2.73652
Q9NUQ8	0.383395	3.52243	1.09632	0.315503	0.605671	-6.02096	Not changed	ABCF3			ABCF3	3.31142	3.01266	3.6681	2.98872	4.20516	3.94849
Q9NUY8	0.494634	3.47854	1.2419	0.261193	0.563591	-5.86268	Not changed	TBC1D23			TBC1D23	3.47136	2.83016	3.39216	4.53748	3.06714	3.57296
Q9NVE7	1.36974	3.40384	3.12668	0.0207657	0.237152	-3.36761	P-value <0.05 (>0.5x up)	PANK4			PANK4	2.34693	2.78289	3.0271	3.24772	4.93215	4.08627
Q9NVH1	-0.490085	2.88027	-3.53173	0.0126109	0.209249	-2.84402	Not changed	DNAJC11			DNAJC11	3.21771	3.27274	2.88549	2.70303	2.48392	2.71873
Q9NVI7	0.224624	4.04343	0.860805	0.42282	0.678424	-6.24805	Not changed	ATAD3A			ATAD3A	3.88293	4.31792	3.5925	4.5931	3.90115	3.97298
Q9NVN8	-0.141881	2.77262	-0.826735	0.440416	0.693334	-6.2775	Not changed	GNL3L			GNL3L	2.86554	2.58114	3.08402	2.80597	2.83574	2.46334
Q9NVP1	-0.0626111	3.5603	-0.213119	0.83838	0.937167	-6.62296	Not changed	DDX18			DDX18	3.16984	4.17291	3.43207	3.61699	3.19772	3.77229
Q9NVS9	0.1031	2.95221	0.940401	0.383767	0.657834	-6.17575	Not changed	PNPO			PNPO	2.96191	2.8832	2.85688	3.07552	2.81912	3.11665
Q9NVX2	0.361665	3.1556	2.19967	0.0707205	0.348114	-4.62819	Not changed	NLE1			NLE1	2.93177	2.86843	3.12411	3.60512	3.35635	3.04784
Q9NW13	-0.0414315	2.64501	-0.380119	0.717115	0.87113	-6.56693	Not changed	RBM28			RBM28	2.78742	2.6219	2.58786	2.50934	2.59778	2.76576
Q9NWK9	-0.095585	2.91898	-0.508573	0.629435	0.817749	-6.5035	Not changed	ZNHIT6			ZNHIT6	2.9009	2.88649	3.11294	3.26216	2.63352	2.71789
Q9NWQ9	-0.200459	2.68349	-1.73261	0.13452	0.456548	-5.25847	Not changed	C14orf119			C14orf119	2.81145	2.64997	2.88974	2.45941	2.55247	2.73791
Q9NWU2	-0.172635	3.11095	-0.762666	0.474932	0.715428	-6.33029	Not changed	GID8			GID8	3.66113	2.98561	2.94507	3.05041	2.80951	3.21397
Q9NX14	-1.3901	3.63152	-5.84914	0.00115387	0.0713411	-0.34007	P-value <0.05 (>0.5x down)	NDUFB11			NDUFB11	4.81995	3.87598	4.28376	2.9302	2.98758	2.89161
Q9NX46	0.0369334	2.82342	0.462803	0.660022	0.832715	-6.52806	Not changed	ADPRHL2			ADPRHL2	2.82589	2.85218	2.73681	2.82731	2.84115	2.85721
Q9NX63	-0.14224	3.97467	-1.30354	0.240765	0.548529	-5.79218	Not changed	CHCHD3			CHCHD3	4.12762	4.06805	3.9417	3.7455	4.00961	3.95553
Q9NXH9	-0.0174292	2.81072	-0.1904	0.855354	0.948343	-6.62819	Not changed	TRMT1			TRMT1	2.8701	2.70936	2.87884	2.73968	2.86131	2.80503
Q9NXV6	-0.113123	2.61878	-1.32681	0.233433	0.538668	-5.76508	Not changed	CDKN2AIP			CDKN2AIP	2.68354	2.59848	2.74401	2.50449	2.58511	2.59706
Q9NY27	0.415687	2.67733	1.69359	0.141933	0.458294	-5.30944	Not changed	PPP4R2			PPP4R2	2.68778	2.39298	2.3277	2.41858	3.32608	2.91085
Q9NY33	0.377982	3.78124	1.39586	0.212839	0.514398	-5.6832	Not changed	DPP3			DPP3	3.71564	3.4504	3.61072	3.7036	4.58327	3.62383
Q9NYL9	-0.0629034	3.36838	-0.514016	0.625849	0.817296	-6.50044	Not changed	TMOD3			TMOD3	3.2508	3.62815	3.32054	3.37354	3.29046	3.34679
Q9NYU2	-0.290738	3.17844	-1.6096	0.159257	0.468019	-5.41779	Not changed	UGGT1			UGGT1	3.28229	3.00962	3.67951	2.99487	3.12921	2.97513
Q9NYZ3	0.0251481	2.4207	0.335051	0.749135	0.888947	-6.58505	Not changed	GTSE1			GTSE1	2.42392	2.4038	2.39667	2.42244	2.45679	2.4206
Q9NZ32	-0.204408	3.08786	-1.3066	0.239791	0.547004	-5.78864	Not changed	ACTR10			ACTR10	3.25662	3.32569	2.98787	3.23329	2.94219	2.78148
Q9NZ63	0.0368337	2.70008	0.490536	0.641397	0.821814	-6.51343	Not changed	C9orf78			C9orf78	2.69183	2.68904	2.66413	2.71598	2.73973	2.6998
Q9NZB2	0.373507	3.633	2.13803	0.0769577	0.361875	-4.71275	Not changed	FAM120A			FAM120A	3.43983	3.4166	3.48231	3.86241	3.46876	4.12808
Q9NZL4	-0.123313	3.03981	-0.955547	0.376661	0.652515	-6.16145	Not changed	HSPBP1			HSPBP1	3.04051	3.33585	2.92804	3.06119	2.94227	2.93101
Q9NZM1	-1.1258	4.0893	-2.48297	0.0481323	0.305016	-4.23838	P-value <0.05 (>0.5x down)	MYOF			MYOF	4.91079	5.00944	4.03637	4.40619	3.23261	2.9404
Q9NZT2	-0.265953	3.14237	-2.86005	0.0292205	0.259634	-3.72379	Not changed	OGFR			OGFR	3.3424	3.20917	3.27448	2.89969	3.0874	3.0411
Q9NZZ3	-0.0401964	3.89311	-0.188444	0.85682	0.948343	-6.62862	Not changed	CHMP5			CHMP5	4.03419	4.08689	3.61854	4.25866	3.69845	3.66192
Q9P0I2	-0.488852	2.92279	-2.11377	0.0795648	0.363844	-4.74596	Not changed	EMC3			EMC3	3.46508	3.38468	2.65189	2.56892	2.79134	2.67484
Q9P0K7	0.342872	2.98315	2.63883	0.0390788	0.288013	-4.02456	Not changed	RAI14			RAI14	2.6103	2.92453	2.90033	3.31133	3.03647	3.11597
Q9P258	0.198007	2.81877	1.18525	0.281288	0.579697	-5.92571	Not changed	RCC2			RCC2	2.80549	2.86165	2.49215	2.92151	2.67115	3.16065
Q9P265	0.0797285	2.92747	0.94324	0.382427	0.657834	-6.17308	Not changed	DIP2B			DIP2B	2.87608	2.81906	2.96768	2.9242	2.9713	3.00652
Q9P2E9	-0.0826075	5.0605	-0.946965	0.380674	0.657562	-6.16957	Not changed	RRBP1			RRBP1	5.20118	5.09024	5.01401	5.01304	4.99978	5.04479
Q9P2J5	0.313107	4.888	1.61619	0.157827	0.468019	-5.40936	Not changed	LARS			LARS	4.7884	4.64377	4.76216	5.47079	4.82125	4.84161
Q9UBB4	-0.298537	3.27036	-2.82528	0.0305738	0.263552	-3.77079	Not changed	ATXN10			ATXN10	3.5296	3.48929	3.24	3.12325	3.09599	3.14403
Q9UBC2	0.133222	3.20377	0.69706	0.512184	0.747838	-6.38071	Not changed	EPS15L1			EPS15L1	2.92872	3.40616	3.0766	3.22206	3.57086	3.01823
Q9UBE0	-0.00311884	3.65653	-0.0396191	0.969699	0.987555	-6.64807	Not changed	SAE1			SAE1	3.70736	3.62218	3.64472	3.68499	3.66217	3.61774
Q9UBF2	-0.0642168	2.72773	-0.678824	0.522876	0.756347	-6.39405	Not changed	COPG2			COPG2	2.73123	2.8141	2.73418	2.78583	2.73435	2.56668
Q9UBI6	-0.306416	4.18204	-2.34217	0.0582269	0.326532	-4.43218	Not changed	GNG12			GNG12	4.32582	4.23445	4.44547	4.18644	3.80243	4.09762
Q9UBM7	-0.253659	3.51762	-3.11208	0.0211522	0.238527	-3.3869	Not changed	DHCR7			DHCR7	3.71316	3.63101	3.58917	3.42535	3.38856	3.35845
Q9UBQ0	-0.211492	3.70561	-1.90391	0.106233	0.417931	-5.03087	Not changed	VPS29			VPS29	3.83745	3.63168	3.96493	3.58074	3.56639	3.65247
Q9UBQ7	-0.0981973	3.88789	-1.09806	0.314801	0.604971	-6.01914	Not changed	GRHPR			GRHPR	4.01312	3.89073	3.90712	3.90895	3.85858	3.74886
Q9UBR2	0.21869	4.59709	2.41237	0.052941	0.316411	-4.33552	Not changed	CTSZ			CTSZ	4.55502	4.46873	4.4395	4.61787	4.80174	4.69971
Q9UBS4	0.25843	3.89163	1.64852	0.15099	0.465183	-5.36782	Not changed	DNAJB11			DNAJB11	3.7824	3.74584	3.759	4.33579	3.96345	3.76329
Q9UBT2	0.208525	3.69271	1.6864	0.143342	0.458294	-5.31879	Not changed	UBA2			UBA2	3.63752	3.6622	3.46562	3.88958	3.59065	3.91069
Q9UDY2	-0.440498	3.96524	-3.01133	0.0240425	0.243053	-3.52071	Not changed	TJP2			TJP2	4.35947	3.91993	4.27707	3.59983	3.80192	3.83322
Q9UDY4	0.0124807	3.47115	0.0250285	0.980854	0.989723	-6.64861	Not changed	DNAJB4			DNAJB4	2.81117	4.251	3.33257	2.62833	3.8125	3.99135
Q9UEU0	-0.0998062	3.05452	-0.849452	0.428625	0.683741	-6.25797	Not changed	VTI1B			VTI1B	3.13269	3.00495	3.17562	3.20136	2.90652	2.90597
Q9UG63	0.389794	4.79343	2.30799	0.0609972	0.328637	-4.47923	Not changed	ABCF2			ABCF2	4.71722	4.79475	4.28363	4.85044	5.1675	4.94703
Q9UGP8	-0.0940812	3.21294	-0.533933	0.612823	0.814524	-6.48898	Not changed	SEC63			SEC63	3.1495	3.63183	2.99862	3.19139	3.093	3.21332
Q9UGU0	0.0420462	2.63598	0.249442	0.811444	0.922002	-6.61339	Not changed	TCF20			TCF20	2.44139	2.73309	2.67038	2.33852	2.86259	2.76989
Q9UHA3	0.233893	3.2647	1.99964	0.0930959	0.385469	-4.90152	Not changed	RSL24D1			RSL24D1	3.10994	3.23975	3.09357	3.26936	3.58094	3.29464
Q9UHB6	-0.0693463	5.08127	-0.870364	0.417978	0.676853	-6.23963	Not changed	LIMA1			LIMA1	5.16586	5.08646	5.09552	5.01014	5.03479	5.09488
Q9UHB9	-0.190828	3.87027	-1.99655	0.0934941	0.385469	-4.90572	Not changed	SRP68			SRP68	4.09764	3.92838	3.87104	3.72114	3.81285	3.79058
Q9UHD1	0.247621	3.84642	2.07481	0.0839423	0.3698	-4.7992	Not changed	CHORDC1			CHORDC1	3.78029	3.80669	3.58086	4.11927	3.81232	3.97911
Q9UHD2	-0.217799	2.82865	-1.32891	0.23278	0.537854	-5.76262	Not changed	TBK1			TBK1	3.20774	2.85536	2.74954	2.66478	2.93454	2.55993
Q9UHD8	-0.39044	4.72296	-3.619	0.0113633	0.203745	-2.73434	Not changed	SEPTIN9			2020-09-09	4.89996	4.7833	5.07127	4.46947	4.61824	4.49551
Q9UHD9	0.0950896	3.27228	0.934999	0.386326	0.659698	-6.18081	Not changed	UBQLN2			UBQLN2	3.27286	3.13649	3.26486	3.41481	3.17794	3.36673
Q9UHJ6	-0.306453	2.80752	-1.09099	0.317661	0.607065	-6.02652	Not changed	SHPK			SHPK	2.68573	2.58636	3.61016	2.67361	2.56093	2.72835
Q9UHV9	-0.0590608	4.55743	-0.592987	0.575118	0.788195	-6.45271	Not changed	PFDN2			PFDN2	4.48822	4.71885	4.5538	4.44201	4.57125	4.57042
Q9UHY1	-0.274366	2.95056	-1.22408	0.267376	0.5714	-5.8827	Not changed	NRBP1			NRBP1	3.05046	3.51652	2.69626	2.76676	2.66977	3.00362
Q9UI15	-1.46305	4.12892	-1.6635	0.147918	0.462196	-5.34847	P-value >0.05 (>0.5x down)	TAGLN3			TAGLN3	4.35067	5.03204	5.19861	2.32391	2.40268	5.46558
Q9UIG0	0.0937804	3.2401	0.429289	0.68289	0.84735	-6.54468	Not changed	BAZ1B			BAZ1B	3.17547	3.51787	2.88629	3.55449	3.33749	2.96901
Q9UIJ7	0.0396063	2.75471	0.425006	0.68584	0.849835	-6.54672	Not changed	AK3			AK3	2.8199	2.73104	2.65378	2.72712	2.72357	2.87285
Q9UJA5	0.276832	3.04208	2.12193	0.0786781	0.362647	-4.7348	Not changed	TRMT6			TRMT6	2.77208	3.15226	2.78665	3.19872	3.10398	3.23878
Q9UJS0	-0.0695333	2.88239	-0.477952	0.649813	0.826173	-6.52017	Not changed	SLC25A13			SLC25A13	2.69612	3.18171	2.87366	2.85988	2.937	2.74599
Q9UJU6	0.307526	4.31451	3.5816	0.0118803	0.208837	-2.78119	Not changed	DBNL			DBNL	4.20053	4.0854	4.19632	4.48622	4.52122	4.39738
Q9UJV9	-0.293743	2.76091	-1.57723	0.166461	0.477541	-5.459	Not changed	DDX41			DDX41	2.72415	2.68088	3.31831	2.55373	2.65201	2.63637
Q9UK32	-0.392696	2.69175	-1.03963	0.339079	0.617855	-6.07914	Not changed	RPS6KA6			RPS6KA6	2.59438	2.38096	3.68897	2.31828	2.27839	2.88954
Q9UK59	0.532305	3.19511	3.54191	0.0124578	0.209249	-2.83116	P-value <0.05 (>0.5x up)	DBR1			DBR1	2.99959	2.88578	2.90149	3.67533	3.15995	3.54849
Q9UKD2	0.403004	4.41233	0.872967	0.416666	0.676706	-6.23732	Not changed	MRTO4			MRTO4	4.79111	3.16015	4.68124	4.77032	4.80558	4.26561
Q9UKE5	0.25183	2.81867	1.61899	0.157224	0.4675	-5.40578	Not changed	TNIK			TNIK	2.47569	2.84244	2.76014	2.8418	3.19119	2.80077
Q9UKY7	-0.262202	5.16225	-1.34199	0.228757	0.531316	-5.74727	Not changed	CDV3			CDV3	5.35493	5.00124	5.52388	4.71973	5.22276	5.15096
Q9UL40	0.104188	2.47712	0.814512	0.446858	0.697262	-6.28783	Not changed	ZNF346			ZNF346	2.35346	2.40614	2.51548	2.32349	2.5336	2.73055
Q9UL46	-0.144571	3.54756	-0.939254	0.384309	0.658134	-6.17683	Not changed	PSME2			PSME2	3.53458	3.93309	3.39186	3.52689	3.46141	3.43751
Q9ULC3	0.0428541	2.67263	0.519321	0.622365	0.816163	-6.49743	Not changed	RAB23			RAB23	2.65434	2.64255	2.65671	2.77917	2.67013	2.63286
Q9ULV4	-0.0473014	4.63066	-0.403795	0.700539	0.85973	-6.55653	Not changed	CORO1C			CORO1C	4.73891	4.70176	4.52225	4.77242	4.47333	4.57528
Q9UMS4	-0.077765	4.85763	-0.724848	0.496172	0.733333	-6.35982	Not changed	PRPF19			PRPF19	4.98855	4.7763	4.92468	4.6814	4.91409	4.86075
Q9UMX0	0.272302	3.40266	1.31972	0.235645	0.541682	-5.77337	Not changed	UBQLN1			UBQLN1	3.46768	3.40641	2.92544	3.74953	3.22559	3.64132
Q9UMX5	0.187375	3.02671	1.36281	0.222482	0.524881	-5.72266	Not changed	NENF			NENF	2.72794	3.1773	2.89381	3.13362	3.0255	3.20206
Q9UMY4	-0.0522528	2.50994	-0.602712	0.569043	0.784239	-6.44641	Not changed	SNX12			SNX12	2.56934	2.58727	2.45159	2.52611	2.5096	2.41573
Q9UN86	-0.312359	3.83149	-0.990481	0.360664	0.638126	-6.12785	Not changed	G3BP2			G3BP2	3.3265	4.20827	4.42825	3.45552	3.98806	3.58237
Q9UNF0	0.0364225	3.46117	0.236039	0.821353	0.927969	-6.61709	Not changed	PACSIN2			PACSIN2	3.6343	3.57324	3.12135	3.41849	3.50182	3.51784
Q9UNF1	-0.438893	3.4902	-4.00256	0.00729017	0.167581	-2.26648	Not changed	MAGED2			MAGED2	3.84629	3.65646	3.62619	3.40261	3.24638	3.16327
Q9UNH7	-0.156659	3.87208	-1.85758	0.113242	0.428697	-5.09296	Not changed	SNX6			SNX6	3.94568	3.9754	3.93014	3.78024	3.71977	3.88124
Q9UNM6	-0.21373	4.59766	-2.01601	0.0910206	0.382953	-4.8793	Not changed	PSMD13			PSMD13	4.60894	4.87335	4.63128	4.42348	4.49964	4.54926
Q9UNS2	-0.134662	2.85231	-1.2036	0.274636	0.57526	-5.90549	Not changed	COPS3			COPS3	2.84436	3.10587	2.80869	2.86023	2.7225	2.7722
Q9UNZ2	-0.0024964	4.84195	-0.0234188	0.982085	0.989723	-6.64865	Not changed	NSFL1C			NSFL1C	4.74609	4.81106	4.97244	4.71611	4.93196	4.87403
Q9UPN4	0.469044	2.97105	1.82143	0.11903	0.441867	-5.14117	Not changed	CEP131			CEP131	2.87884	2.39581	2.93493	3.41707	2.71414	3.48549
Q9UQ80	-0.0273271	5.62163	-0.254359	0.807819	0.92088	-6.61198	Not changed	PA2G4			PA2G4	5.73611	5.60377	5.56601	5.44947	5.69364	5.6808
Q9UQE7	-0.231425	3.71392	-0.814315	0.446962	0.697262	-6.288	Not changed	SMC3			SMC3	3.63392	3.37601	4.47896	3.58858	3.56527	3.64077
Q9Y224	0.0664197	4.10408	0.725478	0.495813	0.733333	-6.35934	Not changed	RTRAF			RTRAF	4.17082	4.03811	4.00367	4.21474	4.07544	4.12168
Q9Y230	-0.208987	5.18781	-1.71933	0.137	0.457423	-5.27586	Not changed	RUVBL2			RUVBL2	5.43219	5.17987	5.26483	4.99137	5.26492	4.99365
Q9Y262	-0.0896258	4.46906	-0.908879	0.398889	0.667172	-6.20496	Not changed	EIF3L			EIF3L	4.52027	4.41175	4.60958	4.36455	4.53345	4.37474
Q9Y263	-0.93024	4.28576	-1.00246	0.355303	0.63546	-6.11613	P-value >0.05 (>0.5x down)	PLAA			PLAA	6.86149	3.32475	4.0664	3.45745	3.53001	4.47445
Q9Y265	0.0260165	4.61397	0.150437	0.885413	0.956929	-6.63598	Not changed	RUVBL1			RUVBL1	4.88248	4.48843	4.43198	4.60108	4.85833	4.42153
Q9Y266	-0.104267	5.52008	-1.13263	0.30113	0.592543	-5.98264	Not changed	NUDC			NUDC	5.55157	5.53202	5.63307	5.39072	5.5833	5.42983
Q9Y277	0.14446	3.32101	0.995488	0.358416	0.636908	-6.12296	Not changed	VDAC3			VDAC3	3.21354	3.39211	3.14068	3.57612	3.13654	3.46705
Q9Y281	0.111084	5.92764	1.02569	0.345095	0.624375	-6.09313	Not changed	CFL2			CFL2	5.93159	5.99303	5.69168	5.96802	5.94428	6.03726
Q9Y285	-0.333511	3.76907	-3.92187	0.00798865	0.176833	-2.36294	Not changed	FARSA			FARSA	3.89844	3.89537	4.01367	3.55898	3.66591	3.58206
Q9Y295	-0.0633926	3.58127	-0.20096	0.847454	0.943779	-6.62583	Not changed	DRG1			DRG1	4.13297	3.46278	3.24315	3.75498	3.8605	3.03325
Q9Y2A7	-0.0459081	2.69881	-0.299172	0.775029	0.904117	-6.59791	Not changed	NCKAP1			NCKAP1	3.01058	2.52699	2.62774	2.80575	2.56157	2.66026
Q9Y2D5	0.525013	3.28267	6.03727	0.00097947	0.065044	-0.17197	P-value <0.05 (>0.5x up)	AKAP2			AKAP2	3.00811	3.01242	3.03997	3.46222	3.52565	3.64767
Q9Y2W1	-1.52965	3.86766	-2.00933	0.0918611	0.382953	-4.88836	P-value >0.05 (>0.5x down)	THRAP3			THRAP3	5.32469	5.76467	2.80808	3.10801	3.02926	3.17123
Q9Y2W2	-0.194154	3.24256	-2.3508	0.0575484	0.325925	-4.4203	Not changed	WBP11			WBP11	3.41942	3.28582	3.31366	3.17486	3.11421	3.14737
Q9Y2X3	-0.222178	4.42314	-1.63636	0.153527	0.4675	-5.38348	Not changed	NOP58			NOP58	4.38856	4.48969	4.72445	4.13508	4.33502	4.46607
Q9Y2Z0	-0.614671	3.51959	-1.29776	0.242619	0.550357	-5.79887	P-value >0.05 (>0.5x down)	SUGT1			SUGT1	3.31052	3.21323	4.95702	3.11673	3.33068	3.18936
Q9Y305	-0.14827	3.00488	-0.786006	0.462143	0.707497	-6.31146	Not changed	ACOT9			ACOT9	2.96038	2.85801	3.41863	3.04097	3.0638	2.68746
Q9Y312	-0.0711073	2.60938	-0.676823	0.524058	0.756551	-6.3955	Not changed	AAR2			AAR2	2.52985	2.67051	2.73444	2.54714	2.70175	2.47258
Q9Y333	0.293419	4.61762	0.653488	0.53797	0.766148	-6.41208	Not changed	LSM2			LSM2	3.82704	4.9104	4.67528	5.46406	4.83768	3.99124
Q9Y383	-0.34536	4.95757	-2.24095	0.0668379	0.341426	-4.57147	Not changed	LUC7L2			LUC7L2	5.29329	5.02653	5.07094	4.53285	5.025	4.79683
Q9Y394	-0.173507	3.64009	-0.686344	0.518449	0.754743	-6.38859	Not changed	DHRS7			DHRS7	3.68871	3.62389	3.86794	3.35321	4.1154	3.19141
Q9Y3A5	0.427578	3.51951	3.2116	0.0186654	0.229227	-3.25595	Not changed	SBDS			SBDS	3.2779	3.4788	3.16045	3.63985	3.92786	3.63217
Q9Y3B7	-0.132718	3.23301	-0.863822	0.421287	0.676853	-6.2454	Not changed	MRPL11			MRPL11	3.14341	3.56125	3.19344	3.35809	3.04107	3.10079
Q9Y3E5	0.25443	3.59068	2.11269	0.0796824	0.363844	-4.74743	Not changed	PTRH2			PTRH2	3.46636	3.46344	3.4606	3.92813	3.52998	3.69559
Q9Y3F4	0.189915	4.67652	2.1422	0.076518	0.361875	-4.70703	Not changed	STRAP			STRAP	4.60589	4.49367	4.64514	4.71101	4.76196	4.84147
Q9Y3I0	0.170847	4.10347	1.8592	0.112989	0.428697	-5.09079	Not changed	RTCB			RTCB	4.06722	4.09815	3.88877	4.18414	4.17369	4.20885
Q9Y3P9	-0.165535	2.58922	-1.23768	0.262643	0.565329	-5.86743	Not changed	RABGAP1			RABGAP1	2.84651	2.673	2.49644	2.35525	2.49681	2.66728
Q9Y3U8	0.299783	4.97216	2.4698	0.0489931	0.305016	-4.25649	Not changed	RPL36			RPL36	4.68584	4.87246	4.90851	5.26427	4.94334	5.15857
Q9Y3Z3	-0.476908	4.98439	-3.82604	0.00891722	0.179647	-2.47888	Not changed	SAMHD1			SAMHD1	5.31715	5.1882	5.16319	4.92677	4.77065	4.5404
Q9Y4C2	0.0291524	3.36525	0.109342	0.916542	0.971253	-6.6421	Not changed	TCAF1			TCAF1	3.365	3.42796	3.25906	3.06134	3.08302	3.99511
Q9Y4K4	-0.394319	2.96273	-3.09197	0.0216974	0.239441	-3.41351	Not changed	MAP4K5			MAP4K5	3.19162	3.19409	3.09396	3.00899	2.63238	2.65534
Q9Y4R8	0.044152	3.01875	0.175814	0.866297	0.950594	-6.63125	Not changed	TELO2			TELO2	3.35383	3.03596	2.60024	2.65352	3.22565	3.24332
Q9Y4W2	0.16352	3.08077	1.00436	0.354462	0.634916	-6.11427	Not changed	LAS1L			LAS1L	3.0801	2.7264	3.19054	3.08474	3.37466	3.02821
Q9Y512	0.284056	2.70692	2.59968	0.041168	0.292914	-4.07816	Not changed	SAMM50			SAMM50	2.59483	2.67188	2.42797	2.75961	2.80941	2.97783
Q9Y570	-0.940641	3.74771	-1.66121	0.148384	0.462196	-5.35143	P-value >0.05 (>0.5x down)	PPME1			PPME1	3.54969	3.58313	5.52127	3.68365	3.03117	3.11734
Q9Y5A7	1.2202	3.90487	12.4102	1.84e-05	0.0109947	3.52694	P-value <0.05 (>0.5x up)	NUB1			NUB1	3.2467	3.32987	3.30775	4.40304	4.65626	4.48563
Q9Y5A9	-0.734001	3.39543	-2.19818	0.0708654	0.348114	-4.63024	P-value >0.05 (>0.5x down)	YTHDF2			YTHDF2	4.4486	3.10329	3.73541	3.12294	3.08668	2.87567
Q9Y5B8	0.318045	2.95192	3.18679	0.019254	0.233259	-3.28848	Not changed	NME7			NME7	2.85845	2.66361	2.85663	3.0661	3.20945	3.05729
Q9Y5B9	-0.0813011	4.18326	-0.810369	0.449057	0.697262	-6.29131	Not changed	SUPT16H			SUPT16H	4.34819	4.16534	4.15821	4.08579	4.09176	4.25029
Q9Y5K6	0.250263	3.86162	0.534934	0.612173	0.814262	-6.4884	Not changed	CD2AP			CD2AP	4.58006	3.11898	3.51041	4.26795	3.2836	4.40869
Q9Y5M8	0.235636	4.61647	1.71744	0.137356	0.457423	-5.27833	Not changed	SRPRB			SRPRB	4.27103	4.66488	4.56003	4.62549	4.88208	4.69528
Q9Y5P6	-0.0864772	3.21492	-0.567779	0.591043	0.799201	-6.46861	Not changed	GMPPB			GMPPB	2.96215	3.50726	3.30509	3.22687	3.16435	3.12383
Q9Y5X3	-0.137722	2.79311	-1.52761	0.178108	0.490551	-5.52153	Not changed	SNX5			SNX5	2.95203	2.80939	2.8245	2.77779	2.63913	2.75583
Q9Y613	0.47852	2.93736	4.60917	0.00378021	0.120171	-1.57505	Not changed	FHOD1			FHOD1	2.78456	2.78321	2.52654	3.20251	3.19348	3.13388
Q9Y617	0.301896	4.25805	2.13654	0.0771144	0.361875	-4.71478	Not changed	PSAT1			PSAT1	4.05237	4.05523	4.2137	4.16668	4.42193	4.63839
Q9Y624	-0.210675	2.81405	-1.47626	0.190966	0.496	-5.58533	Not changed	F11R			F11R	2.9886	2.64943	3.12013	2.61938	2.72043	2.78633
Q9Y676	-0.111539	2.93938	-1.35518	0.224762	0.52887	-5.7317	Not changed	MRPS18B			MRPS18B	2.99383	2.96278	3.02884	2.82444	2.9575	2.86889
Q9Y678	-0.397754	4.45466	-2.94366	0.0262241	0.248782	-3.61125	Not changed	COPG1			COPG1	4.44877	4.90638	4.60547	4.24228	4.31222	4.21286
Q9Y696	0.313515	6.25198	3.11767	0.0210032	0.238346	-3.37951	Not changed	CLIC4			CLIC4	5.96092	6.24087	6.08387	6.43955	6.38298	6.40368
Q9Y6A4	0.0444445	3.1632	0.32289	0.757873	0.896211	-6.58957	Not changed	CFAP20			CFAP20	3.33406	3.0836	3.00527	3.02298	3.36893	3.16436
Q9Y6A5	-0.601445	2.98486	-4.85808	0.00293169	0.115062	-1.30846	P-value <0.05 (>0.5x down)	TACC3			TACC3	3.29926	3.14253	3.41497	2.76821	2.50184	2.78237
Q9Y6D5	0.396016	4.69033	0.528109	0.616617	0.815335	-6.49237	Not changed	ARFGEF2			ARFGEF2	5.59501	2.69391	5.18805	4.83286	4.85391	4.97825
Q9Y6D6	-1.36401	3.6768	-1.16934	0.287165	0.584332	-5.94309	P-value >0.05 (>0.5x down)	ARFGEF1			ARFGEF1	5.59168	2.54311	4.94161	1.27929	4.9634	2.74169
Q9Y6E0	0.135461	3.29367	0.902587	0.401961	0.668186	-6.2107	Not changed	STK24			STK24	3.25776	3.31131	3.10874	3.50844	3.06786	3.50789
Q9Y6G9	-0.101592	3.78677	-1.08121	0.321653	0.607065	-6.03668	Not changed	DYNC1LI1			DYNC1LI1	3.80235	3.76892	3.94142	3.64788	3.80489	3.75513
Q9Y6K5	-0.0326998	3.1004	-0.105328	0.919592	0.971614	-6.6426	Not changed	OAS3			OAS3	3.05143	3.11745	3.18136	2.75971	2.68	3.81243
Q9Y6M1	-0.266326	4.36379	-0.998109	0.357244	0.636806	-6.1204	Not changed	IGF2BP2			IGF2BP2	4.42807	4.09412	4.96867	4.37245	4.44606	3.87338
Q9Y6N5	-0.366874	3.91869	-3.22071	0.0184544	0.228198	-3.24403	Not changed	SQOR			SQOR	4.11655	4.23215	3.95769	3.63429	3.70452	3.86695
Q9Y6V7	0.248714	3.70545	2.10819	0.0801765	0.363941	-4.75358	Not changed	DDX49			DDX49	3.41089	3.66374	3.66864	3.81122	3.96329	3.71492
Q9Y6Y8	-0.151868	3.12778	-0.914036	0.396384	0.666144	-6.20023	Not changed	SEC23IP			SEC23IP	3.00857	3.05989	3.5427	3.16133	3.04595	2.94827
R4GN98	-0.13511	7.14972	-0.518474	0.62292	0.816163	-6.49791	Not changed	S100A6			NA	7.34211	6.7601	7.5496	6.81033	7.45108	6.98508
S4R322	0.236028	2.56047	1.485	0.188716	0.496	-5.57453	Not changed	CEP290			NA	2.3354	2.53044	2.46152	2.38987	2.94747	2.6981
U3KPS3	-0.187983	4.7995	-2.07621	0.0837815	0.3698	-4.79729	Not changed	CNN2			NA	4.90839	4.96546	4.80661	4.70064	4.78218	4.63369
X1WI28	-0.169529	2.61588	-1.22607	0.266678	0.57059	-5.88047	Not changed	RPL10			NA	2.80759	2.87083	2.42352	2.50268	2.58147	2.5092
X6R960	-0.227038	2.82707	-1.92036	0.10385	0.411044	-5.00873	Not changed	UBR4			NA	2.86206	3.11898	2.84073	2.74526	2.81146	2.58393
X6RAC9	0.427207	3.73361	3.34475	0.0158264	0.212532	-3.08284	Not changed	EIF1AX			NA	3.36234	3.62087	3.5768	3.94942	3.77604	4.11617
