# Supplementary material for: Quantitative Proteomic Analysis in Alveolar Type II Cells Reveals the Different Capacities of RAS and TGF-β to Induce Epithelial–Mesenchymal Transition
Source: Front Mol Biosci. 2021 Mar 19;8:595712. doi: 10.3389/fmolb.2021.595712 (PMC8048883; doi:10.3389/fmolb.2021.595712)
Supplement: Supplementary file 7 [file table6.xlsx]

## Sheet: Sheet1
UniProt	logFC	P.Value	P.Value-*	adj.P.Val	emt_symbol	Control_1	Control_2	Control_3	RAS_TGFB_1	RAS_TGFB_2	RAS_TGFB_3
O43852	0.377	0.003	**	0.119127	CALU	3.22112	3.31217	3.20659	3.60984	3.62057	3.6415
P13987	0.397	0.004	**	0.125913	CD59	4.14501	4.2011	4.31214	4.61998	4.66455	4.56379
H0YL52	-1.564	0.013	*	0.209249	TPM1	5.90706	4.82974	6.37584	4.2757	3.61182	4.53389
P07996	-0.356	0.014	*	0.212532	THBS1	3.50041	3.37866	3.56935	2.99229	3.19037	3.19925
P16070	0.404	0.025	*	0.243053	CD44	5.9965	6.06179	5.83177	6.3776	6.56767	6.15598
E7ETB9	0.263	0.026	*	0.248782	DST	3.2916	3.17354	3.25033	3.47753	3.43072	3.59761
C9J712	-0.256	0.045	*	0.302262	PFN2	4.53124	4.36121	4.41485	4.15094	4.30602	4.08298
P50479	0.366	0.047	*	0.302262	PDLIM4	3.78681	3.91622	4.01578	4.12849	4.54885	4.13976
P80723	-0.507	0.05	*	0.306361	BASP1	6.02647	5.71096	6.32446	5.208	5.64585	5.68666
P05556	0.252	0.051	ns	0.311558	ITGB1	5.5847	5.35586	5.54544	5.65506	5.83266	5.75491
P40121	-0.302	0.059	ns	0.32704	CAPG	4.97642	4.67868	4.85732	4.40637	4.72256	4.47828
P24844	0.446	0.089	ns	0.38006	MYL9	5.24337	5.27307	4.624	5.73177	5.2616	5.48635
Q5TCU3	-0.327	0.123	ns	0.446635	TPM2	5.30459	5.09565	4.71439	4.9199	4.60296	4.61151
A0A087X0J3	0.279	0.13	ns	0.455678	CAP2	3.7888	3.71488	3.71689	3.86816	4.35683	3.83273
Q15582	0.493	0.157	ns	0.4675	TGFBI	2.3975	3.28157	3.27229	3.68541	3.6837	3.06151
A0A087WWY3	-0.141	0.168	ns	0.479365	FLNA	6.91814	6.82721	6.9233	6.67112	6.85094	6.72328
Q14195	-0.678	0.256	ns	0.558142	DPYSL3	4.25967	4.25489	6.20097	4.18609	4.29803	4.19886
P08670	0.15	0.279	ns	0.578699	VIM	8.45333	8.31474	8.37279	8.29697	8.64386	8.64894
O60568	0.084	0.442	ns	0.693986	PLOD3	3.41706	3.31899	3.5278	3.45282	3.62327	3.43881
H0YCU9	0.066	0.452	ns	0.697262	TAGLN	3.90113	3.98068	3.84597	3.97446	4.0025	3.94853
Q96AC1	-0.102	0.533	ns	0.763765	FERMT2	4.68343	4.53108	4.95718	4.42555	4.79967	4.63931
P67936	0.129	0.586	ns	0.795588	TPM4	5.81715	5.825	5.3325	6.12952	5.44137	5.79013
P23284	0.073	0.598	ns	0.80447	PPIB	5.65848	5.64646	5.35657	5.54623	5.5337	5.80032
P09382	0.086	0.699	ns	0.8594	LGALS1	6.7386	6.72203	6.28963	7.02808	6.37313	6.60707
P09104	0.05	0.777	ns	0.9049	ENO2	3.82389	3.68531	3.76456	4.12553	3.8012	3.49804
P53621	0.045	0.806	ns	0.920374	COPA	4.3751	4.26093	3.78671	4.08712	4.33463	4.13741
P28300	0.032	0.806	ns	0.920374	LOX	2.81731	2.61076	2.71675	2.89141	2.81796	2.53288
P33993	-0.019	0.911	ns	0.969605	MCM7	3.21257	3.67123	3.18225	3.24945	3.27409	3.48615
P50454	-0.013	0.922	ns	0.972443	SERPINH1	4.69216	5.06511	4.83277	4.96498	4.74009	4.8458
P09486	-0.02	0.926	ns	0.973379	SPARC	2.90322	3.06329	2.84748	3.36626	2.77052	2.61682
Q02809	0.013	0.968	ns	0.987555	PLOD1	3.27076	3.25074	4.10656	3.29593	4.04492	3.32633
P11047	0.004	0.988	ns	0.992092	LAMC1	2.53422	2.86962	3.4268	3.2006	2.80354	2.83851
P08648	1.046	<0.001	***	0.0109947	ITGA5	3.48895	3.44892	3.5324	4.46636	4.60786	4.53378
P06756	0.801	<0.001	***	0.0285853	ITGAV	2.53091	2.51871	2.43604	3.38891	3.20808	3.29019
P21980	0.912	<0.001	***	0.0356897	TGM2	4.07691	3.95138	3.97037	4.78737	5.09934	4.84665
